# Supplementary material for: Crystal structure of (1S,3R,8R,9R,10S)-2,4,6-tris­(2,2-di­chloro-3,7,7,10-tetra­methyl­tri­cyclo­[6.4.0.01,3]dodec-9-yl)cyclo­triboroxane
Source: Acta Crystallogr E Crystallogr Commun. 2015 Jul 17;71(Pt 8):941–3. doi: 10.1107/S2056989015013390 (PMC4571362; doi:10.1107/S2056989015013390)
Supplement: Supplementary file 1 [file e-71-00941-sup1.cif]

##############################################################################
#                                                                            #
# This CIF contains the data in a paper accepted for publication in          #
# Acta Crystallographica Section E. It conforms to the requirements of       #
# Notes for Authors for Acta Crystallographica Section E, and has been       #
# peer reviewed under the auspices of the IUCr Commission on Journals.       #
#                                                                            #
# Full details of the Crystallographic Information File format               #
# are given in the paper "The Crystallographic Information File (CIF):       #
# a New Standard Archive File for Crystallography" by S. R. Hall, F. H.      #
# Allen and I. D. Brown [Acta Cryst. (1991), A47, 655-685].                  #
#                                                                            #
# The current version of the core CIF dictionary is obtainable from          #
# ftp://ftp.iucr.org/pub/cif_core.dic.                                       #
#                                                                            #
# Software is freely available for graphical display of the structure(s)     #
# in this CIF. For information consult the CIF software page                 #
# http://www.iucr.org/resources/cif/software.                                #
#                                                                            #
# This file may be used for bona fide research purposes within the           #
# scientific community so long as proper attribution is given to the journal # 
# article from which it was obtained.                                        #
#                                                                            #
##############################################################################
data_I
_database_code_depnum_ccdc_archive 'CCDC 1412287'
_audit_creation_method     SHELXL-2013
_journal_date_recd_electronic     2015-07-07
_journal_date_accepted     2015-07-13
_journal_name_full     'Acta Crystallographica, Section E'
_journal_year     2015
_journal_volume     71
_journal_issue      8
_journal_page_first     941
_journal_page_last     943
_journal_paper_category     GO
_journal_paper_doi     10.1107/S2056989015013390
_journal_coeditor_code     IS5406
_publ_contact_author_name     'Dr Berraho Moha'
_publ_contact_author_address
;
Laboratoire de Chimie des Substances Naturelles
"Unit\'e Associ\'e au CNRST (URAC16)"
Facult\'e des Sciences Semlalia,
BP 2390 Bd My Abdellah,
40000 Marrakech
Morocco
;
_publ_contact_author_email     'berraho@uca.ma'
_publ_contact_author_fax     '0021224437408'
_publ_contact_author_phone     '0021224434649'
_publ_section_title
;\
Crystal structure of
(1<i>S</i>,3<i>R</i>,8<i>R</i>,9<i>R</i>,10<i>S</i>)-2,4,6-tris(2,2-\
dichloro-3,7,7,10-tetramethyltricyclo[6.4.0.0^1,3^]dodec-9-yl)\
cyclotriboroxane
;
loop_
    _publ_author_name
    _publ_author_address
    'Benharref, Ahmed'
;
Laboratoire de Chimie des Substances Naturelles
"Unit\'e Associ\'e au CNRST (URAC16)"
Facult\'e des Sciences Semlalia,
BP 2390 Bd My Abdellah,
40000 Marrakech
Morocco
;
    'El Ammari, Lahcen'
;
Laboratoire de Chimie du Solide
Appliqu\'ee, Facult\'e des Sciences,
Universit\'e Mohammed V-Agdal,
Avenue Ibn Battouta, BP 1014 Rabat, Morocco
;
    'Saadi, Mohamed'
;
Laboratoire de Chimie du Solide
Appliqu\'ee, Facult\'e des Sciences,
Universit\'e Mohammed V-Agdal,
Avenue Ibn Battouta, BP 1014 Rabat, Morocco
;
    'Mazoir, Noureddine'
;
Laboratoire de Chimie des Substances Naturelles
"Unit\'e Associ\'e au CNRST (URAC16)"
Facult\'e des Sciences Semlalia,
BP 2390 Bd My Abdellah,
40000 Marrakech
Morocco
;
    'Berraho, Moha'
;
Laboratoire de Chimie des Substances Naturelles
"Unit\'e Associ\'e au CNRST (URAC16)"
Facult\'e des Sciences Semlalia,
BP 2390 Bd My Abdellah,
40000 Marrakech
Morocco
;
_publ_section_synopsis
;
The title compound accounts among the rare essential oil of the Atlas cedar
(<i>Cedrus Atlantica</i>) derivatives, in which three fused-ring systems
surround a hexagonal heterocyclic ring.
;
_chemical_name_systematic
;\
(1<i>S</i>,3<i>R</i>,8<i>R</i>,9<i>R</i>,10<i>S</i>)-2,4,6-Tris(2,2-dichloro-\
3,7,7,10-tetramethyltricyclo[6.4.0.0^1,3^]dodec-9-yl)cyclotriboroxane
;
_chemical_name_common     ?
_chemical_formula_moiety     'C48 H75 B3 Cl6 O3'
_chemical_formula_sum     'C48 H75 B3 Cl6 O3'
_chemical_formula_iupac     'C48 H75 B3 Cl6 O3'
_chemical_formula_weight     945.21
_chemical_melting_point     ?
_shelx_space_group_comment
;
The symmetry employed for this shelxl refinement is uniquely defined
by the following loop, which should always be used as a source of
symmetry information in preference to the above space-group names.
They are only intended as comments.
;
_space_group_crystal_system     orthorhombic
_space_group_name_H-M_alt     'P 21 21 21'
_space_group_name_Hall     'P 2ac 2ab'
loop_
    _space_group_symop_operation_xyz
    'x, y, z'
    '-x+1/2, -y, z+1/2'
    'x+1/2, -y+1/2, -z'
    '-x, y+1/2, -z+1/2'
_cell_length_a     8.8240(2)
_cell_length_b     21.1340(4)
_cell_length_c     26.6620(7)
_cell_angle_alpha     90
_cell_angle_beta     90
_cell_angle_gamma     90
_cell_volume     4972.1(2)
_cell_formula_units_Z     4
_cell_measurement_reflns_used     10143
_cell_measurement_theta_min     1.5
_cell_measurement_theta_max     26.4
_cell_measurement_temperature     293(2)
_exptl_crystal_description     box
_exptl_crystal_colour     colourless
_exptl_crystal_size_max     0.45
_exptl_crystal_size_mid     0.35
_exptl_crystal_size_min     0.30
_exptl_crystal_density_diffrn     1.263
_exptl_crystal_density_meas     ?
_exptl_crystal_density_method     ?
_exptl_crystal_F_000     2016
_exptl_absorpt_coefficient_mu     0.385
_exptl_absorpt_correction_type     multi-scan
_exptl_absorpt_process_details
;
(SADABS; Bruker, 2009)
;
_exptl_absorpt_correction_T_min     0.6423
_exptl_absorpt_correction_T_max     0.7462
_exptl_special_details     ?
_diffrn_ambient_temperature     293(2)
_diffrn_radiation_type     MoK\a
_diffrn_radiation_wavelength     0.71073
_diffrn_radiation_source     'fine-focus sealed tube'
_diffrn_radiation_monochromator     graphite
_diffrn_measurement_device_type     'Bruker APEXII CCD'
_diffrn_measurement_method     '\w and \f'
_diffrn_reflns_number     43691
_diffrn_reflns_av_R_equivalents     0.0370
_diffrn_reflns_theta_min     1.528
_diffrn_reflns_theta_max     26.370
_diffrn_reflns_theta_full     25.242
_diffrn_measured_fraction_theta_max     0.999
_diffrn_measured_fraction_theta_full     0.999
_diffrn_reflns_limit_h_min     -11
_diffrn_reflns_limit_h_max     10
_diffrn_reflns_limit_k_min     -26
_diffrn_reflns_limit_k_max     26
_diffrn_reflns_limit_l_min     -33
_diffrn_reflns_limit_l_max     26
_refine_special_details     ?
_reflns_number_total     10143
_reflns_number_gt     9010
_reflns_threshold_expression     'I > 2\s(I)'
_refine_ls_structure_factor_coef     Fsqd
_refine_ls_matrix_type     full
_refine_ls_R_factor_all     0.0573
_refine_ls_R_factor_gt     0.0497
_refine_ls_wR_factor_gt     0.1172
_refine_ls_wR_factor_ref     0.1212
_refine_ls_goodness_of_fit_ref     1.152
_refine_ls_restrained_S_all     1.152
_refine_ls_number_reflns     10143
_refine_ls_number_parameters     553
_refine_ls_number_restraints     0
_refine_ls_hydrogen_treatment     constr
_refine_ls_weighting_scheme     calc
_refine_ls_weighting_details
              'w=1/[\s^2^(Fo^2^)+(0.0518P)^2^+1.8134P] where P=(Fo^2^+2Fc^2^)/3'
_atom_sites_solution_hydrogens     geom
_atom_sites_solution_primary     ?
_atom_sites_solution_secondary     ?
_refine_ls_shift/su_max     0.000
_refine_ls_shift/su_mean     0.000
_refine_diff_density_max     0.300
_refine_diff_density_min     -0.206
_refine_ls_extinction_method     none
_refine_ls_extinction_coef     .
_refine_ls_abs_structure_details
;
Flack <i>x</i> determined using 3616 quotients
[(<i>I</i>^+^)-(<i>I</i>^-^)]/[(<i>I</i>^+^)+(<i>I</i>^-^)]
(Parsons & Flack, 2004)
;
_refine_ls_abs_structure_Flack     0.021(16)
loop_
    _atom_type_symbol
    _atom_type_description
    _atom_type_scat_dispersion_real
    _atom_type_scat_dispersion_imag
    _atom_type_scat_source
    'C' 'C' 0.0033 0.0016
                         'International Tables Vol C Tables 4.2.6.8 and 6.1.1.4'
    'H' 'H' 0.0000 0.0000
                         'International Tables Vol C Tables 4.2.6.8 and 6.1.1.4'
    'B' 'B' 0.0013 0.0007
                         'International Tables Vol C Tables 4.2.6.8 and 6.1.1.4'
    'Cl' 'Cl' 0.1484 0.1585
                         'International Tables Vol C Tables 4.2.6.8 and 6.1.1.4'
    'O' 'O' 0.0106 0.0060
                         'International Tables Vol C Tables 4.2.6.8 and 6.1.1.4'
_computing_data_collection
;
APEX2 (Bruker, 2009)
;
_computing_cell_refinement
;
SAINT (Bruker, 2009)
;
_computing_data_reduction
;
SAINT (Bruker, 2009)
;
_computing_structure_solution
;
SHELXS2013 (Sheldrick, 2008)
;
_computing_structure_refinement
;
SHELXL2013 (Sheldrick, 2015)
;
_computing_molecular_graphics
;
ORTEP-3 for Windows (Farrugia, 2012)
;
_computing_publication_material
;
publCIF (Westrip, 2010)
;
loop_
    _atom_site_type_symbol
    _atom_site_label
    _atom_site_fract_x
    _atom_site_fract_y
    _atom_site_fract_z
    _atom_site_U_iso_or_equiv
    _atom_site_adp_type
    _atom_site_calc_flag
    _atom_site_occupancy
    _atom_site_disorder_assembly
    _atom_site_disorder_group
    C C1 0.6458(4) 0.17458(16) 0.21900(14) 0.0313(8) Uani d 1 . .
    C C2 0.5394(5) 0.22780(19) 0.20422(16) 0.0397(9) Uani d 1 . .
    C C3 0.4910(5) 0.1825(2) 0.24487(18) 0.0469(10) Uani d 1 . .
    C C4 0.4921(6) 0.2048(3) 0.29887(19) 0.0653(14) Uani d 1 . .
    H H4A 0.3889 0.2140 0.3091 0.078 Uiso calc 1 . .
    H H4B 0.5497 0.2438 0.3010 0.078 Uiso calc 1 . .
    C C5 0.5599(8) 0.1565(3) 0.3353(2) 0.0800(18) Uani d 1 . .
    H H5A 0.6040 0.1793 0.3633 0.096 Uiso calc 1 . .
    H H5B 0.4782 0.1307 0.3485 0.096 Uiso calc 1 . .
    C C6 0.6803(7) 0.1128(3) 0.3135(2) 0.0745(18) Uani d 1 . .
    H H6A 0.6315 0.0871 0.2880 0.089 Uiso calc 1 . .
    H H6B 0.7114 0.0842 0.3401 0.089 Uiso calc 1 . .
    C C7 0.8262(6) 0.1404(2) 0.29000(17) 0.0494(11) Uani d 1 . .
    C C8 0.7871(4) 0.19135(16) 0.24919(13) 0.0307(7) Uani d 1 . .
    H H8 0.7609 0.2298 0.2679 0.037 Uiso calc 1 . .
    C C9 0.9183(4) 0.21114(15) 0.21272(13) 0.0288(7) Uani d 1 . .
    H H9 1.0088 0.1879 0.2234 0.035 Uiso calc 1 . .
    C C10 0.8896(4) 0.19320(17) 0.15719(14) 0.0333(8) Uani d 1 . .
    H H10 0.8174 0.2237 0.1432 0.040 Uiso calc 1 . .
    C C11 0.8190(5) 0.12724(18) 0.15311(17) 0.0434(10) Uani d 1 . .
    H H11A 0.8899 0.0963 0.1663 0.052 Uiso calc 1 . .
    H H11B 0.8022 0.1174 0.1180 0.052 Uiso calc 1 . .
    C C12 0.6687(5) 0.12144(18) 0.18142(17) 0.0403(9) Uani d 1 . .
    H H12A 0.5859 0.1218 0.1575 0.048 Uiso calc 1 . .
    H H12B 0.6661 0.0812 0.1989 0.048 Uiso calc 1 . .
    C C13 0.3635(6) 0.1357(3) 0.2337(2) 0.0703(16) Uani d 1 . .
    H H13A 0.2678 0.1547 0.2418 0.106 Uiso calc 1 . .
    H H13B 0.3774 0.0982 0.2534 0.106 Uiso calc 1 . .
    H H13C 0.3652 0.1249 0.1987 0.106 Uiso calc 1 . .
    C C14 0.9222(7) 0.1727(3) 0.3306(2) 0.0724(17) Uani d 1 . .
    H H14A 0.9381 0.1439 0.3579 0.109 Uiso calc 1 . .
    H H14B 0.8702 0.2097 0.3426 0.109 Uiso calc 1 . .
    H H14C 1.0182 0.1849 0.3167 0.109 Uiso calc 1 . .
    C C15 0.9206(7) 0.0842(2) 0.2702(2) 0.0685(16) Uani d 1 . .
    H H15A 1.0110 0.0998 0.2544 0.103 Uiso calc 1 . .
    H H15B 0.8620 0.0608 0.2463 0.103 Uiso calc 1 . .
    H H15C 0.9477 0.0571 0.2977 0.103 Uiso calc 1 . .
    C C16 1.0343(5) 0.1964(2) 0.12609(18) 0.0506(11) Uani d 1 . .
    H H16A 1.1059 0.1661 0.1386 0.076 Uiso calc 1 . .
    H H16B 1.0767 0.2381 0.1284 0.076 Uiso calc 1 . .
    H H16C 1.0112 0.1871 0.0917 0.076 Uiso calc 1 . .
    C C17 0.9294(4) 0.42656(16) 0.04345(13) 0.0312(8) Uani d 1 . .
    C C18 0.8094(5) 0.38548(19) 0.01951(15) 0.0404(9) Uani d 1 . .
    C C19 0.9552(5) 0.39423(19) -0.00776(14) 0.0394(9) Uani d 1 . .
    C C20 1.0644(6) 0.3389(2) -0.01189(16) 0.0523(12) Uani d 1 . .
    H H20A 1.0335 0.3064 0.0116 0.063 Uiso calc 1 . .
    H H20B 1.0570 0.3213 -0.0454 0.063 Uiso calc 1 . .
    C C21 1.2269(6) 0.3558(2) -0.00178(17) 0.0534(12) Uani d 1 . .
    H H21A 1.2479 0.3970 -0.0162 0.064 Uiso calc 1 . .
    H H21B 1.2918 0.3252 -0.0184 0.064 Uiso calc 1 . .
    C C22 1.2659(5) 0.3573(2) 0.05369(17) 0.0486(10) Uani d 1 . .
    H H22A 1.3752 0.3609 0.0566 0.058 Uiso calc 1 . .
    H H22B 1.2376 0.3167 0.0679 0.058 Uiso calc 1 . .
    C C23 1.1945(4) 0.40950(18) 0.08649(15) 0.0358(8) Uani d 1 . .
    C C24 1.0157(4) 0.40283(15) 0.08946(13) 0.0274(7) Uani d 1 . .
    H H24 0.9944 0.3574 0.0920 0.033 Uiso calc 1 . .
    C C25 0.9490(4) 0.43399(15) 0.13811(13) 0.0276(7) Uani d 1 . .
    H H25 1.0079 0.4723 0.1450 0.033 Uiso calc 1 . .
    C C26 0.7824(5) 0.45404(17) 0.13025(14) 0.0364(8) Uani d 1 . .
    H H26 0.7269 0.4176 0.1169 0.044 Uiso calc 1 . .
    C C27 0.7765(6) 0.50710(19) 0.09091(16) 0.0471(10) Uani d 1 . .
    H H27A 0.6744 0.5099 0.0776 0.056 Uiso calc 1 . .
    H H27B 0.7996 0.5471 0.1070 0.056 Uiso calc 1 . .
    C C28 0.8875(5) 0.49659(17) 0.04761(15) 0.0417(10) Uani d 1 . .
    H H28A 0.8417 0.5106 0.0165 0.050 Uiso calc 1 . .
    H H28B 0.9784 0.5214 0.0532 0.050 Uiso calc 1 . .
    C C29 0.9548(7) 0.4343(3) -0.05569(16) 0.0610(13) Uani d 1 . .
    H H29A 0.9150 0.4097 -0.0830 0.092 Uiso calc 1 . .
    H H29B 1.0565 0.4472 -0.0634 0.092 Uiso calc 1 . .
    H H29C 0.8927 0.4711 -0.0507 0.092 Uiso calc 1 . .
    C C30 1.2650(5) 0.4002(2) 0.13888(17) 0.0521(11) Uani d 1 . .
    H H30A 1.3735 0.4016 0.1363 0.078 Uiso calc 1 . .
    H H30B 1.2346 0.3599 0.1521 0.078 Uiso calc 1 . .
    H H30C 1.2309 0.4333 0.1608 0.078 Uiso calc 1 . .
    C C31 1.2463(6) 0.4746(2) 0.06746(18) 0.0523(11) Uani d 1 . .
    H H31A 1.2123 0.5068 0.0902 0.078 Uiso calc 1 . .
    H H31B 1.2042 0.4822 0.0348 0.078 Uiso calc 1 . .
    H H31C 1.3549 0.4755 0.0655 0.078 Uiso calc 1 . .
    C C32 0.7037(5) 0.4753(2) 0.17845(17) 0.0507(11) Uani d 1 . .
    H H32A 0.7632 0.5076 0.1944 0.076 Uiso calc 1 . .
    H H32B 0.6932 0.4398 0.2007 0.076 Uiso calc 1 . .
    H H32C 0.6053 0.4919 0.1705 0.076 Uiso calc 1 . .
    C C33 1.0967(5) 0.38232(17) 0.41633(14) 0.0353(9) Uani d 1 . .
    C C34 1.1939(5) 0.32888(19) 0.43607(16) 0.0456(10) Uani d 1 . .
    C C35 1.0573(6) 0.3474(2) 0.46558(14) 0.0454(10) Uani d 1 . .
    C C36 0.9216(6) 0.3042(2) 0.46380(18) 0.0568(12) Uani d 1 . .
    H H36A 0.9243 0.2762 0.4926 0.068 Uiso calc 1 . .
    H H36B 0.9275 0.2783 0.4338 0.068 Uiso calc 1 . .
    C C37 0.7722(7) 0.3398(3) 0.4637(2) 0.0724(15) Uani d 1 . .
    H H37A 0.7459 0.3505 0.4980 0.087 Uiso calc 1 . .
    H H37B 0.6937 0.3121 0.4508 0.087 Uiso calc 1 . .
    C C38 0.7744(7) 0.4012(3) 0.4321(2) 0.0658(14) Uani d 1 . .
    H H38A 0.6730 0.4189 0.4324 0.079 Uiso calc 1 . .
    H H38B 0.8405 0.4312 0.4487 0.079 Uiso calc 1 . .
    C C39 0.8254(5) 0.3957(2) 0.37709(17) 0.0490(11) Uani d 1 . .
    C C40 0.9966(4) 0.37246(17) 0.36994(13) 0.0321(8) Uani d 1 . .
    H H40 0.9923 0.3267 0.3640 0.039 Uiso calc 1 . .
    C C41 1.0726(5) 0.40213(17) 0.32324(14) 0.0365(9) Uani d 1 . .
    H H41 1.0393 0.4464 0.3223 0.044 Uiso calc 1 . .
    C C42 1.2457(5) 0.40393(19) 0.32941(15) 0.0404(9) Uani d 1 . .
    H H42 1.2800 0.3617 0.3394 0.049 Uiso calc 1 . .
    C C43 1.2839(5) 0.45050(19) 0.37214(15) 0.0433(10) Uani d 1 . .
    H H43A 1.3846 0.4411 0.3847 0.052 Uiso calc 1 . .
    H H43B 1.2853 0.4932 0.3588 0.052 Uiso calc 1 . .
    C C44 1.1710(5) 0.44758(18) 0.41581(15) 0.0428(10) Uani d 1 . .
    H H44A 1.2234 0.4549 0.4473 0.051 Uiso calc 1 . .
    H H44B 1.0944 0.4801 0.4118 0.051 Uiso calc 1 . .
    C C45 1.0765(9) 0.3794(3) 0.51637(17) 0.0756(17) Uani d 1 . .
    H H45A 1.0813 0.3478 0.5422 0.113 Uiso calc 1 . .
    H H45B 0.9918 0.4069 0.5225 0.113 Uiso calc 1 . .
    H H45C 1.1684 0.4037 0.5165 0.113 Uiso calc 1 . .
    C C46 0.7942(8) 0.4625(3) 0.3550(2) 0.0820(18) Uani d 1 . .
    H H46A 0.8149 0.4623 0.3196 0.123 Uiso calc 1 . .
    H H46B 0.8584 0.4930 0.3712 0.123 Uiso calc 1 . .
    H H46C 0.6900 0.4736 0.3605 0.123 Uiso calc 1 . .
    C C47 0.7213(7) 0.3509(3) 0.3493(3) 0.089(2) Uani d 1 . .
    H H47A 0.7361 0.3086 0.3616 0.134 Uiso calc 1 . .
    H H47B 0.7438 0.3523 0.3141 0.134 Uiso calc 1 . .
    H H47C 0.6179 0.3633 0.3547 0.134 Uiso calc 1 . .
    C C48 1.3317(5) 0.4233(2) 0.28164(17) 0.0483(10) Uani d 1 . .
    H H48A 1.3167 0.3918 0.2562 0.072 Uiso calc 1 . .
    H H48B 1.4379 0.4268 0.2890 0.072 Uiso calc 1 . .
    H H48C 1.2943 0.4633 0.2699 0.072 Uiso calc 1 . .
    B B1 0.9557(5) 0.28394(19) 0.21886(16) 0.0292(8) Uani d 1 . .
    B B2 0.9659(5) 0.38880(19) 0.18473(15) 0.0301(8) Uani d 1 . .
    B B3 1.0240(5) 0.3724(2) 0.27155(16) 0.0333(9) Uani d 1 . .
    Cl Cl1 0.58414(13) 0.30741(5) 0.21868(5) 0.0522(3) Uani d 1 . .
    Cl Cl2 0.44704(14) 0.22716(6) 0.14578(5) 0.0591(3) Uani d 1 . .
    Cl Cl3 0.75804(16) 0.31161(5) 0.04581(5) 0.0609(3) Uani d 1 . .
    Cl Cl4 0.64161(15) 0.42021(7) -0.00517(5) 0.0652(4) Uani d 1 . .
    Cl Cl5 1.20362(16) 0.25460(5) 0.40531(5) 0.0612(3) Uani d 1 . .
    Cl Cl6 1.37512(16) 0.34621(7) 0.46075(6) 0.0753(4) Uani d 1 . .
    O O1 0.9416(3) 0.32509(11) 0.17941(9) 0.0329(6) Uani d 1 . .
    O O2 0.9998(3) 0.41195(11) 0.23161(9) 0.0378(6) Uani d 1 . .
    O O3 1.0025(3) 0.30796(12) 0.26456(9) 0.0357(6) Uani d 1 . .
loop_
    _atom_site_aniso_label
    _atom_site_aniso_U_11
    _atom_site_aniso_U_22
    _atom_site_aniso_U_33
    _atom_site_aniso_U_12
    _atom_site_aniso_U_13
    _atom_site_aniso_U_23
    C1 0.0350(18) 0.0271(16) 0.0318(19) -0.0024(14) -0.0014(16) 0.0026(15)
    C2 0.040(2) 0.039(2) 0.040(2) 0.0052(18) -0.0045(18) -0.0032(17)
    C3 0.041(2) 0.053(3) 0.046(2) -0.006(2) 0.0063(19) 0.004(2)
    C4 0.063(3) 0.084(4) 0.049(3) -0.010(3) 0.020(2) 0.001(3)
    C5 0.089(4) 0.104(5) 0.046(3) -0.026(4) 0.015(3) 0.015(3)
    C6 0.096(4) 0.069(3) 0.058(3) -0.025(3) -0.015(3) 0.039(3)
    C7 0.063(3) 0.038(2) 0.047(3) -0.010(2) -0.019(2) 0.0199(19)
    C8 0.0390(19) 0.0246(15) 0.0286(18) -0.0019(15) -0.0057(16) 0.0038(14)
    C9 0.0328(17) 0.0244(15) 0.0292(18) 0.0039(14) -0.0050(15) 0.0013(14)
    C10 0.041(2) 0.0279(17) 0.0308(19) 0.0005(16) -0.0015(16) -0.0029(15)
    C11 0.053(2) 0.0308(19) 0.046(2) 0.0025(18) -0.006(2) -0.0127(18)
    C12 0.045(2) 0.0289(18) 0.047(2) -0.0047(17) -0.0117(19) -0.0057(17)
    C13 0.043(3) 0.085(4) 0.083(4) -0.021(3) 0.002(3) 0.014(3)
    C14 0.098(4) 0.066(3) 0.053(3) -0.021(3) -0.041(3) 0.025(3)
    C15 0.078(3) 0.035(2) 0.093(4) 0.003(2) -0.033(3) 0.026(2)
    C16 0.049(2) 0.054(3) 0.049(3) -0.004(2) 0.009(2) -0.014(2)
    C17 0.043(2) 0.0284(16) 0.0221(17) 0.0018(16) 0.0008(16) 0.0027(14)
    C18 0.049(2) 0.039(2) 0.033(2) -0.0036(18) -0.0062(18) 0.0001(17)
    C19 0.057(3) 0.040(2) 0.0213(18) -0.0003(19) -0.0012(18) -0.0020(16)
    C20 0.082(3) 0.043(2) 0.032(2) 0.007(2) 0.003(2) -0.0087(18)
    C21 0.069(3) 0.049(2) 0.042(2) 0.014(2) 0.022(2) -0.002(2)
    C22 0.044(2) 0.048(2) 0.054(3) 0.009(2) 0.010(2) 0.007(2)
    C23 0.037(2) 0.0383(19) 0.033(2) -0.0016(16) 0.0028(16) 0.0042(16)
    C24 0.0388(19) 0.0206(15) 0.0229(17) -0.0011(14) 0.0014(15) 0.0025(13)
    C25 0.0398(19) 0.0204(15) 0.0227(17) -0.0044(14) -0.0011(15) -0.0025(13)
    C26 0.044(2) 0.0324(18) 0.033(2) 0.0034(16) -0.0004(18) -0.0036(15)
    C27 0.062(3) 0.039(2) 0.040(2) 0.019(2) -0.002(2) 0.0024(18)
    C28 0.064(3) 0.0281(17) 0.033(2) 0.0033(18) -0.005(2) 0.0076(16)
    C29 0.081(3) 0.073(3) 0.028(2) 0.013(3) 0.004(2) 0.008(2)
    C30 0.040(2) 0.071(3) 0.046(3) -0.002(2) -0.004(2) 0.009(2)
    C31 0.054(3) 0.050(2) 0.053(3) -0.013(2) 0.010(2) 0.004(2)
    C32 0.053(3) 0.053(2) 0.046(3) 0.012(2) 0.008(2) -0.005(2)
    C33 0.050(2) 0.0326(18) 0.0231(18) -0.0048(17) -0.0034(17) -0.0001(15)
    C34 0.060(3) 0.040(2) 0.037(2) -0.0062(19) -0.013(2) 0.0118(18)
    C35 0.070(3) 0.045(2) 0.0215(19) -0.009(2) -0.003(2) 0.0054(17)
    C36 0.079(3) 0.051(2) 0.040(2) -0.012(3) 0.010(2) 0.009(2)
    C37 0.071(3) 0.084(4) 0.063(3) -0.012(3) 0.021(3) 0.007(3)
    C38 0.063(3) 0.072(3) 0.063(3) 0.006(3) 0.006(3) -0.011(3)
    C39 0.051(3) 0.055(3) 0.041(2) 0.007(2) -0.004(2) -0.010(2)
    C40 0.043(2) 0.0307(17) 0.0225(17) -0.0037(16) -0.0021(16) -0.0042(14)
    C41 0.055(2) 0.0300(18) 0.0245(18) -0.0049(17) -0.0044(18) 0.0004(15)
    C42 0.049(2) 0.037(2) 0.035(2) -0.0001(18) -0.0038(18) 0.0048(17)
    C43 0.056(3) 0.038(2) 0.036(2) -0.0143(19) -0.008(2) 0.0030(17)
    C44 0.066(3) 0.034(2) 0.028(2) -0.0109(19) -0.012(2) -0.0030(16)
    C45 0.118(5) 0.084(4) 0.025(2) -0.022(4) -0.004(3) 0.000(2)
    C46 0.083(4) 0.078(4) 0.085(4) 0.035(3) 0.011(4) 0.011(3)
    C47 0.054(3) 0.117(5) 0.098(5) 0.006(3) -0.014(3) -0.054(4)
    C48 0.046(2) 0.059(3) 0.039(2) 0.002(2) 0.003(2) 0.004(2)
    B1 0.031(2) 0.0294(18) 0.027(2) -0.0029(16) 0.0009(17) 0.0008(16)
    B2 0.039(2) 0.0293(19) 0.0225(19) -0.0029(17) -0.0002(17) -0.0015(16)
    B3 0.041(2) 0.033(2) 0.026(2) -0.0043(18) -0.0042(18) -0.0004(17)
    Cl1 0.0580(6) 0.0354(5) 0.0632(7) 0.0129(5) -0.0028(6) -0.0066(5)
    Cl2 0.0518(6) 0.0700(7) 0.0555(7) 0.0085(6) -0.0222(6) 0.0032(6)
    Cl3 0.0764(8) 0.0435(5) 0.0629(7) -0.0235(6) -0.0024(6) -0.0012(5)
    Cl4 0.0557(7) 0.0844(9) 0.0557(7) 0.0024(6) -0.0206(6) 0.0005(7)
    Cl5 0.0801(9) 0.0399(5) 0.0637(7) 0.0109(6) -0.0055(7) 0.0077(5)
    Cl6 0.0662(8) 0.0823(9) 0.0772(9) -0.0134(7) -0.0370(7) 0.0323(8)
    O1 0.0496(15) 0.0270(12) 0.0220(12) -0.0050(11) -0.0058(12) 0.0006(10)
    O2 0.0651(18) 0.0259(12) 0.0226(13) -0.0054(12) -0.0041(12) -0.0008(10)
    O3 0.0556(16) 0.0276(12) 0.0240(13) -0.0053(12) -0.0076(12) 0.0035(10)
_geom_special_details
;
All e.s.d.'s (except the e.s.d. in the dihedral angle between two l.s. planes)
are estimated using the full covariance matrix. The cell e.s.d.'s are taken
into account individually in the estimation of e.s.d.'s in distances, angles
and torsion angles; correlations between e.s.d.'s in cell parameters are only
used when they are defined by crystal symmetry. An approximate (isotropic)
treatment of cell e.s.d.'s is used for estimating e.s.d.'s involving l.s.
planes.
;
loop_
    _geom_bond_atom_site_label_1
    _geom_bond_atom_site_label_2
    _geom_bond_site_symmetry_2
    _geom_bond_distance
    _geom_bond_publ_flag
    C1 C2 . 1.517(5) ?
    C1 C12 . 1.519(5) ?
    C1 C8 . 1.526(5) ?
    C1 C3 . 1.540(6) ?
    C2 C3 . 1.508(6) ?
    C2 Cl2 . 1.758(4) ?
    C2 Cl1 . 1.771(4) ?
    C3 C4 . 1.515(7) ?
    C3 C13 . 1.527(7) ?
    C4 C5 . 1.531(8) ?
    C4 H4A . 0.9700 ?
    C4 H4B . 0.9700 ?
    C5 C6 . 1.523(9) ?
    C5 H5A . 0.9700 ?
    C5 H5B . 0.9700 ?
    C6 C7 . 1.547(7) ?
    C6 H6A . 0.9700 ?
    C6 H6B . 0.9700 ?
    C7 C14 . 1.535(7) ?
    C7 C15 . 1.544(7) ?
    C7 C8 . 1.569(5) ?
    C8 C9 . 1.569(5) ?
    C8 H8 . 0.9800 ?
    C9 C10 . 1.549(5) ?
    C9 B1 . 1.582(5) ?
    C9 H9 . 0.9800 ?
    C10 C16 . 1.524(6) ?
    C10 C11 . 1.530(5) ?
    C10 H10 . 0.9800 ?
    C11 C12 . 1.532(6) ?
    C11 H11A . 0.9700 ?
    C11 H11B . 0.9700 ?
    C12 H12A . 0.9700 ?
    C12 H12B . 0.9700 ?
    C13 H13A . 0.9600 ?
    C13 H13B . 0.9600 ?
    C13 H13C . 0.9600 ?
    C14 H14A . 0.9600 ?
    C14 H14B . 0.9600 ?
    C14 H14C . 0.9600 ?
    C15 H15A . 0.9600 ?
    C15 H15B . 0.9600 ?
    C15 H15C . 0.9600 ?
    C16 H16A . 0.9600 ?
    C16 H16B . 0.9600 ?
    C16 H16C . 0.9600 ?
    C17 C18 . 1.511(5) ?
    C17 C24 . 1.529(5) ?
    C17 C28 . 1.529(5) ?
    C17 C19 . 1.544(5) ?
    C18 C19 . 1.489(6) ?
    C18 Cl3 . 1.770(4) ?
    C18 Cl4 . 1.779(4) ?
    C19 C20 . 1.518(6) ?
    C19 C29 . 1.533(6) ?
    C20 C21 . 1.502(7) ?
    C20 H20A . 0.9700 ?
    C20 H20B . 0.9700 ?
    C21 C22 . 1.519(7) ?
    C21 H21A . 0.9700 ?
    C21 H21B . 0.9700 ?
    C22 C23 . 1.543(6) ?
    C22 H22A . 0.9700 ?
    C22 H22B . 0.9700 ?
    C23 C31 . 1.537(6) ?
    C23 C30 . 1.542(6) ?
    C23 C24 . 1.586(5) ?
    C24 C25 . 1.569(5) ?
    C24 H24 . 0.9800 ?
    C25 C26 . 1.544(5) ?
    C25 B2 . 1.574(5) ?
    C25 H25 . 0.9800 ?
    C26 C32 . 1.529(6) ?
    C26 C27 . 1.536(6) ?
    C26 H26 . 0.9800 ?
    C27 C28 . 1.531(6) ?
    C27 H27A . 0.9700 ?
    C27 H27B . 0.9700 ?
    C28 H28A . 0.9700 ?
    C28 H28B . 0.9700 ?
    C29 H29A . 0.9600 ?
    C29 H29B . 0.9600 ?
    C29 H29C . 0.9600 ?
    C30 H30A . 0.9600 ?
    C30 H30B . 0.9600 ?
    C30 H30C . 0.9600 ?
    C31 H31A . 0.9600 ?
    C31 H31B . 0.9600 ?
    C31 H31C . 0.9600 ?
    C32 H32A . 0.9600 ?
    C32 H32B . 0.9600 ?
    C32 H32C . 0.9600 ?
    C33 C34 . 1.513(6) ?
    C33 C44 . 1.527(5) ?
    C33 C40 . 1.534(5) ?
    C33 C35 . 1.545(5) ?
    C34 C35 . 1.492(7) ?
    C34 Cl6 . 1.768(5) ?
    C34 Cl5 . 1.773(4) ?
    C35 C36 . 1.507(7) ?
    C35 C45 . 1.523(6) ?
    C36 C37 . 1.518(8) ?
    C36 H36A . 0.9700 ?
    C36 H36B . 0.9700 ?
    C37 C38 . 1.547(8) ?
    C37 H37A . 0.9700 ?
    C37 H37B . 0.9700 ?
    C38 C39 . 1.538(7) ?
    C38 H38A . 0.9700 ?
    C38 H38B . 0.9700 ?
    C39 C47 . 1.513(7) ?
    C39 C46 . 1.554(7) ?
    C39 C40 . 1.600(6) ?
    C40 C41 . 1.547(5) ?
    C40 H40 . 0.9800 ?
    C41 C42 . 1.536(6) ?
    C41 B3 . 1.575(5) ?
    C41 H41 . 0.9800 ?
    C42 C48 . 1.538(6) ?
    C42 C43 . 1.543(6) ?
    C42 H42 . 0.9800 ?
    C43 C44 . 1.533(6) ?
    C43 H43A . 0.9700 ?
    C43 H43B . 0.9700 ?
    C44 H44A . 0.9700 ?
    C44 H44B . 0.9700 ?
    C45 H45A . 0.9600 ?
    C45 H45B . 0.9600 ?
    C45 H45C . 0.9600 ?
    C46 H46A . 0.9600 ?
    C46 H46B . 0.9600 ?
    C46 H46C . 0.9600 ?
    C47 H47A . 0.9600 ?
    C47 H47B . 0.9600 ?
    C47 H47C . 0.9600 ?
    C48 H48A . 0.9600 ?
    C48 H48B . 0.9600 ?
    C48 H48C . 0.9600 ?
    B1 O1 . 1.370(5) ?
    B1 O3 . 1.383(5) ?
    B2 O1 . 1.371(5) ?
    B2 O2 . 1.375(5) ?
    B3 O2 . 1.371(5) ?
    B3 O3 . 1.387(5) ?
loop_
    _geom_angle_atom_site_label_1
    _geom_angle_atom_site_label_2
    _geom_angle_atom_site_label_3
    _geom_angle_site_symmetry_1
    _geom_angle_site_symmetry_3
    _geom_angle
    _geom_angle_publ_flag
    C2 C1 C12 . . 117.3(3) ?
    C2 C1 C8 . . 118.1(3) ?
    C12 C1 C8 . . 114.3(3) ?
    C2 C1 C3 . . 59.1(3) ?
    C12 C1 C3 . . 119.6(3) ?
    C8 C1 C3 . . 117.6(3) ?
    C3 C2 C1 . . 61.2(3) ?
    C3 C2 Cl2 . . 120.0(3) ?
    C1 C2 Cl2 . . 120.7(3) ?
    C3 C2 Cl1 . . 120.6(3) ?
    C1 C2 Cl1 . . 120.7(3) ?
    Cl2 C2 Cl1 . . 107.7(2) ?
    C2 C3 C4 . . 119.0(4) ?
    C2 C3 C13 . . 118.6(4) ?
    C4 C3 C13 . . 113.1(4) ?
    C2 C3 C1 . . 59.7(3) ?
    C4 C3 C1 . . 117.0(4) ?
    C13 C3 C1 . . 119.7(4) ?
    C3 C4 C5 . . 113.5(5) ?
    C3 C4 H4A . . 108.9 ?
    C5 C4 H4A . . 108.9 ?
    C3 C4 H4B . . 108.9 ?
    C5 C4 H4B . . 108.9 ?
    H4A C4 H4B . . 107.7 ?
    C6 C5 C4 . . 115.8(4) ?
    C6 C5 H5A . . 108.3 ?
    C4 C5 H5A . . 108.3 ?
    C6 C5 H5B . . 108.3 ?
    C4 C5 H5B . . 108.3 ?
    H5A C5 H5B . . 107.4 ?
    C5 C6 C7 . . 120.4(5) ?
    C5 C6 H6A . . 107.2 ?
    C7 C6 H6A . . 107.2 ?
    C5 C6 H6B . . 107.2 ?
    C7 C6 H6B . . 107.2 ?
    H6A C6 H6B . . 106.9 ?
    C14 C7 C15 . . 106.6(4) ?
    C14 C7 C6 . . 109.9(5) ?
    C15 C7 C6 . . 107.3(4) ?
    C14 C7 C8 . . 107.8(3) ?
    C15 C7 C8 . . 114.2(4) ?
    C6 C7 C8 . . 110.9(4) ?
    C1 C8 C9 . . 109.8(3) ?
    C1 C8 C7 . . 112.7(3) ?
    C9 C8 C7 . . 116.8(3) ?
    C1 C8 H8 . . 105.5 ?
    C9 C8 H8 . . 105.5 ?
    C7 C8 H8 . . 105.5 ?
    C10 C9 C8 . . 114.0(3) ?
    C10 C9 B1 . . 111.8(3) ?
    C8 C9 B1 . . 110.4(3) ?
    C10 C9 H9 . . 106.7 ?
    C8 C9 H9 . . 106.7 ?
    B1 C9 H9 . . 106.7 ?
    C16 C10 C11 . . 110.1(3) ?
    C16 C10 C9 . . 111.8(3) ?
    C11 C10 C9 . . 111.0(3) ?
    C16 C10 H10 . . 108.0 ?
    C11 C10 H10 . . 108.0 ?
    C9 C10 H10 . . 108.0 ?
    C10 C11 C12 . . 113.0(3) ?
    C10 C11 H11A . . 109.0 ?
    C12 C11 H11A . . 109.0 ?
    C10 C11 H11B . . 109.0 ?
    C12 C11 H11B . . 109.0 ?
    H11A C11 H11B . . 107.8 ?
    C1 C12 C11 . . 112.4(3) ?
    C1 C12 H12A . . 109.1 ?
    C11 C12 H12A . . 109.1 ?
    C1 C12 H12B . . 109.1 ?
    C11 C12 H12B . . 109.1 ?
    H12A C12 H12B . . 107.9 ?
    C3 C13 H13A . . 109.5 ?
    C3 C13 H13B . . 109.5 ?
    H13A C13 H13B . . 109.5 ?
    C3 C13 H13C . . 109.5 ?
    H13A C13 H13C . . 109.5 ?
    H13B C13 H13C . . 109.5 ?
    C7 C14 H14A . . 109.5 ?
    C7 C14 H14B . . 109.5 ?
    H14A C14 H14B . . 109.5 ?
    C7 C14 H14C . . 109.5 ?
    H14A C14 H14C . . 109.5 ?
    H14B C14 H14C . . 109.5 ?
    C7 C15 H15A . . 109.5 ?
    C7 C15 H15B . . 109.5 ?
    H15A C15 H15B . . 109.5 ?
    C7 C15 H15C . . 109.5 ?
    H15A C15 H15C . . 109.5 ?
    H15B C15 H15C . . 109.5 ?
    C10 C16 H16A . . 109.5 ?
    C10 C16 H16B . . 109.5 ?
    H16A C16 H16B . . 109.5 ?
    C10 C16 H16C . . 109.5 ?
    H16A C16 H16C . . 109.5 ?
    H16B C16 H16C . . 109.5 ?
    C18 C17 C24 . . 120.0(3) ?
    C18 C17 C28 . . 114.7(3) ?
    C24 C17 C28 . . 112.3(3) ?
    C18 C17 C19 . . 58.4(3) ?
    C24 C17 C19 . . 119.4(3) ?
    C28 C17 C19 . . 121.9(3) ?
    C19 C18 C17 . . 61.9(3) ?
    C19 C18 Cl3 . . 121.6(3) ?
    C17 C18 Cl3 . . 121.3(3) ?
    C19 C18 Cl4 . . 119.2(3) ?
    C17 C18 Cl4 . . 120.2(3) ?
    Cl3 C18 Cl4 . . 107.3(2) ?
    C18 C19 C20 . . 119.2(4) ?
    C18 C19 C29 . . 118.3(4) ?
    C20 C19 C29 . . 111.5(4) ?
    C18 C19 C17 . . 59.7(3) ?
    C20 C19 C17 . . 119.9(3) ?
    C29 C19 C17 . . 119.5(3) ?
    C21 C20 C19 . . 114.2(4) ?
    C21 C20 H20A . . 108.7 ?
    C19 C20 H20A . . 108.7 ?
    C21 C20 H20B . . 108.7 ?
    C19 C20 H20B . . 108.7 ?
    H20A C20 H20B . . 107.6 ?
    C20 C21 C22 . . 113.3(4) ?
    C20 C21 H21A . . 108.9 ?
    C22 C21 H21A . . 108.9 ?
    C20 C21 H21B . . 108.9 ?
    C22 C21 H21B . . 108.9 ?
    H21A C21 H21B . . 107.7 ?
    C21 C22 C23 . . 118.3(4) ?
    C21 C22 H22A . . 107.7 ?
    C23 C22 H22A . . 107.7 ?
    C21 C22 H22B . . 107.7 ?
    C23 C22 H22B . . 107.7 ?
    H22A C22 H22B . . 107.1 ?
    C31 C23 C30 . . 107.0(4) ?
    C31 C23 C22 . . 109.4(3) ?
    C30 C23 C22 . . 104.9(3) ?
    C31 C23 C24 . . 113.1(3) ?
    C30 C23 C24 . . 110.2(3) ?
    C22 C23 C24 . . 111.8(3) ?
    C17 C24 C25 . . 109.8(3) ?
    C17 C24 C23 . . 115.2(3) ?
    C25 C24 C23 . . 112.1(3) ?
    C17 C24 H24 . . 106.3 ?
    C25 C24 H24 . . 106.3 ?
    C23 C24 H24 . . 106.3 ?
    C26 C25 C24 . . 111.1(3) ?
    C26 C25 B2 . . 111.3(3) ?
    C24 C25 B2 . . 111.3(3) ?
    C26 C25 H25 . . 107.7 ?
    C24 C25 H25 . . 107.7 ?
    B2 C25 H25 . . 107.7 ?
    C32 C26 C27 . . 110.1(3) ?
    C32 C26 C25 . . 113.5(3) ?
    C27 C26 C25 . . 109.0(3) ?
    C32 C26 H26 . . 108.0 ?
    C27 C26 H26 . . 108.0 ?
    C25 C26 H26 . . 108.0 ?
    C28 C27 C26 . . 112.8(3) ?
    C28 C27 H27A . . 109.0 ?
    C26 C27 H27A . . 109.0 ?
    C28 C27 H27B . . 109.0 ?
    C26 C27 H27B . . 109.0 ?
    H27A C27 H27B . . 107.8 ?
    C17 C28 C27 . . 110.5(3) ?
    C17 C28 H28A . . 109.6 ?
    C27 C28 H28A . . 109.6 ?
    C17 C28 H28B . . 109.6 ?
    C27 C28 H28B . . 109.6 ?
    H28A C28 H28B . . 108.1 ?
    C19 C29 H29A . . 109.5 ?
    C19 C29 H29B . . 109.5 ?
    H29A C29 H29B . . 109.5 ?
    C19 C29 H29C . . 109.5 ?
    H29A C29 H29C . . 109.5 ?
    H29B C29 H29C . . 109.5 ?
    C23 C30 H30A . . 109.5 ?
    C23 C30 H30B . . 109.5 ?
    H30A C30 H30B . . 109.5 ?
    C23 C30 H30C . . 109.5 ?
    H30A C30 H30C . . 109.5 ?
    H30B C30 H30C . . 109.5 ?
    C23 C31 H31A . . 109.5 ?
    C23 C31 H31B . . 109.5 ?
    H31A C31 H31B . . 109.5 ?
    C23 C31 H31C . . 109.5 ?
    H31A C31 H31C . . 109.5 ?
    H31B C31 H31C . . 109.5 ?
    C26 C32 H32A . . 109.5 ?
    C26 C32 H32B . . 109.5 ?
    H32A C32 H32B . . 109.5 ?
    C26 C32 H32C . . 109.5 ?
    H32A C32 H32C . . 109.5 ?
    H32B C32 H32C . . 109.5 ?
    C34 C33 C44 . . 115.7(4) ?
    C34 C33 C40 . . 120.4(3) ?
    C44 C33 C40 . . 111.3(3) ?
    C34 C33 C35 . . 58.4(3) ?
    C44 C33 C35 . . 122.3(3) ?
    C40 C33 C35 . . 119.4(3) ?
    C35 C34 C33 . . 61.9(3) ?
    C35 C34 Cl6 . . 118.7(3) ?
    C33 C34 Cl6 . . 119.2(3) ?
    C35 C34 Cl5 . . 121.1(3) ?
    C33 C34 Cl5 . . 121.8(3) ?
    Cl6 C34 Cl5 . . 108.2(3) ?
    C34 C35 C36 . . 117.8(4) ?
    C34 C35 C45 . . 119.7(5) ?
    C36 C35 C45 . . 112.7(4) ?
    C34 C35 C33 . . 59.7(3) ?
    C36 C35 C33 . . 116.2(3) ?
    C45 C35 C33 . . 121.3(4) ?
    C35 C36 C37 . . 112.9(4) ?
    C35 C36 H36A . . 109.0 ?
    C37 C36 H36A . . 109.0 ?
    C35 C36 H36B . . 109.0 ?
    C37 C36 H36B . . 109.0 ?
    H36A C36 H36B . . 107.8 ?
    C36 C37 C38 . . 113.9(4) ?
    C36 C37 H37A . . 108.8 ?
    C38 C37 H37A . . 108.8 ?
    C36 C37 H37B . . 108.8 ?
    C38 C37 H37B . . 108.8 ?
    H37A C37 H37B . . 107.7 ?
    C39 C38 C37 . . 117.4(5) ?
    C39 C38 H38A . . 107.9 ?
    C37 C38 H38A . . 107.9 ?
    C39 C38 H38B . . 107.9 ?
    C37 C38 H38B . . 107.9 ?
    H38A C38 H38B . . 107.2 ?
    C47 C39 C38 . . 109.6(5) ?
    C47 C39 C46 . . 106.0(5) ?
    C38 C39 C46 . . 104.0(4) ?
    C47 C39 C40 . . 108.8(4) ?
    C38 C39 C40 . . 114.4(4) ?
    C46 C39 C40 . . 113.7(4) ?
    C33 C40 C41 . . 110.1(3) ?
    C33 C40 C39 . . 113.9(3) ?
    C41 C40 C39 . . 112.4(3) ?
    C33 C40 H40 . . 106.6 ?
    C41 C40 H40 . . 106.6 ?
    C39 C40 H40 . . 106.6 ?
    C42 C41 C40 . . 110.8(3) ?
    C42 C41 B3 . . 112.0(3) ?
    C40 C41 B3 . . 115.1(3) ?
    C42 C41 H41 . . 106.1 ?
    C40 C41 H41 . . 106.1 ?
    B3 C41 H41 . . 106.1 ?
    C41 C42 C48 . . 114.1(3) ?
    C41 C42 C43 . . 108.2(3) ?
    C48 C42 C43 . . 109.5(3) ?
    C41 C42 H42 . . 108.3 ?
    C48 C42 H42 . . 108.3 ?
    C43 C42 H42 . . 108.3 ?
    C44 C43 C42 . . 113.1(3) ?
    C44 C43 H43A . . 109.0 ?
    C42 C43 H43A . . 109.0 ?
    C44 C43 H43B . . 109.0 ?
    C42 C43 H43B . . 109.0 ?
    H43A C43 H43B . . 107.8 ?
    C33 C44 C43 . . 108.8(3) ?
    C33 C44 H44A . . 109.9 ?
    C43 C44 H44A . . 109.9 ?
    C33 C44 H44B . . 109.9 ?
    C43 C44 H44B . . 109.9 ?
    H44A C44 H44B . . 108.3 ?
    C35 C45 H45A . . 109.5 ?
    C35 C45 H45B . . 109.5 ?
    H45A C45 H45B . . 109.5 ?
    C35 C45 H45C . . 109.5 ?
    H45A C45 H45C . . 109.5 ?
    H45B C45 H45C . . 109.5 ?
    C39 C46 H46A . . 109.5 ?
    C39 C46 H46B . . 109.5 ?
    H46A C46 H46B . . 109.5 ?
    C39 C46 H46C . . 109.5 ?
    H46A C46 H46C . . 109.5 ?
    H46B C46 H46C . . 109.5 ?
    C39 C47 H47A . . 109.5 ?
    C39 C47 H47B . . 109.5 ?
    H47A C47 H47B . . 109.5 ?
    C39 C47 H47C . . 109.5 ?
    H47A C47 H47C . . 109.5 ?
    H47B C47 H47C . . 109.5 ?
    C42 C48 H48A . . 109.5 ?
    C42 C48 H48B . . 109.5 ?
    H48A C48 H48B . . 109.5 ?
    C42 C48 H48C . . 109.5 ?
    H48A C48 H48C . . 109.5 ?
    H48B C48 H48C . . 109.5 ?
    O1 B1 O3 . . 118.1(3) ?
    O1 B1 C9 . . 121.2(3) ?
    O3 B1 C9 . . 120.7(3) ?
    O1 B2 O2 . . 118.5(3) ?
    O1 B2 C25 . . 120.0(3) ?
    O2 B2 C25 . . 121.5(3) ?
    O2 B3 O3 . . 118.2(3) ?
    O2 B3 C41 . . 118.6(3) ?
    O3 B3 C41 . . 123.2(3) ?
    B1 O1 B2 . . 122.0(3) ?
    B3 O2 B2 . . 121.5(3) ?
    B1 O3 B3 . . 121.3(3) ?
_shelx_hkl_file
;
   1   0   0   -0.30    0.20
   1   0   0    0.50    0.30
   1   0   0    0.50    0.20
   1   0   0    0.20    0.30
  -1   0   0    0.30    0.20
  -1   0   0    0.40    0.20
  -1   0   0    0.10    0.20
  -1   0   0    0.60    0.30
  -2   0   0  113.39    4.20
   2   0   0  118.39    4.40
   2   0   0  114.49    4.30
  -2   0   0  115.09    4.30
   2   0   0  113.69    4.20
  -2   0   0  109.79    4.40
  -2   0   0  110.29    4.30
   2   0   0  108.29    4.30
  -3   0   0   -0.50    0.70
  -3   0   0    0.40    0.60
  -3   0   0    0.90    0.90
   3   0   0    0.10    0.80
   3   0   0   -1.20    0.70
  -3   0   0    0.50    0.70
   3   0   0    0.20    0.60
  -4   0   0 1285.37   46.00
  -4   0   0 1332.17   45.90
   4   0   0 1395.56   45.90
   4   0   0 1314.77   46.00
  -4   0   0 1313.47   46.20
  -5   0   0    7.30    1.40
   5   0   0    7.90    1.40
  -5   0   0    4.60    1.20
  -5   0   0    5.60    1.40
  -6   0   0  123.99    5.60
  -6   0   0  115.79    5.00
  -6   0   0  118.99    5.20
   6   0   0  116.69    5.20
  -7   0   0    9.10    2.00
  -7   0   0    8.60    1.60
   7   0   0   10.00    1.90
  -8   0   0    7.50    1.60
  -8   0   0    3.40    2.20
  -8   0   0    7.00    1.80
   8   0   0    3.80    1.80
   9   0   0    1.90    2.10
  -9   0   0    3.40    1.80
  -9   0   0    3.20    2.40
  10   0   0   11.50    2.70
 -10   0   0   13.80    3.40
 -11   0   0   -2.90    2.80
 -12   0   0    0.50    3.50
   0  -1   0    0.00    0.10
   0   1   0    0.00    0.10
   0   1   0    0.00    0.10
   0  -1   0    0.00    0.10
   1   1   0  153.38    5.10
   1  -1   0  163.18    5.20
  -1  -1   0  131.39    5.10
  -1   1   0  154.78    5.20
  -1  -1   0  128.59    5.10
  -1   1   0  131.79    5.20
   1   1   0  137.59    5.20
   1   1   0  140.29    5.10
  -1   1   0  145.99    5.20
  -1   1   0  134.59    5.20
  -1  -1   0  133.09    5.10
   2   1   0  198.98    7.00
  -2  -1   0  187.08    7.00
   2  -1   0  185.28    7.00
   2  -1   0  194.58    7.00
   2   1   0  192.28    6.90
   2   1   0  190.28    6.90
  -2   1   0  182.48    7.10
  -2   1   0  195.68    7.10
   2  -1   0  207.38    7.10
   2  -1   0  202.88    7.10
  -2   1   0  190.68    7.00
  -2   1   0  207.68    7.10
  -2  -1   0  190.18    6.90
  -2  -1   0  187.48    6.80
   2   1   0  190.18    6.80
  -2  -1   0  200.68    6.90
  -3  -1   0   29.50    1.60
  -3  -1   0   31.00    1.60
   3   1   0   27.80    1.40
   3   1   0   28.10    1.60
  -3   1   0   26.60    1.60
  -3  -1   0   26.40    1.70
   3  -1   0   26.70    1.70
  -3  -1   0   28.50    1.40
   3   1   0   26.30    1.60
   3  -1   0   28.50    1.70
  -3   1   0   25.50    1.60
  -3   1   0   24.70    1.80
  -4   1   0  130.19    5.20
  -4   1   0  133.49    5.10
   4   1   0  121.79    4.90
  -4  -1   0  121.19    4.80
  -4   1   0  128.29    5.30
  -4  -1   0  122.69    5.00
   4   1   0  126.39    4.80
  -4  -1   0  119.49    5.10
   4  -1   0  127.49    5.10
  -5   1   0   34.30    2.60
  -5  -1   0   35.60    2.20
  -5   1   0   32.00    2.20
  -5   1   0   35.30    2.20
   5   1   0   32.10    2.20
   5  -1   0   31.60    2.30
  -5  -1   0   29.60    1.90
  -5  -1   0   36.00    2.50
   5   1   0   27.90    1.90
  -6  -1   0    6.50    1.20
  -6   1   0    7.30    1.50
  -6   1   0    7.90    1.60
  -6   1   0    9.20    2.00
  -6  -1   0    6.50    1.50
  -6  -1   0    5.00    1.60
   6  -1   0    8.20    1.70
   6   1   0    6.90    1.50
  -7  -1   0    2.60    1.50
  -7   1   0    9.30    1.90
  -7  -1   0    9.30    1.90
  -7   1   0   15.20    2.50
  -7   1   0    9.70    1.80
  -7  -1   0   12.30    2.20
   7  -1   0   10.80    2.20
   7   1   0   12.60    2.00
  -8  -1   0    0.00    1.80
   8   1   0   -2.00    1.60
  -8  -1   0    0.90    1.50
  -8   1   0   -1.40    1.40
  -8  -1   0    0.20    1.10
  -8   1   0   -0.80    1.60
  -8   1   0   -0.20    1.90
   8  -1   0   -0.90    1.70
  -9   1   0    4.00    2.10
   9   1   0    6.10    2.10
   9  -1   0    4.30    2.30
  -9  -1   0    0.20    2.30
  -9   1   0    4.70    2.50
 -10   1   0    8.80    2.20
  10  -1   0    5.20    2.60
 -10  -1   0    7.40    2.90
 -10   1   0    4.10    2.80
 -11  -1   0    5.10    3.10
 -11   1   0    3.70    3.20
 -12  -1   0    1.40    3.50
 -12   1   0   -3.10    3.30
  -1  -2   0 7500.25  265.47
  -1   2   0 7639.14  266.07
   1  -2   0 7775.42  266.27
  -1   2   0 8193.48  266.27
   1   2   0 7520.55  265.47
   1  -2   0 7500.75  266.27
  -1   2   0 7648.23  265.97
   1   2   0 7962.90  264.97
   1  -2   0 7973.40  265.97
  -2  -2   0 2875.11  101.29
  -2  -2   0 2885.11  101.49
   2  -2   0 2834.82  101.39
   2   2   0 2887.81  101.19
  -2   2   0 2780.62  101.39
  -2   2   0 2974.50  101.39
   2  -2   0 3027.20  101.39
   2  -2   0 3076.19  101.39
  -2  -2   0 3103.09  101.19
   2   2   0 2957.40  101.29
  -2   2   0 3169.88  101.49
   2   2   0 2957.60  101.19
  -2   2   0 2892.31  101.39
   3   2   0 2606.24   86.39
  -3  -2   0 2678.73   86.29
  -3   2   0 2416.46   86.49
  -3   2   0 2487.25   86.69
   3  -2   0 2441.36   86.59
  -3  -2   0 2513.85   86.09
  -3  -2   0 2491.25   86.49
   3   2   0 2453.65   86.29
  -3   2   0 2499.35   86.59
   3   2   0 2591.74   86.09
  -3  -2   0 2500.05   86.29
  -4   2   0  115.09    5.00
  -4  -2   0  118.69    4.80
  -4  -2   0  122.09    4.50
  -4   2   0  120.89    5.30
   4   2   0  119.79    4.80
  -4  -2   0  122.59    5.10
   4  -2   0  119.59    5.10
   4   2   0  125.49    4.60
  -4   2   0  118.99    5.10
  -4  -2   0  138.59    5.10
  -5   2   0  804.02   28.50
   5   2   0  797.52   28.30
  -5  -2   0  816.62   28.00
   5   2   0  845.92   28.10
  -5   2   0  817.42   28.80
   5  -2   0  803.02   28.60
  -5  -2   0  795.32   28.30
  -5   2   0  808.92   28.60
  -5  -2   0  786.32   28.60
  -6  -2   0  128.09    5.60
   6  -2   0  119.49    5.60
  -6   2   0  124.89    5.50
   6   2   0  117.99    5.30
  -6   2   0  129.79    5.60
  -6   2   0  128.59    5.90
  -6  -2   0  122.69    4.90
  -6  -2   0  122.79    5.30
  -7  -2   0   18.00    1.70
  -7   2   0   22.50    2.70
  -7   2   0   21.20    2.40
  -7  -2   0   18.40    2.60
  -7  -2   0   17.80    2.10
  -7   2   0   19.60    2.40
   7   2   0   14.70    2.20
   7  -2   0   25.20    2.70
  -8   2   0   24.40    2.70
   8  -2   0   20.20    2.70
  -8  -2   0   20.60    1.80
  -8   2   0   23.00    3.00
  -8   2   0   24.00    2.50
   8   2   0   24.90    2.50
  -8  -2   0   19.00    2.80
  -9   2   0   13.80    2.30
   9  -2   0   15.00    2.80
  -9   2   0   15.70    2.70
   9   2   0   13.70    2.40
  -9  -2   0   14.20    3.00
  -9   2   0   11.00    2.90
 -10   2   0    8.70    3.30
 -10   2   0    1.80    2.10
  10  -2   0    2.80    2.60
 -10  -2   0    1.50    2.60
 -11  -2   0   -0.50    2.70
 -11   2   0    7.80    3.60
 -12   2   0    0.10    3.40
 -12  -2   0   -0.90    3.10
   0   3   0   -0.10    0.40
   0   3   0    0.90    0.40
   0  -3   0    0.70    0.40
   0  -3   0   -0.30    0.30
  -1   3   0 1604.34   56.09
   1  -3   0 1602.34   56.09
   1   3   0 1555.84   55.89
  -1   3   0 1653.03   56.09
  -1  -3   0 1618.34   55.99
  -1   3   0 1657.33   56.09
   1  -3   0 1627.24   56.09
  -1  -3   0 1673.73   56.09
  -1  -3   0 1642.44   55.79
   1   3   0 1576.54   55.99
   1  -3   0 1696.83   56.09
   1   3   0 1651.33   55.79
  -2  -3   0    0.70    0.50
   2   3   0    1.00    0.30
  -2   3   0    2.20    0.90
  -2   3   0    6.90    1.00
   2  -3   0    0.80    0.70
   2   3   0    1.50    0.60
   2  -3   0    1.50    0.80
  -2   3   0    7.50    1.00
   2   3   0    1.00    0.40
   3   3   0  154.18    5.40
  -3  -3   0  147.69    5.60
  -3   3   0  134.29    5.70
  -3  -3   0  158.58    5.30
   3   3   0  149.19    5.30
   3  -3   0  133.59    5.80
  -3   3   0  135.29    5.70
  -3   3   0  139.29    5.90
  -4   3   0  135.89    5.60
   4  -3   0  130.09    5.60
  -4   3   0  132.79    5.70
  -4  -3   0  132.39    5.40
   4   3   0  138.19    5.20
  -4   3   0  133.59    5.60
  -4  -3   0  144.89    5.20
   4   3   0  132.89    5.10
  -5  -3   0  411.56   14.60
   5   3   0  403.76   14.60
  -5  -3   0  411.26   14.20
  -5   3   0  409.16   15.20
  -5  -3   0  405.56   14.90
   5  -3   0  413.26   15.10
  -5   3   0  410.76   15.10
  -5   3   0  404.86   15.00
  -6  -3   0   76.29    4.10
  -6   3   0   76.19    4.00
  -6   3   0   79.99    4.10
   6  -3   0   80.39    4.20
  -6   3   0   80.59    4.40
   6   3   0   73.19    3.60
  -7   3   0    5.50    2.10
  -7  -3   0    3.50    1.80
  -7   3   0    3.40    1.90
  -7   3   0    2.30    1.80
   7  -3   0    3.50    1.90
   7   3   0    1.00    1.50
   8  -3   0   23.90    3.00
  -8   3   0   19.40    2.50
   8   3   0   19.80    2.30
  -8  -3   0   22.50    2.90
  -8   3   0   18.30    2.50
  -8   3   0   20.80    3.00
   9  -3   0    4.30    2.40
  -9   3   0    0.10    2.00
   9   3   0    2.80    1.80
  -9   3   0   -0.20    1.80
  -9  -3   0    0.00    2.20
  -9   3   0    1.20    2.30
 -10  -3   0    3.10    2.60
 -10   3   0    2.90    2.30
 -10   3   0    1.80    2.80
  10  -3   0    4.00    2.70
 -11   3   0    5.70    3.50
  11  -3   0    2.90    2.80
 -11  -3   0    7.80    3.20
 -11   3   0    6.90    2.70
 -12   3   0   -8.90    3.20
 -12  -3   0   -4.30    3.00
   0  -4   0 9438.56  327.07
   0   4   0 9147.88  326.57
   0  -4   0 9999.00  326.67
   0  -4   0 9790.32  327.07
   0   4   0 9195.08  326.87
  -1   4   0   20.20    1.40
   1  -4   0   19.40    1.40
   1   4   0   20.10    0.90
   1   4   0   19.30    1.10
  -1  -4   0   20.60    0.90
   1  -4   0   19.30    1.40
   1  -4   0   22.10    1.30
  -1  -4   0   20.60    1.10
  -1   4   0   17.30    1.30
   2   4   0    1.40    0.50
  -2  -4   0    1.40    0.30
   2   4   0    1.10    0.30
  -2   4   0   -0.60    0.80
   2   4   0    0.70    0.30
  -2   4   0   -0.10    0.70
  -2  -4   0    1.10    0.50
   2  -4   0    0.40    0.90
   2   4   0    0.90    0.30
  -2   4   0    0.10    0.80
   3   4   0   65.69    2.50
  -3  -4   0   65.99    2.50
   3  -4   0   53.89    3.10
   3   4   0   66.29    2.90
  -3   4   0   53.89    3.10
  -3   4   0   60.59    3.10
  -3  -4   0   63.19    2.80
   3   4   0   63.59    2.50
  -3   4   0   59.29    3.30
  -4  -4   0   70.19    2.80
  -4   4   0   64.99    3.50
   4   4   0   68.39    2.80
  -4  -4   0   66.09    3.20
   4  -4   0   64.79    3.40
   4   4   0   67.39    2.90
  -4   4   0   69.19    3.50
  -4   4   0   72.29    3.50
   5  -4   0  108.49    4.90
  -5   4   0   99.29    4.80
  -5   4   0  110.79    5.10
   5   4   0  104.79    4.20
  -5   4   0  107.69    4.80
  -5  -4   0   99.89    4.60
  -6   4   0   77.79    4.30
  -6   4   0   75.29    4.20
   6  -4   0   84.59    4.40
  -6   4   0   82.69    4.30
  -6  -4   0   84.69    4.10
   6   4   0   77.59    3.70
  -7   4   0   58.49    3.90
   7   4   0   64.79    3.40
  -7   4   0   70.19    4.20
  -7  -4   0   63.89    3.90
  -7   4   0   66.99    4.30
   7  -4   0   62.59    4.20
  -8  -4   0   41.20    3.60
  -8   4   0   46.80    4.00
   8   4   0   45.70    3.00
   8  -4   0   44.70    3.90
  -8   4   0   44.70    3.60
  -8   4   0   47.50    3.50
  -9   4   0   11.90    2.70
   9  -4   0   15.10    3.00
  -9  -4   0   13.50    2.70
  -9   4   0   12.80    2.50
  -9   4   0   13.90    3.30
 -10   4   0   -1.50    2.00
 -10   4   0   -1.30    2.40
  10  -4   0    5.80    2.80
 -10  -4   0   -1.00    2.40
  11  -4   0   19.00    3.70
 -11   4   0   14.40    3.90
 -11  -4   0   14.70    3.50
 -11   4   0    8.10    2.90
 -12   4   0    6.90    4.00
 -12  -4   0    1.80    3.30
   0   5   0    0.30    0.80
   0  -5   0   -1.20    0.60
   0   5   0   -1.00    0.50
   0  -5   0   -1.20    0.50
   0  -5   0   -0.20    0.70
   1  -5   0 1780.72   58.09
  -1  -5   0 1661.93   57.49
  -1   5   0 1621.34   57.79
   1  -5   0 1653.13   57.79
   1   5   0 1679.53   57.59
  -1   5   0 1605.94   57.89
   1   5   0 1690.73   57.69
  -1  -5   0 1725.43   57.69
   2   5   0   10.70    0.70
   2   5   0   13.10    0.90
  -2   5   0    9.10    1.30
  -2  -5   0   11.00    0.60
   2  -5   0   12.10    1.50
   2   5   0    9.90    0.80
  -2   5   0    8.10    1.30
  -2  -5   0   10.20    0.90
   3   5   0   19.70    1.50
  -3  -5   0   15.60    1.30
  -3   5   0   15.80    1.90
   3   5   0   15.00    0.90
  -3  -5   0   16.80    1.00
   3   5   0   16.90    1.00
  -3   5   0   19.40    1.90
  -3   5   0   15.30    1.90
   3  -5   0   21.70    2.00
  -4  -5   0 1042.00   33.50
   4   5   0 1018.90   33.60
   4  -5   0  956.70   34.20
  -4   5   0  918.51   34.10
  -4   5   0  933.01   34.20
  -4   5   0  913.11   34.20
   4   5   0  985.90   33.40
  -4  -5   0  984.40   33.80
  -5  -5   0  552.54   20.10
  -5   5   0  541.85   20.60
  -5   5   0  560.04   20.50
  -5  -5   0  610.44   19.80
   5  -5   0  540.95   20.50
   5   5   0  558.84   19.70
  -5   5   0  580.74   20.60
   6  -5   0  124.89    5.80
  -6   5   0  120.09    5.70
  -6   5   0  128.79    6.00
  -6  -5   0  112.99    5.30
  -6   5   0  117.69    5.60
   6   5   0  118.89    4.90
   7   5   0    2.90    1.40
   7  -5   0    2.60    2.10
  -7   5   0    5.60    2.30
  -7   5   0    0.80    1.90
  -7  -5   0    3.00    1.80
  -7   5   0    8.20    2.10
  -8   5   0    1.50    2.00
  -8  -5   0    2.50    1.90
  -8   5   0    1.80    1.80
   8   5   0    1.10    1.40
  -8   5   0    2.90    1.90
   8  -5   0    3.60    2.30
  -9   5   0    6.90    2.70
  -9   5   0   10.00    2.40
  -9  -5   0   14.60    2.70
  -9   5   0   10.00    2.50
   9  -5   0   10.10    2.70
  10  -5   0    7.20    2.90
 -10   5   0    4.00    2.80
 -10   5   0    8.60    2.80
 -10  -5   0    1.90    2.60
 -11   5   0    7.20    3.70
 -11   5   0   12.10    2.90
  11  -5   0    8.50    3.30
 -11  -5   0    3.10    2.90
 -12   5   0   -2.20    3.60
 -12  -5   0    1.20    3.20
 -12   5   0   -0.90    2.70
   0   6   0   46.40    2.10
   0  -6   0   44.10    2.10
   0   6   0   46.70    2.30
   0  -6   0   46.40    2.10
   1   6   0  211.18    7.70
   1  -6   0  213.68    7.90
  -1  -6   0  215.98    7.70
   1   6   0  210.78    7.50
  -1   6   0  201.68    7.90
  -1  -6   0  214.78    7.50
  -1   6   0  206.48    7.80
   2   6   0  110.39    4.10
   2   6   0  109.79    4.00
   2  -6   0  111.09    4.60
   2   6   0  108.09    4.10
  -2   6   0  108.89    4.60
  -2  -6   0  109.69    3.90
  -2   6   0  112.19    4.80
   3   6   0   85.89    3.20
   3   6   0   85.69    3.10
  -3   6   0   89.19    4.10
  -3  -6   0   85.19    3.50
  -3   6   0   83.59    4.10
   3   6   0   87.49    3.50
   3  -6   0   87.69    4.20
  -3   6   0   79.89    4.10
   3   6   0   85.69    3.10
  -3  -6   0   86.49    3.10
   3   6   0   88.49    3.20
  -4   6   0   10.30    1.60
  -4   6   0    5.60    1.50
  -4   6   0    7.60    1.60
  -4  -6   0    9.70    1.20
   4  -6   0    8.50    1.60
   4   6   0    9.50    0.90
   4   6   0    9.10    0.80
  -4  -6   0    9.10    0.80
  -5  -6   0   66.09    3.30
   5  -6   0   78.19    4.00
  -5   6   0   64.89    3.70
  -5   6   0   62.09    3.70
  -5   6   0   68.39    3.70
   5   6   0   67.59    2.80
   5   6   0   65.89    2.90
  -6   6   0  142.69    6.80
  -6  -6   0  156.58    6.40
   6   6   0  153.88    5.80
   6  -6   0  159.08    7.00
  -6   6   0  146.49    7.00
  -6   6   0  156.68    6.90
  -7   6   0    2.00    2.20
  -7   6   0   -3.00    1.80
  -7  -6   0   -2.30    1.50
   7  -6   0    0.90    2.20
   7   6   0   -0.30    1.10
  -7   6   0    0.80    1.70
  -8   6   0   86.19    5.10
  -8  -6   0   77.49    4.50
  -8   6   0   82.79    4.90
   8  -6   0   75.09    5.00
  -8   6   0   76.59    5.10
  -9  -6   0    8.80    2.40
  -9   6   0   11.10    2.60
  -9   6   0    5.80    2.50
  -9   6   0    8.80    2.70
   9  -6   0    5.20    2.70
  10  -6   0    9.50    3.20
 -10  -6   0    2.30    2.50
 -10   6   0    6.30    2.60
 -10   6   0    5.90    3.10
 -10   6   0    7.70    2.70
 -11  -6   0   16.60    3.40
  11  -6   0   16.70    3.70
 -11   6   0   17.40    3.70
 -11   6   0   20.90    4.30
 -12   6   0    7.10    3.30
 -12   6   0   -4.90    3.60
  12  -6   0   -0.80    3.30
   0   7   0   -0.30    0.70
   0   7   0    0.10    0.90
   0  -7   0   -0.70    0.70
   0  -7   0   -0.20    0.60
   1  -7   0  537.05   19.60
  -1  -7   0  574.34   19.30
   1   7   0  565.14   19.50
   1   7   0  557.34   19.30
  -1  -7   0  558.74   19.50
  -1   7   0  535.65   19.60
  -1   7   0  537.75   19.70
   2   7   0   56.49    2.30
   2   7   0   56.39    2.30
  -2  -7   0   59.09    2.30
  -2   7   0   52.49    3.00
  -2  -7   0   57.89    2.20
   2  -7   0   58.79    3.00
  -2   7   0   52.69    2.90
   2   7   0   58.89    2.50
  -3   7   0 1088.99   38.90
   3  -7   0 1066.99   38.90
   3   7   0 1136.19   38.30
  -3  -7   0 1138.29   38.00
   3   7   0 1147.49   38.10
  -3   7   0 1067.79   39.00
   3   7   0 1114.29   38.10
  -3   7   0 1102.29   38.90
  -4   7   0   69.19    3.80
  -4  -7   0   72.59    3.20
   4   7   0   76.79    2.70
   4   7   0   75.09    2.90
  -4  -7   0   77.59    2.80
   4  -7   0   75.19    3.90
  -4   7   0   72.49    3.90
  -4   7   0   70.99    4.00
   4   7   0   78.19    2.90
   5   7   0   86.39    3.30
   5   7   0   86.89    3.40
  -5  -7   0   87.29    3.90
  -5   7   0   87.79    4.50
   5  -7   0   87.49    4.60
  -5   7   0   78.69    4.40
  -5   7   0   85.79    4.50
  -6   7   0    7.40    2.10
  -6   7   0    3.20    2.00
  -6  -7   0    0.30    1.30
   6  -7   0    4.80    2.10
  -6   7   0    0.20    1.90
   6   7   0    1.80    0.80
   7  -7   0   28.70    3.30
   7   7   0   20.20    1.60
  -7   7   0   22.50    3.00
  -7   7   0   18.30    2.80
  -7   7   0   20.10    2.80
  -7  -7   0   24.90    2.60
  -8  -7   0   23.00    2.70
  -8   7   0   23.90    3.40
  -8   7   0   21.90    3.20
  -8   7   0   19.20    2.90
   8  -7   0   24.10    3.50
  -9  -7   0   25.20    3.10
  -9   7   0   23.20    3.60
  -9   7   0   16.60    3.10
  -9   7   0   20.90    3.20
   9  -7   0   21.70    3.60
 -10  -7   0   10.20    2.70
  10  -7   0    9.80    3.20
 -10   7   0    8.20    2.80
 -10   7   0    5.10    2.80
 -10   7   0   11.50    3.50
  11  -7   0   15.30    3.70
 -11   7   0   10.80    3.50
 -11  -7   0    5.00    2.90
 -11   7   0   11.30    4.20
 -12   7   0    2.10    3.90
 -12   7   0    2.20    3.00
  12  -7   0    0.30    3.50
   0   8   0  824.72   28.40
   0   8   0  786.12   28.60
   0  -8   0  826.32   28.40
  -1   8   0  676.63   24.40
   1   8   0  689.83   24.40
   1  -8   0  697.23   24.40
  -1   8   0  686.63   24.60
  -1  -8   0  708.13   24.10
   1   8   0  681.33   24.10
  -1  -8   0  707.73   24.10
   2   8   0  590.14   20.20
  -2  -8   0  581.84   20.00
   2  -8   0  563.14   20.60
  -2   8   0  548.05   20.70
  -2  -8   0  588.44   19.90
  -2   8   0  567.34   20.60
   2   8   0  576.34   20.00
   2   8   0  579.54   20.00
   3  -8   0  112.09    5.00
   3   8   0  107.79    4.10
  -3  -8   0  111.69    4.00
  -3   8   0  101.89    4.80
   3   8   0  113.79    4.30
   3   8   0  116.59    4.30
  -3   8   0  115.89    5.00
  -3   8   0  107.19    5.10
  -4  -8   0    1.90    0.80
   4  -8   0    2.40    1.40
   4   8   0    0.70    0.50
  -4   8   0    0.30    1.30
  -4   8   0    1.60    1.50
  -4   8   0    0.40    1.40
   4   8   0    0.80    0.50
  -5  -8   0  139.79    5.60
  -5   8   0  133.49    6.40
  -5   8   0  137.89    6.40
   5   8   0  136.59    5.20
   5   8   0  141.79    5.20
  -5   8   0  139.59    6.50
   5  -8   0  146.29    6.50
  -6   8   0   96.39    5.40
   6  -8   0  101.39    5.50
   6   8   0   97.99    3.70
   6   8   0  101.79    4.30
  -6  -8   0   98.99    4.50
  -6   8   0   98.39    5.40
  -6   8   0   96.59    5.30
   6   8   0   96.19    3.90
  -7   8   0   14.90    2.80
  -7  -8   0   16.30    2.20
  -7   8   0   13.30    2.70
  -7   8   0   16.50    2.90
   7  -8   0   11.30    2.70
  -8   8   0    5.20    2.30
  -8  -8   0    5.10    1.90
  -8   8   0    5.10    2.40
  -8   8   0    9.10    2.70
   8  -8   0    7.10    2.70
  -9   8   0    3.80    2.40
  -9   8   0    5.10    2.60
  -9   8   0    6.60    2.70
   9  -8   0    5.10    2.80
  -9  -8   0   -1.20    1.90
 -10   8   0    1.30    2.90
 -10   8   0   -1.10    2.70
 -10   8   0   -2.30    2.50
 -10  -8   0   -0.70    2.30
  10  -8   0   -1.30    3.00
  11  -8   0    4.50    3.30
 -11   8   0    4.20    3.30
 -11   8   0    6.20    2.90
  12  -8   0    0.20    3.50
 -12   8   0    1.70    4.00
 -12   8   0    0.60    3.20
   0  -9   0   -1.90    1.00
   0   9   0   -0.40    0.90
   0   9   0   -1.80    1.00
  -1   9   0    3.00    1.30
  -1   9   0    4.60    1.20
   1   9   0    2.30    1.10
   1  -9   0    5.60    1.30
   1   9   0    5.40    0.90
  -1  -9   0    3.90    0.90
   2   9   0    6.20    0.80
  -2  -9   0    6.00    0.80
  -2   9   0    3.60    1.30
   2  -9   0    4.20    1.40
   2   9   0    6.80    1.10
  -2  -9   0    7.80    0.80
  -2   9   0    3.10    1.40
  -2  -9   0    5.90    0.70
  -3  -9   0  232.48    8.20
  -3   9   0  231.68    9.40
   3   9   0  235.28    8.50
   3   9   0  231.08    8.30
  -3   9   0  222.58    9.10
  -3   9   0  236.48    9.20
   3  -9   0  239.58    9.30
   3   9   0  239.58    8.50
   4  -9   0    9.20    1.90
  -4   9   0   12.20    2.00
  -4   9   0   11.50    2.10
   4   9   0   10.60    0.80
   4   9   0   11.00    0.80
   4   9   0   12.30    0.80
  -4   9   0   10.70    1.90
   5   9   0   27.30    1.40
   5  -9   0   28.40    2.90
   5   9   0   28.70    1.40
  -5   9   0   31.50    3.10
  -5   9   0   26.80    2.90
  -5   9   0   24.90    2.80
  -5  -9   0   24.00    1.90
   6   9   0  213.98    7.60
  -6   9   0  209.08    9.20
  -6   9   0  203.38    9.10
  -6   9   0  213.98    9.10
   6  -9   0  214.48    9.10
  -6  -9   0  211.38    8.30
   7  -9   0   24.00    3.40
  -7  -9   0   31.20    2.60
  -7   9   0   24.80    3.30
  -7   9   0   31.10    3.50
  -7   9   0   22.00    3.00
  -8   9   0   22.30    3.30
  -8   9   0   20.40    3.30
  -8  -9   0   29.00    2.90
  -8   9   0   35.00    3.90
   8  -9   0   35.10    3.90
  -9   9   0    4.80    2.50
  -9   9   0    4.30    2.60
  -9  -9   0   -1.10    1.90
   9  -9   0    3.40    2.80
  -9   9   0    6.10    2.80
 -10   9   0    1.20    2.80
 -10  -9   0   -1.00    2.10
  10  -9   0    4.20    3.20
 -10   9   0   -0.30    2.90
 -10   9   0    0.00    2.60
  11  -9   0    4.50    3.50
 -11   9   0    6.20    3.50
 -11   9   0   -1.00    3.00
 -12   9   0    2.70    2.90
  12  -9   0    4.40    3.80
 -12   9   0    1.80    4.10
   0  10   0 1095.59   38.50
   0 -10   0 1118.19   38.20
   0  10   0 1071.39   38.20
   1  10   0  388.76   14.30
   1  10   0  393.16   14.00
   1 -10   0  385.26   14.30
  -1  10   0  386.86   14.30
  -1  10   0  387.36   14.60
  -1 -10   0  407.76   14.00
   2  10   0  662.73   23.10
  -2 -10   0  687.63   23.00
   2 -10   0  669.93   23.80
   2  10   0  648.84   23.10
  -2  10   0  644.14   23.90
  -2  10   0  645.14   23.70
  -2 -10   0  661.53   23.10
  -2 -10   0  664.83   23.10
   2  10   0  675.73   23.40
   3  10   0   56.29    2.70
  -3 -10   0   56.89    2.30
   3  10   0   59.69    2.50
  -3  10   0   53.19    3.30
   3  10   0   55.49    2.30
   3 -10   0   53.79    3.50
  -3  10   0   59.69    3.30
  -3  10   0   56.99    3.70
  -3 -10   0   54.89    2.20
   4  10   0   59.59    2.40
   4 -10   0   52.49    3.70
  -4  10   0   55.49    3.70
   4  10   0   60.29    2.30
  -4  10   0   59.19    3.70
  -4  10   0   60.69    3.70
   4  10   0   63.39    2.50
  -5  10   0   59.29    3.90
   5  10   0   63.49    2.40
  -5  10   0   57.79    4.10
   5 -10   0   57.19    3.90
   5  10   0   61.99    2.40
  -5  10   0   54.49    4.00
  -6  10   0   36.20    3.70
   6 -10   0   36.60    3.80
  -6  10   0   36.80    3.60
   6  10   0   32.20    1.50
  -6  10   0   35.60    3.50
  -6 -10   0   32.40    2.40
  -7 -10   0    4.80    1.60
  -7  10   0    6.40    2.60
  -7  10   0    1.80    2.10
   7 -10   0    2.80    2.20
  -7  10   0    6.20    2.50
  -8 -10   0    6.60    1.90
  -8  10   0   11.40    3.00
  -8  10   0    7.60    2.60
  -8  10   0    6.30    2.60
   8 -10   0   10.70    3.10
  -9  10   0    6.60    3.00
   9 -10   0    7.80    3.20
  -9  10   0    3.70    2.80
  -9  10   0    5.80    2.70
  -9 -10   0   -0.70    1.80
 -10  10   0    7.20    3.00
 -10  10   0    4.80    3.40
 -10  10   0    6.90    3.00
  10 -10   0    1.00    3.30
 -11  10   0    9.40    3.30
  11 -10   0    1.40    3.50
 -11  10   0    3.60    3.20
  12 -10   0    8.30    3.90
 -12  10   0   10.90    3.80
 -12  10   0    6.00    4.40
   0 -11   0    0.40    1.10
   0  11   0    2.10    1.00
   0  11   0   -0.80    1.20
  -1  11   0  499.85   18.20
   1  11   0  502.35   18.30
   1 -11   0  507.85   18.30
   1  11   0  504.55   17.90
  -1  11   0  495.85   18.50
  -1 -11   0  511.05   17.90
   2  11   0    2.40    1.20
  -2 -11   0    6.90    0.90
  -2 -11   0    4.90    0.90
   2  11   0    3.70    0.80
  -2  11   0    2.60    1.50
   2 -11   0    5.90    1.70
  -2  11   0    3.00    1.40
   3  11   0   -0.20    0.60
   3 -11   0   -1.90    1.30
   3  11   0    0.50    0.60
  -3  11   0   -0.60    1.30
  -3  11   0   -2.80    1.40
  -3 -11   0    1.20    0.60
   3  11   0    0.10    0.80
  -3 -11   0    0.30    0.40
  -3  11   0   -1.00    1.30
  -4  11   0  293.07   11.90
   4  11   0  307.07   10.80
   4 -11   0  296.27   12.00
  -4  11   0  318.57   12.40
   4  11   0  322.67   11.00
  -4  11   0  299.97   12.10
   5  11   0    4.60    0.50
  -5  11   0    4.70    2.10
   5 -11   0    4.40    2.00
  -5  11   0    2.30    1.80
  -5  11   0   -0.60    2.00
   5  11   0    4.00    0.50
  -6  11   0   30.90    3.40
  -6  11   0   31.00    3.70
   6 -11   0   33.50    3.50
  -6  11   0   34.60    3.70
   7 -11   0   32.00    3.80
  -7  11   0   21.80    3.50
  -7  11   0   27.50    3.50
  -7  11   0   31.70    3.70
  -8  11   0   -1.10    2.20
  -8  11   0    1.20    2.50
  -8 -11   0    0.70    1.60
  -8  11   0    4.30    2.70
   8 -11   0    6.50    2.70
  -9  11   0    5.00    2.80
  -9 -11   0    7.00    2.60
  -9  11   0    4.40    2.80
   9 -11   0   14.50    3.50
  -9  11   0    8.80    3.00
 -10  11   0   -1.10    2.80
  10 -11   0   -0.30    3.40
 -10  11   0    4.00    3.40
 -10  11   0    2.40    2.90
  11 -11   0   -0.10    3.40
 -11  11   0    1.30    3.00
 -11  11   0    0.30    3.50
 -12  11   0    3.30    4.20
 -12  11   0    3.50    3.60
  12 -11   0    2.50    3.70
   0 -12   0  203.98    8.10
   0  12   0  212.18    8.50
   0  12   0  203.88    8.00
   1  12   0    4.40    1.40
  -1  12   0    3.30    1.60
   1 -12   0    2.40    1.20
  -1  12   0    4.80    1.30
  -1 -12   0    5.60    1.20
   1  12   0    5.90    1.20
  -2  12   0   33.10    2.60
  -2 -12   0   34.50    1.90
  -2  12   0   33.50    3.00
   2  12   0   33.00    1.90
   2  12   0   26.70    2.30
   2 -12   0   37.90    2.80
  -3 -12   0   81.29    3.20
   3  12   0   77.49    3.20
  -3  12   0   75.59    4.20
   3  12   0   75.29    3.60
  -3 -12   0   80.39    3.10
   3 -12   0   76.09    4.20
  -3  12   0   74.79    4.70
  -3 -12   0   79.49    3.20
  -3  12   0   79.59    4.30
  -4  12   0   32.60    3.10
  -4  12   0   23.20    3.00
   4  12   0   24.10    1.80
   4  12   0   27.50    1.40
   4 -12   0   26.40    3.10
  -4  12   0   27.40    2.80
  -5  12   0   74.49    4.60
   5 -12   0   72.59    4.50
  -5  12   0   66.39    4.70
  -5  12   0   75.49    4.70
   6 -12   0    1.50    2.10
  -6  12   0    4.40    2.20
  -6  12   0    3.40    2.20
  -6  12   0    0.70    2.20
   7 -12   0  120.19    6.80
  -7  12   0  121.19    6.60
  -7  12   0  121.89    6.70
  -7  12   0  125.39    6.90
   8 -12   0    4.20    3.00
  -8  12   0    4.40    2.70
  -8  12   0    6.50    2.90
  -8  12   0    7.10    2.80
  -9  12   0   11.80    3.50
  -9  12   0    7.00    3.10
   9 -12   0    4.30    3.20
  -9  12   0    7.90    3.00
 -10  12   0   -1.30    2.80
  10 -12   0    1.90    3.20
 -10  12   0   -3.80    2.70
 -10  12   0    4.60    3.10
  11 -12   0   -3.00    3.30
 -11  12   0    1.70    3.90
 -11  12   0   -0.60    3.00
 -11  12   0   -3.60    3.10
   0  13   0    1.30    1.50
   0 -13   0    0.40    1.10
   0  13   0   -1.30    1.10
  -1 -13   0   95.09    4.20
   1  13   0   95.39    4.70
  -1  13   0   90.19    4.80
  -1  13   0   91.89    4.40
   1  13   0   97.59    4.20
   1 -13   0   96.09    4.60
  -2 -13   0  242.08    8.90
  -2  13   0  232.48    9.60
   2 -13   0  240.88    9.60
   2  13   0  243.18    9.00
   2  13   0  253.27    9.50
  -2  13   0  232.78   10.00
  -3  13   0   13.20    2.70
  -3  13   0   13.50    2.30
   3  13   0   13.80    1.30
   3 -13   0   13.30    2.20
  -3 -13   0   15.00    1.20
  -3 -13   0   14.30    1.10
   3  13   0   12.70    1.70
  -3  13   0   13.00    2.20
   4  13   0   95.89    3.90
  -4  13   0   81.39    4.70
  -4  13   0   84.49    5.00
   4  13   0   91.09    3.40
   4 -13   0   80.99    4.90
  -4  13   0   86.49    5.20
  -5  13   0   48.90    4.30
  -5  13   0   55.99    4.10
   5  13   0   48.40    2.20
  -5  13   0   53.69    4.10
   5 -13   0   55.59    4.20
  -6  13   0   49.40    4.30
  -6  13   0   38.50    4.00
  -6  13   0   50.89    4.30
   6 -13   0   48.80    4.50
  -7  13   0    5.40    2.80
  -7  13   0    9.10    2.90
   7 -13   0    8.80    2.80
  -7  13   0    5.70    2.60
  -8  13   0   12.70    3.30
   8 -13   0    5.40    3.20
  -8  13   0    4.60    2.60
  -8  13   0    6.90    2.90
   9 -13   0    1.60    2.90
  -9  13   0    8.40    3.30
  -9  13   0    5.60    3.00
  -9  13   0    5.90    3.50
 -10  13   0    7.10    3.20
 -10  13   0    3.20    3.40
  10 -13   0   -2.60    3.40
 -10  13   0   -3.00    2.70
 -11  13   0    2.80    3.40
 -11  13   0   -1.50    3.10
 -11  13   0    0.60    3.20
  11 -13   0   -0.50    3.60
   0 -14   0  180.38    7.20
   0  14   0  171.98    7.20
   0  14   0  178.18    7.70
  -1 -14   0   61.69    3.20
   1  14   0   59.59    3.60
   1  14   0   64.49    3.20
  -1  14   0   65.39    4.00
  -1  14   0   59.39    3.50
   1 -14   0   63.89    3.70
   2  14   0  175.88    6.80
  -2 -14   0  177.58    6.90
  -2  14   0  179.28    7.70
   2 -14   0  168.18    7.60
   2  14   0  181.38    7.40
  -2  14   0  173.28    7.90
  -3 -14   0   50.09    2.40
  -3  14   0   46.00    3.60
  -3  14   0   41.90    3.80
   3  14   0   48.70    2.40
   3  14   0   43.50    3.00
   3 -14   0   40.30    3.40
  -3  14   0   49.40    3.50
   4  14   0  147.29    5.90
   4 -14   0  142.49    6.90
  -4  14   0  133.29    6.90
  -4  14   0  146.19    7.30
   4  14   0  145.59    5.40
  -4  14   0  149.99    6.90
   5  14   0    5.30    1.50
  -5  14   0    9.30    2.60
  -5  14   0    6.70    2.30
   5 -14   0    6.60    2.20
  -5  14   0    3.70    2.40
  -6  14   0    7.30    2.80
  -6  14   0    7.20    2.50
   6 -14   0    6.60    2.40
  -6  14   0    8.80    2.80
   7 -14   0   99.89    6.20
  -7  14   0   86.39    5.80
  -7  14   0   83.89    5.90
  -7  14   0   92.29    6.20
  -8  14   0   -1.70    2.40
  -8  14   0   -0.20    3.00
  -8  14   0   -2.00    2.40
   8 -14   0    1.00    3.10
  -9  14   0    6.70    3.60
   9 -14   0   10.40    3.50
  -9  14   0   10.10    3.20
  -9  14   0    4.10    3.10
 -10  14   0   17.90    4.00
 -10  14   0    9.60    3.60
 -10  14   0   11.30    3.80
  10 -14   0   11.60    4.30
  11 -14   0    5.60    3.40
 -11  14   0    2.50    3.40
 -11  14   0    0.30    3.20
 -11  14   0    2.80    3.90
   0 -15   0    0.40    1.40
   0  15   0    1.60    1.20
   0  15   0   -1.40    1.60
  -1 -15   0   94.39    4.40
   1  15   0   93.59    4.30
   1  15   0   85.79    4.70
  -1  15   0   86.19    4.60
   1 -15   0   93.59    4.70
  -1  15   0   97.79    5.30
   2 -15   0  113.69    5.60
  -2 -15   0  120.09    5.00
   2  15   0  114.69    4.90
  -2  15   0  117.29    6.10
   2  15   0  119.29    5.50
  -2  15   0  116.09    5.70
   3  15   0   32.30    2.80
  -3  15   0   37.80    3.50
  -3  15   0   27.30    3.40
  -3 -15   0   38.90    2.20
   3  15   0   37.40    2.20
   3 -15   0   36.10    3.40
  -3  15   0   35.20    3.30
   4  15   0   19.10    1.90
   4 -15   0   23.50    3.00
  -4  15   0   26.70    3.10
  -4  15   0   18.90    2.90
  -4  15   0   19.20    3.10
   4  15   0   19.70    1.40
  -5  15   0   52.79    4.20
  -5  15   0   52.99    4.40
   5 -15   0   39.00    3.90
  -5  15   0   45.70    4.20
  -6  15   0   20.10    3.30
  -6  15   0   32.80    3.90
   6 -15   0   27.20    3.70
  -6  15   0   24.40    3.60
  -7  15   0   23.20    3.90
  -7  15   0   25.90    3.80
   7 -15   0   23.60    3.70
  -7  15   0   28.50    3.90
   8 -15   0   -5.20    2.40
  -8  15   0   -4.70    2.50
  -8  15   0    1.40    2.70
  -8  15   0   -3.70    2.30
  -9  15   0    1.60    3.30
  -9  15   0    1.90    3.00
   9 -15   0    1.60    3.10
  -9  15   0    0.00    2.70
 -10  15   0   12.10    4.30
 -10  15   0   15.40    3.80
  10 -15   0   12.50    4.30
 -10  15   0   21.70    4.60
 -11  15   0    2.80    3.50
 -11  15   0    0.80    4.00
  11 -15   0    8.40    4.30
 -11  15   0    5.80    3.40
   0 -16   0  178.58    7.60
   0  16   0  188.58    8.20
   0  16   0  177.38    7.50
  -1  16   0  375.06   15.00
  -1  16   0  387.86   14.60
   1  16   0  394.26   14.70
   1  16   0  370.36   14.10
   1 -16   0  376.86   14.50
  -1 -16   0  376.86   14.10
  -2 -16   0   28.50    2.30
   2  16   0   28.80    2.80
  -2  16   0   24.10    3.20
   2  16   0   25.10    2.20
  -2  16   0   22.60    2.80
   2 -16   0   25.80    3.00
  -3 -16   0  127.79    5.10
  -3  16   0  127.79    6.20
   3  16   0  130.49    5.80
   3 -16   0  133.89    6.60
  -3  16   0  122.59    6.40
   3  16   0  127.69    5.20
  -3  16   0  127.99    6.80
   4  16   0   -0.30    1.00
  -4  16   0    0.00    2.00
  -4  16   0    0.10    2.00
   4  16   0   -0.50    1.20
   4 -16   0    2.10    2.00
  -4  16   0   -1.00    2.10
  -5  16   0    7.20    2.60
   5 -16   0    8.40    2.70
  -5  16   0    6.80    2.60
  -5  16   0    6.50    2.60
  -6  16   0   -3.90    2.30
  -6  16   0   -1.00    2.10
  -6  16   0    1.50    2.40
   6 -16   0    2.50    2.40
   7 -16   0   14.20    3.60
  -7  16   0   18.30    3.70
  -7  16   0   10.20    3.30
  -7  16   0   12.50    3.50
  -8  16   0    0.80    3.00
  -8  16   0   -4.00    2.60
   8 -16   0    2.20    3.00
  -8  16   0    0.20    3.40
   9 -16   0   12.10    3.70
  -9  16   0   13.10    4.20
  -9  16   0   15.40    3.90
  -9  16   0   12.00    3.40
 -10  16   0   14.20    4.00
 -10  16   0   12.20    4.40
 -10  16   0   10.10    3.40
  10 -16   0   16.70    4.50
  11 -16   0    6.60    4.40
 -11  16   0    1.60    3.30
 -11  16   0   -1.30    3.50
 -11  16   0    5.50    4.00
   0  17   0   -3.40    1.90
   0  17   0   -0.40    1.60
   0 -17   0   -3.20    1.30
  -1  17   0    7.00    2.10
  -1 -17   0    7.30    1.70
  -1  17   0    4.70    2.20
   1  17   0    4.40    1.80
   1 -17   0    8.80    2.10
   1  17   0    5.40    1.60
  -2  17   0   59.19    4.00
  -2 -17   0   55.09    3.20
   2  17   0   62.99    3.90
  -2  17   0   57.19    4.40
   2  17   0   59.29    3.20
   2 -17   0   63.69    4.20
   3  17   0   14.20    2.10
  -3  17   0   10.30    2.50
  -3  17   0   11.80    2.60
  -3  17   0   13.40    2.80
  -3 -17   0   17.30    1.60
   3 -17   0   13.20    2.50
   3  17   0   15.50    1.60
   4 -17   0    3.90    2.10
  -4  17   0    0.80    2.10
  -4  17   0   -1.30    2.50
  -4  17   0    1.60    2.00
   4  17   0    0.80    1.30
   5 -17   0   86.39    5.70
  -5  17   0   92.99    5.60
  -5  17   0   85.69    5.90
  -5  17   0   89.69    5.70
  -6  17   0    3.40    2.80
   6 -17   0    9.60    3.20
  -6  17   0    3.80    3.10
  -6  17   0   10.00    3.10
  -7  17   0   14.70    3.70
   7 -17   0   12.40    3.30
  -7  17   0   11.00    3.40
  -7  17   0   15.80    3.50
   8 -17   0    8.60    3.70
  -8  17   0    2.00    2.70
  -8  17   0    2.10    3.20
  -8  17   0    2.80    3.20
  -9  17   0   10.10    4.20
  -9  17   0   10.50    3.90
  -9  17   0   13.10    3.80
   9 -17   0   14.00    4.30
 -10  17   0    5.40    3.20
  10 -17   0   10.20    4.30
 -10  17   0    5.30    3.80
 -10  17   0    8.40    4.20
   0  18   0  173.78    8.20
   0 -18   0  176.48    7.60
   0  18   0  171.78    7.40
  -1  18   0   41.80    3.40
  -1 -18   0   43.70    3.00
   1  18   0   35.70    2.80
   1 -18   0   42.20    3.40
   1  18   0   33.50    3.30
  -1  18   0   39.20    3.90
   2  18   0   48.60    3.00
   2  18   0   56.59    3.80
   2 -18   0   48.80    3.70
  -2  18   0   47.80    3.80
  -2 -18   0   45.60    3.00
  -2  18   0   54.99    4.60
   3 -18   0   10.80    2.60
   3  18   0   11.10    1.50
  -3  18   0    6.40    2.40
  -3  18   0   10.90    2.70
  -3 -18   0   12.10    1.60
  -3  18   0   16.50    2.70
   3  18   0    9.40    2.00
  -4  18   0    7.00    2.60
  -4  18   0   10.40    2.90
   4  18   0    6.80    1.70
   4 -18   0   12.70    2.90
  -4  18   0    7.80    2.50
   5 -18   0   10.40    3.10
  -5  18   0    9.90    2.90
  -5  18   0   10.20    3.10
  -5  18   0    6.20    2.90
   6 -18   0   -3.70    2.70
  -6  18   0    2.10    3.20
  -6  18   0    1.00    2.50
  -6  18   0    0.20    3.00
  -7  18   0    0.80    3.20
   7 -18   0   -2.90    3.00
  -7  18   0    4.60    3.30
  -7  18   0    2.80    3.20
  -8  18   0   17.50    4.40
  -8  18   0   17.80    4.20
   8 -18   0   18.10    3.90
  -8  18   0   24.90    4.40
  -9  18   0   10.60    3.80
  -9  18   0   -2.30    3.70
  -9  18   0   11.00    4.00
   9 -18   0    6.20    4.00
 -10  18   0   12.00    4.50
 -10  18   0    9.40    3.70
  10 -18   0   21.80    5.10
 -10  18   0   12.60    4.60
   0  19   0   -1.30    1.60
   0 -19   0    1.80    1.80
   0  19   0   -1.90    1.80
  -1  19   0    6.90    2.30
  -1  19   0    4.90    2.60
  -1 -19   0    9.50    1.90
   1  19   0    3.70    2.00
   1 -19   0    7.20    2.20
   1  19   0    5.60    1.70
  -2  19   0   17.40    3.10
  -2 -19   0   18.70    2.10
   2  19   0   20.80    2.80
   2  19   0   14.20    2.00
   2 -19   0   17.70    3.00
  -2  19   0   14.20    2.50
  -2  19   0   15.00    2.70
   3 -19   0   50.59    4.10
   3  19   0   58.99    3.80
   3  19   0   53.29    3.00
  -3  19   0   56.89    4.30
  -3  19   0   54.99    4.10
  -3 -19   0   50.09    2.90
  -3  19   0   50.79    4.80
  -4  19   0  150.28    8.10
  -4  19   0  143.99    7.30
  -4  19   0  159.58    7.70
   4  19   0  136.89    6.40
   4 -19   0  138.59    7.50
  -5  19   0    5.30    2.80
   5 -19   0    1.20    2.50
  -5  19   0    1.20    2.80
  -5  19   0    7.10    2.80
  -6  19   0   42.10    4.80
  -6  19   0   34.80    4.50
   6 -19   0   29.60    4.50
  -6  19   0   32.10    4.80
  -7  19   0   20.90    4.20
   7 -19   0   11.80    4.00
  -7  19   0   22.30    4.20
  -7  19   0   16.10    4.10
  -8  19   0    9.20    3.90
  -8  19   0   10.40    3.40
  -8  19   0    4.30    4.00
   8 -19   0   12.40    3.90
  -9  19   0    8.40    4.20
   9 -19   0    2.50    3.80
  -9  19   0    1.30    3.00
  -9  19   0    2.40    3.50
  10 -19   0   10.70    4.60
 -10  19   0   14.00    4.20
 -10  19   0    6.70    4.30
 -10  19   0   20.20    4.70
   0  20   0   51.49    3.80
   0  20   0   50.69    4.30
   0 -20   0   59.09    3.80
  -1  20   0   24.60    3.70
   1  20   0   26.10    2.70
  -1 -20   0   29.10    2.80
   1  20   0   26.60    3.30
   1 -20   0   27.50    3.30
  -1  20   0   25.90    3.10
  -2  20   0   76.59    5.50
  -2 -20   0   80.69    4.10
   2 -20   0   66.69    4.80
   2  20   0   75.19    4.00
  -2  20   0   77.49    4.70
   2  20   0   70.19    4.70
  -2  20   0   71.09    4.80
  -3  20   0   21.30    3.30
  -3  20   0   19.30    3.70
  -3  20   0   20.20    3.00
   3  20   0   17.70    2.70
   3 -20   0   17.80    3.20
   4 -20   0   17.90    3.20
  -4  20   0   19.90    3.30
  -4  20   0   18.30    4.00
  -4  20   0   14.90    3.30
  -5  20   0   42.00    4.70
   5 -20   0   40.00    4.50
  -5  20   0   46.00    4.90
  -5  20   0   42.30    5.00
  -6  20   0   12.10    3.60
  -6  20   0   19.50    4.30
  -6  20   0   30.50    4.50
   6 -20   0   23.20    4.10
  -7  20   0    6.10    3.90
  -7  20   0    3.70    3.60
  -7  20   0    6.40    3.50
   7 -20   0    2.10    3.50
  -8  20   0    2.40    3.90
  -8  20   0    3.20    3.10
   8 -20   0   -4.10    3.40
  -8  20   0    8.00    3.90
  -9  20   0   17.50    4.50
  -9  20   0    5.60    3.90
  -9  20   0    4.60    4.20
   9 -20   0    6.10    3.70
   0  21   0    1.60    1.90
   0  21   0    1.30    2.20
   0 -21   0    2.10    1.90
   1 -21   0    4.60    2.20
  -1  21   0   -0.10    2.50
   1  21   0    2.20    2.30
  -1  21   0    1.60    2.10
   1  21   0   -0.80    1.70
  -1 -21   0    2.30    1.70
   2  21   0    1.00    1.50
  -2  21   0    2.50    2.50
  -2  21   0    1.80    2.10
   2  21   0    2.20    2.10
  -2 -21   0    2.50    1.70
  -2  21   0    5.10    2.60
   2 -21   0    3.30    2.30
  -3  21   0   11.90    2.90
   3 -21   0    7.60    2.80
   3  21   0    6.40    2.20
  -3  21   0    7.50    2.60
  -3  21   0    7.50    3.00
  -4  21   0    8.30    2.90
   4 -21   0    6.60    3.10
  -4  21   0    0.00    2.70
  -4  21   0    7.00    3.20
  -5  21   0    2.10    3.20
  -5  21   0    0.40    2.80
   5 -21   0    0.80    2.80
  -5  21   0    0.70    2.90
  -6  21   0   27.80    4.40
   6 -21   0   28.90    4.60
  -6  21   0   32.20    4.60
  -6  21   0   29.10    4.50
  -7  21   0   26.40    4.70
  -7  21   0   30.90    4.90
  -7  21   0   22.00    4.40
   7 -21   0   22.20    4.60
  -8  21   0    9.20    4.00
  -8  21   0    0.60    3.50
  -8  21   0    0.00    3.70
   8 -21   0    5.00    3.90
   9 -21   0    4.70    4.30
  -9  21   0    2.30    3.70
  -9  21   0    2.40    3.90
  -9  21   0   -3.80    4.10
   0  22   0   22.80    3.60
   0 -22   0   28.70    3.20
   0  22   0   22.70    3.10
  -1  22   0    7.70    2.60
  -1  22   0    6.10    3.10
   1 -22   0    7.40    2.50
   1  22   0    7.50    2.80
   1  22   0   10.30    2.10
  -1 -22   0   11.50    2.30
  -1  22   0    9.50    2.20
   2  22   0   -2.00    2.20
  -2  22   0    0.70    2.50
   2  22   0    4.30    2.60
  -2 -22   0    2.30    1.70
   2 -22   0    1.80    2.50
  -2  22   0   -0.80    2.90
  -2  22   0    2.60    2.20
   3  22   0    0.40    2.00
  -3  22   0   -0.70    2.20
  -3  22   0   -6.40    2.80
   3 -22   0   -2.80    2.00
  -3  22   0   -2.80    2.30
  -4  22   0   29.30    4.10
  -4  22   0   24.80    3.70
   4 -22   0   20.80    3.50
  -4  22   0   20.60    4.30
  -5  22   0   19.20    3.90
   5 -22   0   12.60    3.50
  -5  22   0   19.00    3.80
  -5  22   0    9.50    3.40
  -6  22   0    4.10    3.20
  -6  22   0    4.80    3.30
   6 -22   0    5.30    3.10
  -6  22   0    1.70    3.20
  -7  22   0    6.20    3.90
  -7  22   0    0.70    3.50
  -7  22   0   -1.00    3.30
   7 -22   0    4.20    3.70
   8 -22   0   19.20    4.70
  -8  22   0   23.30    5.00
  -8  22   0   25.70    4.80
  -8  22   0   21.60    4.80
  -9  22   0   -3.30    3.50
  -9  22   0    3.60    3.50
  -9  22   0    3.20    4.20
   9 -22   0   -2.30    4.00
   0 -23   0   -3.00    1.90
   0  23   0    4.50    2.90
   0  23   0    1.10    2.00
  -1  23   0    8.00    2.60
   1 -23   0    1.40    2.20
   1  23   0    0.10    2.50
  -1  23   0   -4.00    2.60
  -1  23   0    4.50    2.10
  -1 -23   0    2.50    2.00
   1  23   0    2.70    1.90
  -2  23   0    6.40    2.90
  -2  23   0    1.90    2.20
  -2  23   0    4.40    3.40
   2 -23   0    1.80    2.50
   2  23   0   -1.30    2.30
   3  23   0   12.60    2.70
  -3  23   0   17.80    3.20
  -3  23   0   13.70    3.30
  -3  23   0   10.20    3.90
   3 -23   0   11.20    3.30
  -4  23   0   27.20    4.40
  -4  23   0   27.60    4.00
   4 -23   0   20.70    4.00
  -4  23   0   22.60    4.20
  -5  23   0    4.40    3.10
  -5  23   0    2.30    3.10
   5 -23   0   -1.70    2.90
  -5  23   0    6.00    3.60
   6 -23   0   -5.80    2.90
  -6  23   0    4.00    3.50
  -6  23   0   -4.60    2.80
  -6  23   0    0.80    3.40
  -7  23   0    4.40    3.90
  -7  23   0    4.60    4.00
   7 -23   0   14.80    4.30
  -7  23   0   16.50    4.30
  -8  23   0    2.90    4.10
  -8  23   0    0.20    3.80
   8 -23   0    2.70    4.00
  -8  23   0   -2.40    4.10
   0  24   0    8.60    3.20
   0  24   0   12.60    2.70
   0 -24   0   11.10    2.60
   1  24   0   21.80    3.80
   1  24   0   18.70    2.80
  -1  24   0   23.10    4.10
   1 -24   0   25.50    3.50
  -1 -24   0   19.80    2.90
  -1  24   0   18.40    3.20
  -2  24   0    3.30    2.40
  -2  24   0   -5.70    2.50
   2 -24   0    3.60    2.70
   2  24   0   -2.50    2.40
  -2  24   0   -1.80    2.70
  -3  24   0   -4.60    2.80
   3 -24   0   -0.40    2.70
  -3  24   0    5.70    3.30
  -3  24   0    5.30    2.70
  -4  24   0   25.60    3.90
   4 -24   0   22.30    4.30
  -4  24   0   23.10    4.70
  -4  24   0   21.50    3.90
   5 -24   0    5.80    3.40
  -5  24   0    5.50    3.20
  -5  24   0   -2.00    3.20
  -5  24   0    4.70    3.40
  -6  24   0   24.00    4.80
   6 -24   0   17.20    4.50
  -6  24   0   33.10    5.40
  -6  24   0   19.80    4.60
   7 -24   0    5.20    3.90
  -7  24   0   12.30    4.20
  -7  24   0    4.80    3.70
  -7  24   0   17.90    4.60
  -8  24   0    7.80    4.20
  -8  24   0    3.00    4.40
   8 -24   0    3.90    4.00
  -8  24   0   -6.80    3.40
   0 -25   0    1.20    2.30
   0  25   0   -2.60    2.80
   0  25   0    2.30    2.30
   1 -25   0    1.90    2.40
  -1  25   0    3.70    2.70
  -1  25   0    3.50    3.30
   1  25   0   -1.60    2.70
   2 -25   0    7.30    2.90
  -2  25   0    4.40    4.00
  -2  25   0    2.30    3.20
   2  25   0    6.70    2.80
  -2  25   0    5.40    3.10
  -3  25   0    3.40    2.80
  -3  25   0   -1.80    2.90
  -3  25   0    1.10    2.60
   3 -25   0    4.80    3.20
  -4  25   0   33.70    4.30
  -4  25   0   34.20    4.70
  -4  25   0   30.00    4.90
   4 -25   0   22.20    4.30
  -5  25   0   -0.60    3.10
  -5  25   0    1.00    3.80
   5 -25   0    2.60    3.40
  -5  25   0    4.40    3.90
  -6  25   0    6.80    3.90
  -6  25   0    5.20    3.90
   6 -25   0    7.40    3.60
  -6  25   0   20.80    4.40
   7 -25   0    2.20    3.60
  -7  25   0    4.50    3.70
  -7  25   0    3.10    4.30
  -7  25   0    5.70    3.90
   0 -26   0   23.40    3.50
   0  26   0   24.20    3.40
   0  26   0   20.70    4.20
  -1  26   0    2.60    3.50
  -1  26   0    3.90    2.70
   1 -26   0    6.50    2.80
   1  26   0    1.30    2.90
  -2  26   0    5.40    3.10
   2  26   0    0.30    2.60
   2 -26   0    6.00    3.10
  -2  26   0    3.30    3.30
  -3  26   0   22.40    5.70
   3 -26   0   13.00    3.60
  -3  26   0   20.60    3.80
  -3  26   0   17.90    4.60
   4 -26   0    3.10    3.10
  -4  26   0   11.20    3.40
  -4  26   0   -1.20    3.30
  -4  26   0    0.10    3.50
  -5  26   0    5.70    3.60
  -5  26   0    8.70    4.10
   5 -26   0    4.90    3.50
  -5  26   0    4.90    3.50
  -6  26   0   10.50    4.20
  -6  26   0   15.80    4.80
   6 -26   0   16.50    4.60
  -6  26   0   15.90    4.40
   7 -26   0   10.30    4.40
  -7  26   0    5.50    4.20
  -7  26   0    5.70    4.10
  -7  26   0    5.50    4.30
   0  27   0    8.30    3.60
   1 -27   0   57.19    5.30
  -1  27   0   60.39    5.20
   1  27   0   52.49    5.40
  -1  27   0   61.79    6.30
   2  27   0    7.00    3.40
  -2  27   0    0.40    3.20
  -2  27   0    5.00    3.10
   2 -27   0    4.50    3.00
   3 -27   0    2.60    3.20
  -3  27   0   -1.00    2.90
  -3  27   0    0.80    3.50
  -4  27   0   48.00    5.40
   4 -27   0   27.20    4.50
  -4  27   0   41.20    6.10
  -5  27   0    8.70    3.90
  -5  27   0    8.60    4.70
   5 -27   0   10.60    4.00
  -5  27   0   12.40    4.10
   6 -27   0    5.40    3.80
  -6  27   0    3.60    3.70
  -6  27   0   -6.30    3.20
  -6  27   0   -4.20    3.30
   0  28   0    5.00    3.60
   1 -28   0   10.50    3.20
  -1  28   0    7.30    3.80
  -1  28   0    5.40    3.00
   1  28   0    1.70    3.00
  -2  28   0    4.70    2.80
  -2  28   0    1.70    3.20
   2 -28   0    3.80    3.20
  -3  28   0    8.10    4.30
  -3  28   0    2.90    3.10
   3 -28   0    3.70    3.20
  -4  28   0   -1.20    4.10
   4 -28   0   -2.40    3.10
  -4  28   0    4.70    3.40
  -5  28   0    5.90    3.90
   5 -28   0    1.20    3.80
  -5  28   0    0.50    3.90
   0  29   0    2.80    3.30
  -1  29   0    1.00    3.40
   1  29   0   -1.40    3.00
   2 -29   0    0.10    3.20
  -2  29   0   -2.40    3.10
  -2  29   0    1.40    3.00
  -3  29   0    8.30    3.70
  -3  29   0    9.70    4.40
   3 -29   0    9.40    3.70
  -4  29   0   22.00    5.20
   4 -29   0   17.20    4.30
  -4  29   0   23.10    4.50
   0  30   0    0.40    3.30
  -1  30   0    4.10    3.70
  -2  30   0    9.30    3.90
   2 -30   0    9.60    3.50
  -2  30   0   14.20    5.50
  -3  30   0    9.80    4.70
   3 -30   0    9.10    3.70
  -3  30   0   12.50    4.00
   0  31   0   -0.20    3.30
   0   0  -1    0.00    0.10
   0   0   1    0.00    0.10
  -1   0  -1  822.32   27.00
  -1   0   1  701.53   27.00
   1   0  -1  762.82   27.10
   1   0   1  897.61   27.10
  -1   0   1  731.73   27.00
  -1   0   1  818.72   27.10
   1   0  -1  750.02   27.10
  -1   0   1  848.62   27.10
  -1   0  -1  669.43   27.00
   1   0   1  792.12   27.00
   2   0  -1   77.59    3.10
  -2   0  -1   75.39    3.00
   2   0  -1   81.09    3.10
   2   0  -1   81.19    3.00
  -2   0   1   86.19    3.10
  -2   0  -1   76.59    3.20
   2   0  -1   81.19    3.20
  -2   0   1   84.29    3.10
   2   0   1   76.29    3.10
  -2   0   1   79.09    3.00
   2   0   1   78.09    3.00
  -2   0  -1   75.89    3.10
   2   0   1   73.79    3.00
  -2   0   1   82.49    3.20
   3   0   1  289.17   10.50
  -3   0   1  289.67   10.40
  -3   0   1  294.87   10.60
  -3   0   1  285.67   10.70
  -3   0  -1  288.07   10.50
   3   0  -1  282.57   10.60
  -3   0  -1  279.57   10.60
  -3   0  -1  285.67   10.50
   3   0  -1  306.67   10.50
   3   0   1  297.17   10.60
   3   0   1  296.57   10.50
  -3   0   1  330.57   10.90
  -4   0   1  142.79    5.90
   4   0   1  143.99    5.80
  -4   0  -1  153.08    5.80
  -4   0   1  142.79    5.60
   4   0  -1  153.88    5.70
   4   0  -1  148.59    5.90
  -4   0   1  147.39    5.80
  -4   0  -1  149.59    5.70
   4   0   1  154.88    5.70
  -4   0  -1  138.09    5.90
  -5   0   1  375.06   13.80
  -5   0   1  394.76   13.60
  -5   0  -1  378.06   13.70
  -5   0  -1  366.16   13.90
  -5   0  -1  378.46   13.60
   5   0  -1  377.56   13.80
  -5   0   1  386.26   14.00
   5   0   1  356.16   13.70
  -6   0  -1  485.65   17.20
  -6   0   1  475.65   17.50
  -6   0  -1  465.55   17.40
  -6   0   1  466.35   16.90
   6   0  -1  466.95   17.20
  -6   0  -1  489.25   17.00
  -6   0   1  450.35   17.10
   6   0   1  464.55   17.10
   7   0  -1   18.80    2.40
  -7   0  -1   18.30    2.20
  -7   0  -1   16.90    2.50
  -7   0   1   19.20    2.20
  -8   0   1   25.50    2.20
   8   0   1   22.80    2.60
  -8   0  -1   23.70    2.20
  -8   0  -1   21.50    2.80
  -8   0   1   23.50    2.50
  -8   0  -1   20.70    2.50
   8   0  -1   20.80    2.70
  -8   0   1   21.10    2.80
  -9   0  -1   11.60    2.20
   9   0  -1   10.50    2.50
  -9   0   1   14.80    3.00
   9   0   1   12.30    2.50
  -9   0   1   15.00    2.40
  -9   0  -1    9.30    2.60
 -10   0  -1    6.70    2.30
  10   0   1    8.70    2.60
 -10   0  -1   10.30    3.00
 -10   0   1   10.20    3.20
  10   0  -1    7.20    2.70
 -11   0   1    7.90    3.30
 -11   0  -1   -2.40    3.00
 -12   0   1   -3.70    3.40
 -12   0  -1   -2.30    3.50
   0   1   1   -3.10    0.10
   0  -1   1   -3.00    0.10
   0  -1   1   -3.00    0.10
   0   1   1   -3.00    0.10
   0  -1  -1   -3.00    0.10
   0   1   1   -3.10    0.10
   0  -1   1   -3.00    0.10
   0  -1  -1   -2.90    0.10
   0  -1  -1   -3.10    0.10
   0   1  -1   -2.90    0.10
   0   1  -1   -2.90    0.10
  -1   1   1 1151.78   37.60
  -1  -1  -1 1084.19   37.50
   1  -1   1 1082.09   37.60
   1   1  -1 1023.10   37.50
   1  -1   1 1213.58   37.60
  -1   1   1 1033.70   37.60
   1   1  -1 1123.49   37.50
  -1   1   1 1037.60   37.60
  -1   1   1 1085.59   37.60
   1  -1  -1 1039.40   37.60
   1  -1  -1 1211.28   37.60
   1   1   1 1102.69   37.40
  -1  -1   1 1034.80   37.50
   1  -1  -1 1084.49   37.60
  -1   1  -1 1089.29   37.60
  -1   1  -1 1000.60   37.60
   1   1   1 1105.99   37.50
   1  -1  -1 1222.58   37.60
  -1  -1   1  987.90   37.50
   2  -1   1  144.79    5.30
   2  -1   1  135.39    5.30
  -2   1   1  145.89    5.30
   2   1  -1  137.09    5.20
  -2  -1  -1  137.09    5.20
   2  -1   1  133.89    5.30
  -2   1   1  135.79    5.20
  -2   1   1  148.89    5.30
   2   1  -1  144.99    5.20
  -2   1   1  138.19    5.30
  -2  -1  -1  141.09    5.10
  -2  -1  -1  135.69    5.10
   2   1  -1  142.39    5.30
   2   1   1  145.29    5.10
   2  -1  -1  144.59    5.40
   2   1   1  143.99    5.10
  -2  -1   1  138.89    5.30
  -2  -1   1  150.88    5.20
  -2   1  -1  140.39    5.30
  -2   1  -1  135.19    5.20
   2   1   1  139.79    5.10
  -2  -1   1  139.19    5.20
  -2  -1   1  140.09    5.00
   2  -1  -1  138.39    5.30
   2  -1  -1  143.19    5.30
   2  -1  -1  150.38    5.30
  -2   1  -1  144.19    5.30
   2   1   1  148.79    5.30
  -3  -1  -1  551.94   20.10
   3   1  -1  604.94   20.30
   3  -1   1  601.14   20.40
  -3  -1  -1  554.54   20.30
  -3  -1  -1  558.44   20.20
   3  -1   1  611.24   20.30
  -3   1   1  554.04   20.30
  -3   1   1  557.54   20.40
  -3   1   1  553.44   20.50
   3   1  -1  614.14   20.10
   3   1  -1  582.14   20.20
  -3  -1   1  577.74   20.40
  -3  -1   1  573.24   20.10
  -3   1  -1  590.84   20.30
   3   1   1  536.45   20.20
   3  -1  -1  596.44   20.30
  -3  -1   1  629.94   20.30
  -3  -1   1  593.24   20.30
   3  -1  -1  550.24   20.40
   3   1   1  573.14   20.20
  -3   1  -1  581.14   20.50
   3   1   1  571.84   20.10
  -3   1  -1  602.64   20.40
  -4   1   1  337.97   12.00
  -4  -1  -1  324.37   12.00
  -4  -1  -1  329.97   11.80
   4  -1   1  309.37   11.90
   4   1  -1  327.57   11.80
   4   1  -1  342.07   11.60
  -4  -1  -1  337.57   11.70
  -4   1   1  329.97   11.80
  -4   1   1  334.07   12.20
  -4   1  -1  318.17   11.90
  -4  -1   1  320.57   12.00
  -4   1  -1  316.67   12.10
   4   1   1  321.87   11.80
  -4  -1   1  328.67   11.60
   4  -1  -1  332.37   12.00
  -4   1  -1  309.27   11.90
   4   1   1  343.97   11.70
  -4  -1   1  321.67   11.80
  -5   1   1   19.60    1.80
   5  -1   1   18.20    1.80
   5   1  -1   17.10    1.70
  -5   1   1   17.60    2.00
  -5  -1  -1   17.60    1.60
  -5  -1  -1   18.50    2.00
  -5   1   1   16.60    1.80
   5   1   1   16.80    1.70
  -5  -1   1   16.10    1.90
  -5  -1   1   17.00    1.70
  -5  -1   1   16.00    1.40
  -5   1  -1   21.00    2.20
  -5   1  -1   19.20    1.70
   5  -1  -1   16.00    1.90
  -5   1  -1   18.30    1.80
  -6   1   1   41.60    2.70
  -6   1   1   50.09    3.00
   6   1  -1   38.60    2.80
  -6  -1  -1   45.00    2.50
   6  -1   1   44.00    2.90
  -6  -1  -1   44.30    2.70
  -6   1   1   49.20    3.30
  -6  -1  -1   46.40    2.90
  -6   1  -1   40.20    3.10
  -6  -1   1   39.60    3.10
  -6   1  -1   45.10    2.80
  -6  -1   1   39.30    2.40
   6   1   1   42.00    2.70
   6  -1  -1   42.60    3.10
  -6   1  -1   37.20    2.60
  -6  -1   1   40.00    2.70
  -7   1   1   46.30    3.60
  -7  -1  -1   37.50    2.80
   7  -1   1   45.30    3.10
  -7   1   1   30.80    2.90
  -7   1   1   31.80    2.70
   7   1  -1   32.70    2.80
  -7  -1  -1   32.10    2.50
  -7  -1  -1   45.90    3.30
  -7  -1   1   31.10    2.50
  -7   1  -1   41.40    3.10
  -7  -1   1   39.60    2.90
   7   1   1   41.70    3.00
   7  -1  -1   35.70    3.20
  -7   1  -1   43.10    2.90
  -7  -1   1   38.20    3.10
  -7   1  -1   42.00    3.40
  -8  -1  -1    6.90    1.50
  -8   1   1    7.50    2.00
   8  -1   1   10.40    2.20
  -8   1   1    7.50    2.40
  -8  -1  -1   11.40    2.40
  -8  -1  -1   11.00    1.90
   8   1  -1    5.50    1.80
  -8   1   1   11.20    1.80
   8   1   1    8.60    2.00
  -8   1  -1    7.40    1.80
   8  -1  -1    7.70    2.10
  -8   1  -1    6.00    1.80
  -8   1  -1   10.00    2.40
  -8  -1   1    9.70    2.00
  -8  -1   1    8.30    1.40
  -8  -1   1   10.90    2.50
   9  -1   1   21.10    2.90
  -9   1   1   25.20    3.60
   9   1  -1   21.70    2.80
  -9   1   1   16.30    2.60
  -9  -1  -1   20.70    3.20
  -9  -1  -1   22.00    2.60
   9   1   1   17.90    2.70
   9  -1  -1   24.00    3.10
  -9   1  -1   12.30    2.80
  -9   1  -1   24.20    3.60
  -9  -1   1   16.40    3.10
  -9   1  -1   19.60    2.70
  10  -1   1   36.70    3.80
 -10  -1  -1   34.90    4.20
 -10   1   1   34.80    4.40
  10   1  -1   34.80    3.60
 -10  -1   1   33.30    4.20
  10  -1  -1   36.60    3.80
 -10   1  -1   26.90    3.30
 -10   1  -1   36.60    4.40
 -11   1   1    0.20    3.20
 -11  -1  -1    3.80    3.00
 -11  -1   1    3.70    3.30
 -11   1  -1    2.00    3.20
 -12  -1  -1    2.60    3.50
 -12   1   1   -8.30    3.00
 -12   1  -1    0.50    3.70
 -12  -1   1   -1.50    3.40
   1   2  -1 1373.76   47.20
   1   2  -1 1357.76   47.60
  -1  -2  -1 1376.46   47.30
   1  -2   1 1430.86   47.50
   1  -2   1 1416.56   47.50
  -1   2   1 1365.76   47.50
  -1   2   1 1441.06   47.50
   1   2  -1 1355.26   47.30
  -1   2   1 1329.07   47.50
  -1   2   1 1359.76   47.40
   1  -2  -1 1426.46   47.50
   1  -2  -1 1446.46   47.50
  -1  -2   1 1393.46   47.60
   1  -2  -1 1352.86   47.50
   1  -2  -1 1317.37   47.50
   1   2   1 1378.46   47.30
  -1   2  -1 1370.66   47.50
  -1  -2   1 1335.57   47.30
  -1   2  -1 1399.46   47.50
   2  -2   1   23.10    1.50
  -2   2   1   21.50    1.50
   2   2  -1   25.70    1.30
  -2   2   1   23.90    1.60
   2   2  -1   26.70    1.40
  -2  -2  -1   23.20    1.20
  -2   2   1   23.10    1.50
   2  -2   1   25.50    1.60
  -2   2   1   25.70    1.60
  -2  -2  -1   23.80    1.30
   2  -2   1   26.20    1.50
   2   2  -1   25.30    1.20
   2   2   1   26.30    1.20
   2   2   1   27.60    1.10
   2  -2  -1   28.10    1.60
  -2  -2   1   30.70    1.30
   2  -2  -1   31.70    1.90
  -2   2  -1   25.70    1.50
   2   2   1   28.80    1.40
   2  -2  -1   23.10    1.50
   2   2   1   27.00    1.20
   2  -2  -1   27.50    1.60
  -2  -2   1   26.30    1.40
  -2   2  -1   28.20    1.50
  -3   2   1 2378.36   85.39
  -3  -2  -1 2432.66   85.19
   3  -2   1 2480.45   85.49
  -3   2   1 2404.76   85.49
  -3  -2  -1 2393.06   85.39
  -3  -2  -1 2432.66   85.09
  -3   2   1 2464.75   85.59
   3   2  -1 2466.75   85.29
   3   2  -1 2569.84   85.29
  -3   2  -1 2602.44   85.49
   3   2   1 2509.65   85.09
  -3   2  -1 2515.55   85.59
  -3  -2   1 2649.03   85.29
   3   2   1 2443.66   85.19
  -3  -2   1 2514.85   84.99
   3  -2  -1 2367.76   85.49
   3   2   1 2582.64   85.29
  -3  -2   1 2515.45   85.49
  -3   2  -1 2485.65   85.49
  -4  -2  -1 1259.37   43.40
   4   2  -1 1228.78   43.40
  -4   2   1 1271.97   43.80
  -4   2   1 1291.87   43.70
   4  -2   1 1206.78   43.60
  -4   2   1 1226.78   43.60
  -4  -2  -1 1268.27   43.20
  -4  -2  -1 1229.68   43.60
   4   2   1 1247.38   43.40
  -4  -2   1 1244.58   43.40
  -4   2  -1 1290.57   43.70
  -4  -2   1 1251.17   43.10
  -4   2  -1 1248.98   43.80
   4  -2  -1 1251.77   43.70
   4   2   1 1311.37   43.20
  -4   2  -1 1271.27   43.70
  -4  -2   1 1229.68   43.60
   5   2  -1   68.49    3.20
  -5   2   1   67.49    3.50
  -5   2   1   58.59    3.30
  -5   2   1   66.39    3.30
   5  -2   1   64.39    3.40
  -5  -2  -1   63.69    3.30
  -5  -2  -1   59.99    2.90
  -5  -2  -1   64.19    2.80
  -5   2  -1   66.39    3.30
  -5  -2   1   62.79    3.10
  -5  -2   1   68.19    3.40
  -5   2  -1   59.79    3.20
  -5  -2   1   59.79    2.70
   5   2   1   57.59    3.00
  -5   2  -1   63.09    3.60
   5  -2  -1   62.59    3.50
   5   2   1   65.29    2.80
  -6   2   1  118.39    5.40
   6   2  -1  113.89    5.10
  -6  -2  -1  116.39    5.50
  -6   2   1  123.39    5.40
   6  -2   1  112.99    5.40
  -6  -2  -1  120.19    5.10
  -6  -2  -1  122.59    4.80
  -6   2   1  122.39    5.70
   6   2   1  121.29    5.10
  -6  -2   1  120.19    5.20
  -6  -2   1  116.09    4.70
   6   2   1  134.49    4.80
   6  -2  -1  127.19    5.60
  -6   2  -1  119.09    5.30
  -6  -2   1  122.09    5.50
  -6   2  -1  109.59    5.50
  -6   2  -1  116.89    5.30
  -7   2   1    6.40    2.00
   7   2  -1    4.70    1.70
  -7   2   1    2.00    1.80
  -7  -2  -1    5.50    1.60
  -7   2   1    8.70    2.10
   7  -2   1    7.80    2.10
  -7  -2  -1   -0.40    1.20
  -7  -2  -1    9.50    2.10
   7   2   1    3.50    1.70
  -7   2  -1    3.90    1.70
  -7   2  -1    1.30    1.70
   7  -2  -1   10.60    2.20
  -7  -2   1    2.10    1.10
  -7  -2   1    5.60    2.10
  -7   2  -1    7.60    2.00
  -8  -2  -1    7.40    2.20
  -8   2   1    7.80    2.10
  -8   2   1    5.70    1.80
   8   2  -1   10.30    2.00
  -8   2   1    6.60    2.30
  -8  -2  -1    6.40    1.70
   8  -2   1    8.40    2.20
   8  -2  -1    2.10    2.00
  -8   2  -1    3.40    2.10
   8   2   1    3.60    1.80
  -8  -2   1    5.90    1.40
  -8   2  -1    3.80    1.80
  -8   2  -1    5.30    1.80
  -8  -2   1    4.50    2.10
   9   2  -1   10.80    2.30
   9  -2   1   13.30    2.70
  -9  -2  -1   10.60    2.80
  -9   2   1   11.00    2.50
  -9   2   1   10.50    2.10
  -9   2   1   12.60    3.10
  -9   2  -1   11.40    2.20
  -9   2  -1    6.10    2.70
  -9   2  -1   14.80    2.50
   9   2   1   10.10    2.20
  -9  -2   1   12.00    2.70
   9  -2  -1   13.50    2.80
 -10   2   1    3.80    3.00
  10  -2   1    4.20    2.60
 -10   2   1    4.90    2.40
 -10  -2  -1    8.20    2.90
 -10  -2   1    4.60    2.90
  10  -2  -1    4.00    2.60
 -10   2  -1    3.10    2.90
 -10   2  -1    3.80    2.10
 -11  -2  -1    1.40    2.90
 -11   2   1   -3.00    2.80
 -11   2  -1    0.50    3.00
 -11   2  -1    1.80    2.20
  11  -2  -1   10.00    3.40
 -11  -2   1    4.80    3.00
 -12  -2  -1   -3.60    3.10
 -12   2   1   -2.60    3.30
 -12   2  -1    6.80    3.90
 -12  -2   1   -7.30    3.10
   0   3   1  561.54   20.00
   0  -3  -1  585.54   20.00
   0  -3   1  566.74   20.00
   0  -3  -1  588.44   19.90
   0   3  -1  572.94   19.90
   0   3  -1  568.14   20.00
   0   3   1  583.54   19.90
   0  -3  -1  574.14   19.90
   0  -3   1  592.04   19.90
   0   3   1  566.34   19.90
   1   3  -1  110.29    4.10
   1  -3   1  119.79    4.30
  -1   3   1  103.89    4.30
  -1   3   1  114.29    4.30
   1   3  -1  112.99    4.10
  -1   3   1  106.19    4.20
  -1  -3  -1  111.59    4.00
   1  -3   1  116.79    4.40
   1   3  -1  114.29    4.10
  -1   3   1  112.69    4.30
   1   3  -1  110.69    4.00
  -1  -3   1  117.69    4.10
  -1   3  -1  113.59    4.30
   1  -3  -1  121.39    4.30
  -1   3  -1  116.79    4.30
   1   3   1  111.49    4.00
  -1  -3   1  115.39    4.10
  -1  -3   1  114.99    4.00
   1  -3  -1  110.99    4.30
   1  -3  -1  109.79    4.30
  -2   3   1  560.64   20.40
  -2  -3  -1  587.54   20.20
   2  -3   1  626.84   20.70
  -2   3   1  581.34   20.40
   2   3  -1  585.64   20.10
   2   3  -1  579.24   20.20
  -2   3   1  601.24   20.50
   2  -3   1  550.44   20.40
   2  -3  -1  562.34   20.40
   2  -3  -1  602.14   20.50
   2   3   1  596.54   20.20
  -2  -3   1  551.14   20.20
  -2  -3   1  590.54   20.10
   2   3   1  579.64   20.00
   2   3   1  590.94   20.00
  -2   3  -1  554.34   20.40
  -2   3  -1  586.24   20.40
  -3   3   1   89.89    4.30
   3   3  -1  107.49    3.80
  -3  -3  -1   93.29    3.70
   3  -3   1  101.19    4.30
  -3   3   1   92.39    4.20
  -3   3   1   97.09    4.20
   3   3  -1  103.59    3.90
  -3  -3  -1   87.39    3.90
   3   3   1   98.39    3.80
  -3   3  -1  104.19    4.30
   3   3   1  103.89    4.10
  -3  -3   1  106.19    4.10
  -3  -3   1  111.39    3.90
  -3   3  -1  112.59    4.40
   3  -3  -1   97.79    4.30
   3   3   1   93.09    3.70
   3   3   1   94.19    3.60
  -3   3  -1  105.69    4.30
  -4   3   1    3.20    1.30
  -4  -3  -1    6.00    0.90
  -4   3   1    4.00    1.20
   4  -3   1    2.80    1.30
  -4   3   1    6.00    1.40
   4   3  -1    3.10    0.90
  -4  -3  -1    5.60    1.20
  -4   3  -1    1.00    1.10
   4   3   1    3.60    0.80
  -4  -3   1    2.60    0.40
  -4   3  -1    1.30    1.10
   4  -3  -1    2.60    1.30
  -4  -3   1    0.00    1.10
   4   3   1    4.90    0.60
  -4   3  -1    3.80    1.40
   4   3   1    4.80    0.90
  -4  -3   1    1.20    0.80
  -5   3   1   21.70    2.30
  -5  -3  -1   18.10    1.90
  -5   3   1   18.10    2.10
  -5   3   1   15.10    1.90
   5   3  -1   16.20    1.60
   5  -3   1   21.40    2.20
  -5  -3  -1   18.50    1.50
  -5   3  -1   19.20    2.00
  -5  -3   1   14.60    1.00
  -5   3  -1   21.00    2.20
   5  -3  -1   18.40    2.00
   5   3   1   20.10    1.60
  -5   3  -1   18.60    1.90
  -5  -3   1   23.10    2.20
   5   3   1   21.00    1.20
  -6  -3  -1   51.79    2.80
   6  -3   1   53.29    3.40
  -6   3   1   61.09    3.50
  -6  -3  -1   52.69    3.30
   6   3  -1   56.29    3.00
  -6   3   1   55.69    3.40
  -6   3   1   58.49    3.80
  -6  -3   1   54.59    3.40
  -6   3  -1   58.59    3.50
  -6   3  -1   59.49    3.50
  -6   3  -1   60.89    3.60
   6   3   1   55.49    2.50
  -6  -3   1   53.29    2.40
   6  -3  -1   61.09    3.60
   6   3   1   54.69    2.90
  -7   3   1  102.89    5.40
  -7  -3  -1   94.79    4.50
  -7   3   1   91.29    4.80
  -7  -3  -1  105.59    5.20
   7   3  -1  100.99    4.60
  -7   3   1   94.09    4.90
   7  -3   1  105.49    5.20
  -7   3  -1   96.79    4.90
  -7   3  -1   98.99    5.30
   7   3   1   93.09    4.50
  -7   3  -1   85.69    4.80
   7  -3  -1  100.89    5.20
  -7  -3   1   90.69    5.00
   8  -3   1   46.80    3.80
  -8  -3  -1   47.10    3.70
  -8   3   1   55.19    3.60
   8   3  -1   47.60    3.30
  -8   3   1   51.99    3.60
  -8   3   1   50.99    3.80
  -8   3  -1   52.89    3.80
   8  -3  -1   51.89    4.10
  -8  -3   1   51.89    3.80
   8   3   1   53.69    3.20
  -8   3  -1   45.30    3.60
  -8   3  -1   54.69    3.60
  -9   3   1    6.10    2.10
   9   3  -1    7.70    2.10
   9  -3   1    6.70    2.50
  -9   3   1    4.80    2.10
  -9   3   1    6.00    2.40
  -9  -3  -1    4.10    2.40
  -9   3  -1    4.90    2.30
  -9  -3   1    2.00    2.40
   9   3   1    3.60    1.90
  -9   3  -1    6.80    2.60
   9  -3  -1    5.30    2.50
  -9   3  -1    5.20    2.10
 -10   3   1    8.80    2.40
  10  -3   1    1.70    2.50
 -10  -3  -1   -1.20    2.30
 -10   3   1    4.40    3.00
 -10   3  -1    1.10    2.80
 -10   3  -1    1.50    2.30
  10  -3  -1    4.20    2.80
 -10  -3   1    3.60    2.70
  11  -3   1    0.20    2.80
 -11   3   1    5.70    3.50
 -11  -3  -1    7.50    3.10
  11  -3  -1    4.70    2.90
 -11  -3   1    7.50    3.30
 -11   3  -1    4.50    2.50
 -11   3  -1    4.00    3.30
 -12   3   1   -0.60    3.40
 -12  -3  -1   -3.50    3.10
 -12   3  -1   -2.50    3.60
 -12  -3   1   -2.30    3.40
   0  -4   1 3990.70  131.59
   0  -4   1 3869.31  131.29
   0   4  -1 3715.23  130.79
   0   4   1 3604.64  130.79
   0   4  -1 3792.02  131.59
   0   4   1 3749.62  130.59
   0  -4  -1 3989.70  131.49
   0  -4  -1 3641.64  130.79
   0  -4  -1 3921.31  131.29
   0   4   1 3846.62  130.99
   1  -4   1  763.02   26.30
   1  -4   1  783.02   26.20
  -1   4   1  768.62   26.30
   1   4  -1  774.22   26.10
  -1   4   1  751.52   26.30
  -1  -4  -1  764.92   25.90
   1   4  -1  728.53   26.00
  -1   4   1  756.82   26.20
  -1  -4  -1  784.72   25.90
  -1   4   1  747.43   26.20
   1   4   1  743.53   26.10
   1   4   1  745.03   25.90
  -1   4  -1  727.93   26.30
  -1   4  -1  725.63   26.20
  -1  -4   1  740.83   26.00
   1  -4  -1  750.22   26.20
  -1  -4   1  754.12   26.00
  -1  -4   1  751.82   26.00
   1  -4  -1  794.62   26.30
   1   4   1  729.63   25.90
   1  -4  -1  753.02   26.30
   2   4  -1  284.87   10.00
   2  -4   1  276.47   10.50
  -2   4   1  311.87   10.50
  -2   4   1  288.07   10.50
  -2   4   1  298.67   10.50
  -2  -4  -1  299.07   10.10
   2   4  -1  290.47   10.10
   2   4  -1  289.37   10.00
   2   4  -1  288.07   10.20
  -2  -4   1  277.47   10.00
   2   4   1  291.07    9.90
  -2   4  -1  274.97   10.50
   2  -4  -1  283.37   10.50
  -2  -4   1  286.27   10.00
   2   4   1  296.47   10.10
  -2   4  -1  279.27   10.50
  -2  -4   1  275.27   10.20
   2   4   1  295.77    9.90
   3  -4   1 1307.67   47.30
  -3   4   1 1338.47   47.30
   3   4  -1 1350.96   46.80
  -3  -4  -1 1350.56   47.00
   3   4  -1 1384.86   46.90
  -3   4   1 1405.86   47.40
  -3   4   1 1310.37   47.30
  -3   4  -1 1324.77   47.30
   3  -4  -1 1350.26   47.30
  -3   4  -1 1367.56   47.30
   3   4   1 1360.36   46.70
  -3  -4   1 1369.56   47.10
   3   4   1 1381.76   46.80
  -3  -4   1 1419.06   46.80
   3   4   1 1381.56   46.60
   3   4   1 1418.96   47.00
  -3   4  -1 1327.77   47.30
  -4   4   1  303.37   11.70
  -4   4   1  301.47   11.80
  -4  -4  -1  297.37   11.40
   4   4  -1  339.47   11.30
  -4   4   1  304.27   11.70
   4  -4   1  322.07   11.80
   4   4  -1  321.87   11.20
  -4  -4   1  346.77   11.20
  -4   4  -1  315.77   11.90
   4   4   1  307.07   11.20
   4   4   1  292.67   11.10
  -4   4  -1  319.67   11.80
  -4   4  -1  319.57   11.80
  -4  -4   1  330.37   11.50
   4  -4  -1  287.77   11.70
  -5  -4  -1   61.59    3.20
  -5   4   1   68.69    3.50
   5  -4   1   68.19    3.60
  -5   4   1   66.69    3.60
   5   4  -1   66.29    2.90
  -5   4   1   66.89    3.50
  -5  -4   1   55.39    3.20
  -5   4  -1   64.29    3.40
   5   4   1   58.09    2.70
  -5   4  -1   58.89    3.40
   5  -4  -1   57.79    3.50
  -5   4  -1   62.69    3.60
  -6   4   1   90.49    4.60
   6   4  -1   87.09    4.10
  -6   4   1   96.99    4.70
   6  -4   1   88.29    4.70
  -6   4   1   99.39    5.00
  -6  -4  -1   92.49    4.50
   6   4   1   92.99    4.00
  -6  -4   1   86.29    4.50
  -6   4  -1   92.29    4.80
  -6   4  -1   95.69    5.00
   6  -4  -1  101.79    4.90
  -6   4  -1   92.49    4.70
   7  -4   1    8.80    2.20
  -7   4   1    3.40    1.90
  -7   4   1    7.00    2.30
  -7   4   1    9.00    2.10
  -7  -4  -1    5.60    1.90
   7   4  -1    7.80    1.70
   7  -4  -1    7.30    2.20
  -7  -4   1    5.10    2.00
  -7   4  -1    8.70    2.30
   7   4   1    0.10    1.40
  -7   4  -1    4.30    1.90
  -7   4  -1    1.00    1.80
  -8   4   1    3.80    2.30
   8   4  -1    1.10    1.50
  -8   4   1    2.30    1.80
   8  -4   1    3.20    2.20
  -8  -4  -1   -0.20    1.80
  -8   4   1    2.50    1.80
   8   4   1    0.20    1.40
  -8   4  -1    1.10    2.10
  -8   4  -1    2.80    1.90
   8  -4  -1    0.10    2.00
  -8   4  -1    3.50    1.80
  -8  -4   1    2.10    1.90
  -9  -4  -1   11.10    2.70
  -9   4   1    8.50    2.30
   9  -4   1   12.60    2.80
  -9   4   1   11.00    2.40
  -9   4   1   12.40    3.10
  -9   4  -1   10.90    2.40
  -9  -4   1   10.90    2.60
   9  -4  -1    9.40    2.60
  -9   4  -1   10.50    2.40
  -9   4  -1   12.20    2.90
 -10   4   1    5.80    2.40
 -10   4   1    9.80    3.40
 -10  -4  -1    6.80    2.70
  10  -4   1   12.50    3.10
 -10   4  -1    4.60    2.50
  10  -4  -1    4.60    2.80
 -10   4  -1    9.00    3.20
 -10  -4   1    2.90    2.60
 -11   4   1    7.00    3.50
 -11  -4  -1    3.50    2.80
  11  -4   1    1.70    2.90
 -11   4   1    4.30    2.70
 -11   4  -1    4.20    2.80
  11  -4  -1   -4.40    2.80
 -11   4  -1   10.30    3.70
 -11  -4   1    3.30    3.00
 -12  -4  -1   -1.90    3.20
 -12   4   1   -4.60    3.40
 -12   4  -1    1.80    3.80
 -12  -4   1   -0.80    3.10
   0  -5   1  757.52   24.70
   0   5   1  677.63   24.80
   0  -5  -1  725.03   24.70
   0  -5  -1  686.73   24.70
   0   5  -1  694.23   24.70
   0   5   1  728.63   24.70
   0  -5  -1  702.43   24.80
   0   5  -1  715.63   24.80
   0  -5   1  728.33   24.80
   0   5   1  683.83   24.70
   1   5  -1  814.12   28.60
  -1   5   1  785.02   28.80
   1   5  -1  807.32   28.50
  -1   5   1  803.12   28.90
  -1  -5  -1  827.82   28.50
  -1   5   1  843.12   29.00
  -1  -5  -1  808.22   28.40
  -1  -5   1  854.91   28.50
   1   5   1  838.42   28.70
   1   5   1  811.32   28.50
  -1  -5   1  848.72   28.50
   1  -5  -1  904.01   29.10
  -1   5  -1  813.52   28.80
  -1  -5   1  833.82   28.60
   1  -5  -1  809.22   28.80
  -1   5  -1  832.22   28.90
  -2   5   1 1575.44   53.79
  -2   5   1 1504.55   53.69
   2  -5   1 1528.35   53.79
   2   5  -1 1578.44   53.39
  -2  -5  -1 1553.64   53.29
   2   5  -1 1573.34   53.29
  -2   5   1 1485.45   53.79
   2   5  -1 1559.34   53.29
   2   5  -1 1558.74   53.29
  -2  -5   1 1591.14   53.39
  -2   5  -1 1573.04   53.79
   2   5   1 1614.94   53.39
   2   5   1 1581.74   53.29
   2  -5  -1 1466.05   53.69
  -2  -5   1 1573.04   53.29
  -2   5  -1 1559.24   53.89
   2   5   1 1538.35   53.19
   3  -5   1  277.07   10.60
  -3   5   1  284.27   10.60
  -3   5   1  259.37   10.50
  -3  -5  -1  274.67   10.10
   3   5  -1  292.97    9.90
  -3   5   1  264.37   10.50
   3   5  -1  290.97   10.00
   3   5   1  285.47    9.80
  -3   5  -1  269.07   10.60
   3  -5  -1  254.27   10.50
  -3  -5   1  291.27   10.20
  -3  -5   1  309.07    9.90
  -3   5  -1  280.17   10.60
  -3   5  -1  281.07   10.60
   3   5   1  291.47    9.80
   3   5   1  293.17   10.10
   4  -5   1  210.08    8.60
   4   5  -1  234.58    8.00
  -4   5   1  227.28    8.80
   4   5  -1  215.58    7.90
  -4   5   1  233.58    8.70
  -4   5   1  222.28    8.60
  -4  -5  -1  232.48    8.20
  -4   5  -1  209.38    8.70
   4  -5  -1  221.38    8.70
  -4  -5   1  222.28    7.90
  -4   5  -1  205.88    8.60
   4   5   1  228.88    7.90
  -4  -5   1  204.68    8.20
  -4   5  -1  208.98    8.60
   4   5   1  222.68    7.80
   5   5  -1   19.20    1.50
   5  -5   1   23.90    2.40
  -5   5   1   17.40    2.10
  -5   5   1   15.90    2.00
  -5   5   1   22.80    2.50
  -5  -5  -1   20.00    1.90
  -5   5  -1   25.40    2.40
   5  -5  -1   17.20    2.10
  -5   5  -1   24.70    2.30
  -5   5  -1   23.60    2.40
  -5  -5   1   23.30    1.70
   5   5   1   17.40    1.40
  -5  -5   1   25.50    2.10
   5   5   1   19.10    1.30
  -6   5   1   14.40    2.30
  -6   5   1   10.40    2.10
  -6   5   1   18.30    2.30
   6   5  -1    7.90    1.40
   6  -5   1   11.60    2.00
  -6  -5  -1   11.20    1.80
  -6  -5   1    8.60    1.80
   6  -5  -1   13.00    2.30
  -6   5  -1    8.60    1.90
   6   5   1   11.20    1.30
  -6   5  -1   13.10    2.20
  -6   5  -1    6.70    1.90
  -7   5   1   19.60    2.60
  -7   5   1   22.40    3.00
  -7   5   1   18.00    2.60
  -7  -5  -1   20.70    2.50
   7   5  -1   18.20    1.90
   7  -5   1   13.60    2.50
  -7   5  -1   17.30    2.80
  -7   5  -1   15.90    2.60
   7  -5  -1   20.30    2.60
  -7   5  -1   15.40    2.50
  -7  -5   1   20.40    2.50
   7   5   1   18.60    1.90
  -8   5   1   29.00    3.60
   8   5  -1   26.20    2.40
  -8   5   1   28.40    3.20
   8  -5   1   29.70    3.50
  -8   5   1   31.40    3.10
  -8  -5  -1   32.80    3.20
  -8   5  -1   27.80    3.10
  -8   5  -1   29.20    3.50
  -8  -5   1   31.30    3.20
  -8   5  -1   31.80    3.40
   8  -5  -1   30.00    3.40
   8   5   1   31.00    2.50
  -9   5   1    7.70    2.20
  -9  -5  -1    4.00    2.20
  -9   5   1    7.20    2.40
  -9   5   1   10.40    3.00
   9  -5   1    7.40    2.80
   9  -5  -1    7.60    2.70
  -9  -5   1   11.50    2.60
  -9   5  -1    6.20    2.70
  -9   5  -1    9.60    2.60
  -9   5  -1    6.90    2.50
  10  -5   1   12.10    3.10
 -10   5   1    9.00    3.00
 -10  -5  -1   11.70    2.80
 -10   5   1   12.90    3.60
 -10  -5   1   16.70    3.20
 -10   5  -1   10.60    3.40
 -10   5  -1    9.10    2.60
  10  -5  -1    7.70    3.10
 -11  -5  -1   13.90    3.40
  11  -5   1   10.90    3.30
 -11   5   1   10.80    3.50
 -11   5   1    8.80    3.10
 -11   5  -1   10.80    3.70
 -11   5  -1   12.40    3.20
  11  -5  -1    4.80    3.10
 -11  -5   1   11.00    3.30
 -12  -5  -1    0.60    3.10
 -12   5   1    1.60    3.80
 -12   5  -1    0.90    2.80
 -12  -5   1   -0.60    3.20
 -12   5  -1    3.40    4.00
   0   6   1   41.30    1.90
   0   6   1   40.30    2.20
   0  -6  -1   41.60    1.90
   0  -6  -1   39.30    2.00
   0  -6   1   40.70    1.90
   0   6  -1   38.90    2.10
   0   6  -1   39.30    1.90
   1   6  -1  701.23   24.50
  -1  -6  -1  726.03   24.30
  -1  -6  -1  718.83   24.30
  -1   6   1  696.13   24.60
  -1   6   1  700.73   24.70
   1   6  -1  686.43   24.30
   1  -6   1  702.23   24.60
   1   6   1  719.93   24.50
  -1  -6   1  708.53   24.30
   1  -6  -1  699.73   24.60
  -1  -6   1  701.03   24.50
   1   6   1  717.03   24.30
  -1   6  -1  677.43   24.70
  -1   6  -1  674.73   24.60
  -2   6   1  906.11   32.70
   2   6  -1  941.81   32.30
   2  -6   1  893.71   32.70
  -2   6   1  902.41   32.60
  -2  -6  -1  930.71   32.00
   2   6  -1  924.41   32.20
   2   6  -1  950.20   32.20
  -2   6   1  900.31   32.80
  -2  -6  -1  947.31   32.00
  -2  -6   1  962.80   32.20
   2  -6  -1  952.00   32.70
   2   6   1  934.41   32.00
   2   6   1  933.61   32.10
  -2   6  -1  973.20   32.90
   2   6   1  961.90   32.30
  -2   6  -1  894.41   32.60
  -2  -6   1  958.90   32.10
  -3   6   1  526.75   19.00
  -3   6   1  517.75   18.90
   3  -6   1  512.25   18.90
  -3  -6  -1  514.05   18.30
   3   6  -1  527.45   18.30
  -3   6   1  539.65   19.00
   3   6  -1  539.15   18.20
   3   6   1  517.55   18.10
  -3  -6   1  527.25   18.20
   3  -6  -1  521.25   19.00
   3   6   1  528.55   18.40
   3   6   1  517.85   18.10
   3   6   1  537.15   18.20
  -3  -6   1  520.15   18.50
  -3   6  -1  533.25   18.90
  -3   6  -1  527.45   19.00
  -4   6   1  246.58    9.90
   4   6  -1  260.07    9.20
  -4  -6  -1  254.37    9.40
   4  -6   1  245.58   10.00
   4   6  -1  255.77    9.10
  -4   6   1  271.57   10.00
  -4   6   1  263.07   10.10
   4   6   1  251.67    8.90
   4  -6  -1  255.97   10.00
   4   6   1  258.77    9.10
  -4   6  -1  252.37   10.00
  -4   6  -1  270.37   10.00
  -4  -6   1  262.47    9.10
  -4   6  -1  257.27   10.10
  -4  -6   1  251.77    9.50
  -5  -6  -1  130.49    5.20
   5   6  -1  126.49    4.80
  -5   6   1  126.69    5.80
  -5   6   1  129.19    5.80
  -5   6   1  117.29    5.70
   5  -6   1  135.19    5.90
  -5   6  -1  127.59    5.80
  -5   6  -1  131.89    5.70
   5  -6  -1  113.79    5.60
  -5  -6   1  121.79    5.20
  -5  -6   1  136.19    4.90
  -5   6  -1  122.59    5.70
   5   6   1  125.19    4.80
   5   6   1  119.89    4.60
  -6   6   1   59.59    3.70
  -6  -6  -1   56.39    3.20
   6   6  -1   48.20    2.60
   6  -6   1   55.79    3.80
  -6   6   1   48.90    3.60
  -6   6   1   61.19    3.70
   6  -6  -1   48.80    3.70
   6   6   1   51.69    2.50
  -6   6  -1   56.49    3.60
  -6   6  -1   49.80    3.50
  -6   6  -1   51.79    3.70
  -6  -6   1   56.29    3.20
  -7   6   1    2.10    2.10
   7  -6   1    0.80    2.10
  -7   6   1   -1.40    1.80
  -7   6   1    3.30    2.00
   7   6  -1    5.20    1.30
  -7  -6  -1    3.10    1.70
  -7  -6   1    4.30    1.80
   7   6   1    2.00    1.20
  -7   6  -1    6.60    2.20
  -7   6  -1    2.10    2.10
   7  -6  -1    7.30    2.30
  -7   6  -1   -0.60    2.00
  -8  -6  -1   29.10    3.00
  -8   6   1   27.20    3.50
   8  -6   1   25.20    3.20
   8   6  -1   26.80    2.80
  -8   6   1   27.30    3.10
  -8   6   1   20.30    2.90
   8  -6  -1   22.10    3.20
  -8   6  -1   24.00    3.10
  -8  -6   1   28.00    3.00
  -8   6  -1   27.00    3.30
  -8   6  -1   24.40    3.20
   9  -6   1   14.00    3.10
  -9   6   1   12.70    2.70
  -9   6   1   11.20    2.80
  -9   6   1   12.70    2.70
  -9  -6  -1    7.90    2.50
  -9  -6   1    7.90    2.40
  -9   6  -1    6.50    2.50
  -9   6  -1    6.50    2.40
  -9   6  -1   16.10    2.80
   9  -6  -1   14.40    3.00
  10  -6   1    2.40    2.80
 -10   6   1    1.00    2.50
 -10   6   1    4.30    2.80
 -10  -6  -1    2.90    2.50
 -10   6   1   -2.80    2.10
  10  -6  -1    4.20    2.80
 -10   6  -1    3.80    2.40
 -10   6  -1    2.00    2.50
 -10   6  -1    4.20    2.90
 -10  -6   1    2.70    2.50
 -11   6   1    0.70    2.80
  11  -6   1    9.30    3.20
 -11  -6  -1    2.80    2.80
 -11   6   1    9.50    3.80
  11  -6  -1   -2.20    2.90
 -11   6  -1    5.50    2.70
 -11   6  -1    6.80    3.60
 -11  -6   1    5.10    2.90
 -12   6   1    0.00    2.50
  12  -6   1    0.60    3.70
 -12   6   1   -2.30    3.90
  12  -6  -1    1.00    3.30
 -12  -6   1    3.60    3.50
 -12   6  -1    4.30    2.70
 -12   6  -1    2.30    3.90
   0   7   1    9.10    1.00
   0   7  -1    7.80    1.10
   0  -7  -1   10.30    1.10
   0   7  -1    9.20    1.00
   0   7   1    9.90    1.20
   0  -7  -1   10.10    1.00
   1  -7   1  977.30   33.60
  -1  -7  -1  992.90   33.30
  -1  -7  -1  988.70   33.20
  -1   7   1  929.01   33.70
   1   7  -1  978.70   33.50
  -1   7   1  960.80   33.60
   1   7  -1  949.80   33.30
   1   7   1  939.91   33.20
  -1  -7   1  966.30   33.30
  -1  -7   1  972.90   33.50
  -1   7  -1  932.21   33.60
   1   7   1  985.90   33.50
   1  -7  -1  948.31   33.60
  -1   7  -1  961.80   33.80
   2  -7   1  300.17   11.10
  -2   7   1  294.97   11.20
  -2  -7  -1  305.37   10.40
  -2   7   1  284.47   10.90
  -2  -7  -1  302.67   10.40
   2   7  -1  296.47   10.60
  -2   7   1  297.57   11.10
  -2  -7  -1  299.37   10.30
   2   7  -1  295.97   10.50
   2   7  -1  309.77   10.60
  -2   7  -1  283.27   11.10
  -2  -7   1  303.87   10.50
   2   7   1  293.97   10.40
  -2   7  -1  286.87   11.00
   2   7   1  298.37   10.70
  -2  -7   1  304.07   10.60
   2  -7  -1  293.17   11.00
   2   7   1  292.17   10.40
  -2  -7   1  304.87   10.50
   3   7  -1  793.92   27.70
  -3   7   1  806.82   28.40
  -3  -7  -1  805.32   27.70
   3   7  -1  789.22   27.60
  -3   7   1  801.42   28.50
  -3   7   1  784.42   28.40
   3  -7   1  770.82   28.40
   3  -7  -1  808.82   28.40
   3   7   1  829.02   27.80
  -3   7  -1  758.12   28.40
  -3   7  -1  802.72   28.40
   3   7   1  802.82   27.50
   3   7   1  809.82   27.50
   3   7   1  831.42   27.70
  -3  -7   1  805.72   27.60
  -4  -7  -1  325.07   11.50
  -4   7   1  307.27   12.10
  -4   7   1  308.67   12.10
   4   7  -1  323.77   11.30
   4   7  -1  321.17   11.30
  -4   7   1  300.77   12.20
   4  -7   1  304.77   12.10
   4   7  -1  319.67   11.20
  -4   7  -1  297.67   12.10
   4   7   1  331.37   11.10
  -4  -7   1  319.47   11.60
  -4  -7   1  333.17   11.20
  -4   7  -1  329.87   12.20
  -4   7  -1  317.27   12.30
   4  -7  -1  325.57   12.20
   4   7   1  335.27   11.10
   5   7  -1  211.18    7.50
  -5  -7  -1  202.78    7.90
  -5   7   1  204.38    8.60
  -5   7   1  207.78    8.60
  -5   7   1  214.48    8.70
   5  -7   1  197.78    8.50
   5   7  -1  210.18    7.70
  -5  -7   1  207.88    8.00
  -5   7  -1  199.58    8.60
  -5   7  -1  201.58    8.60
  -5   7  -1  211.88    8.60
  -5  -7   1  217.88    7.50
   5  -7  -1  200.28    8.60
   5   7   1  216.68    7.50
  -6   7   1  103.99    5.30
   6   7  -1   99.99    4.00
  -6   7   1   91.29    5.10
  -6   7   1   92.69    5.10
  -6  -7  -1   94.89    4.60
   6  -7   1   99.79    5.30
  -6   7  -1  105.49    5.20
  -6  -7   1  102.69    4.60
   6  -7  -1   98.59    5.20
   6   7   1   99.99    4.00
  -6   7  -1   93.89    5.20
   6   7   1   99.19    3.80
  -6   7  -1  110.59    5.50
  -7  -7  -1  106.09    5.00
   7  -7   1  107.29    5.60
  -7   7   1  101.19    5.70
  -7   7   1  102.29    5.80
  -7   7   1  105.39    5.60
   7   7  -1  101.59    4.40
  -7  -7   1  107.79    5.10
  -7   7  -1  113.99    5.70
  -7   7  -1  106.49    5.70
   7  -7  -1  112.09    5.90
  -7   7  -1  108.09    5.70
   7   7   1  104.79    4.20
   8  -7   1   30.10    3.70
  -8   7   1   29.20    3.40
  -8   7   1   34.00    3.60
  -8  -7  -1   31.30    3.10
  -8   7   1   28.80    3.50
  -8  -7   1   37.90    3.30
  -8   7  -1   34.50    3.50
  -8   7  -1   30.40    3.40
  -8   7  -1   34.20    3.90
   8  -7  -1   35.40    3.90
  -9   7   1   15.20    2.90
  -9   7   1   18.70    3.10
  -9   7   1   18.50    3.40
  -9  -7  -1   19.70    2.90
   9  -7   1   21.70    3.40
  -9  -7   1   22.20    3.00
  -9   7  -1   19.00    3.20
  -9   7  -1   19.70    3.30
  -9   7  -1   22.40    3.70
   9  -7  -1   20.00    3.40
 -10   7   1    2.20    2.70
  10  -7   1    7.20    3.10
 -10   7   1   10.10    3.60
 -10   7   1    9.80    2.90
 -10  -7  -1    9.70    2.80
 -10  -7   1    4.20    2.60
 -10   7  -1    6.90    2.90
  10  -7  -1    4.50    3.00
 -10   7  -1   10.80    2.90
 -10   7  -1    8.40    3.10
 -11  -7  -1    5.10    2.70
 -11   7   1    0.60    2.90
 -11   7   1    5.10    3.60
  11  -7   1    1.60    3.10
 -11   7  -1    7.20    2.90
 -11   7  -1    0.50    3.10
 -11  -7   1   -3.10    2.40
  11  -7  -1    1.60    3.10
 -12   7   1    2.20    3.00
  12  -7   1   -1.20    3.40
 -12   7   1    0.20    3.50
  12  -7  -1   -4.70    3.20
 -12   7  -1    0.60    4.00
 -12   7  -1   -1.30    2.40
   0  -8  -1   30.50    1.90
   0   8   1   32.50    1.80
   0   8   1   29.70    2.10
   0   8  -1   33.90    1.80
  -1   8   1   82.09    3.70
  -1  -8  -1   85.39    3.40
  -1  -8  -1   89.39    3.30
   1  -8   1   87.49    3.80
   1   8  -1   91.19    3.70
  -1   8   1   80.49    3.90
   1   8  -1   88.39    3.50
  -1   8  -1   76.59    3.70
   1  -8  -1   81.29    3.70
  -1   8  -1   84.79    4.00
   1   8   1   80.39    3.70
   1   8   1   80.79    3.30
  -1  -8   1   83.89    3.40
  -2  -8  -1  499.05   16.80
  -2   8   1  456.05   17.50
  -2   8   1  488.25   17.40
   2   8  -1  497.35   17.10
   2   8  -1  480.55   16.90
   2   8  -1  476.35   16.90
  -2  -8  -1  494.65   16.70
  -2  -8  -1  501.35   16.80
   2  -8   1  480.45   17.40
  -2   8   1  480.85   17.30
  -2   8  -1  461.65   17.40
  -2  -8   1  474.95   16.90
  -2  -8   1  478.95   17.00
  -2   8  -1  447.46   17.50
  -2  -8   1  482.25   16.80
   2   8   1  486.75   16.80
   2   8   1  483.75   16.80
   2  -8  -1  484.75   17.50
   2   8   1  504.45   17.10
   3   8  -1   51.09    2.20
  -3   8   1   50.49    3.00
   3  -8   1   45.60    2.90
  -3   8   1   51.29    3.10
   3   8  -1   49.70    2.10
  -3   8   1   51.39    2.90
  -3   8  -1   44.60    2.90
   3   8   1   50.99    2.30
  -3  -8   1   49.40    2.00
   3  -8  -1   47.80    3.00
   3   8   1   50.79    1.90
   3   8   1   55.59    2.20
  -3   8  -1   48.20    3.20
  -4   8   1    2.10    1.40
   4   8  -1    3.90    0.70
  -4   8   1    3.50    1.40
   4   8  -1    6.00    0.70
  -4  -8  -1    5.40    0.90
   4  -8   1    4.20    1.50
  -4   8   1    5.00    1.60
  -4  -8   1    5.40    1.00
  -4   8  -1    1.20    1.30
  -4   8  -1    3.30    1.50
   4   8   1    5.30    0.40
  -4   8  -1    4.60    1.50
   4  -8  -1    6.40    1.60
  -4  -8   1    5.10    0.60
   4   8   1    6.30    0.60
   4   8   1    4.50    0.40
   5   8  -1   87.89    3.50
   5  -8   1   94.89    5.00
  -5   8   1   94.39    4.80
   5   8  -1   89.69    3.70
  -5   8   1   96.99    5.00
  -5  -8  -1   91.69    4.00
  -5   8   1   91.79    4.90
   5   8  -1   90.19    3.70
  -5  -8   1   94.19    3.50
   5  -8  -1   97.19    4.90
  -5  -8   1   92.59    4.10
  -5   8  -1   89.09    4.80
   5   8   1   96.69    3.50
   5   8   1   97.89    3.50
  -5   8  -1   89.59    4.80
  -5   8  -1   92.29    4.80
   6   8  -1   34.70    2.00
  -6  -8  -1   33.20    2.50
  -6   8   1   38.30    3.60
   6   8  -1   33.90    1.80
   6  -8   1   33.50    3.20
  -6   8   1   34.30    3.40
  -6   8   1   36.30    3.40
   6  -8  -1   42.40    3.30
  -6  -8   1   31.10    2.50
  -6   8  -1   29.20    3.10
  -6   8  -1   34.50    3.30
  -6   8  -1   29.20    3.10
   6   8   1   34.70    1.90
   6   8   1   30.40    1.70
  -7   8   1    4.10    2.10
  -7   8   1    8.20    2.50
  -7  -8  -1    5.50    1.60
  -7   8   1    4.70    2.30
   7   8  -1    3.90    1.40
   7  -8   1    4.60    2.10
  -7   8  -1    8.20    2.40
  -7  -8   1    4.50    1.60
  -7   8  -1    8.40    2.50
   7  -8  -1    7.40    2.50
  -7   8  -1    8.00    2.40
  -8  -8  -1    6.60    1.90
  -8   8   1    6.90    2.70
  -8   8   1    6.10    2.40
  -8   8   1    5.00    2.30
   8  -8   1    9.00    2.80
   8  -8  -1    6.60    2.40
  -8   8  -1    9.40    2.50
  -8   8  -1   12.30    2.60
  -8   8  -1    5.10    2.30
  -8  -8   1    5.50    2.00
  -9   8   1    6.10    2.70
  -9  -8  -1    3.80    2.10
   9  -8   1   10.30    2.90
  -9   8   1    8.20    2.60
  -9   8   1    8.00    2.60
  -9  -8   1    4.40    2.20
  -9   8  -1    2.00    2.30
   9  -8  -1    1.90    2.80
  -9   8  -1    4.60    2.50
  -9   8  -1    6.90    2.80
 -10  -8  -1    3.40    2.40
 -10   8   1    0.50    2.50
 -10   8   1    1.20    2.70
 -10   8   1    6.70    3.40
  10  -8   1    5.60    3.20
 -10  -8   1   -3.10    2.20
 -10   8  -1    3.50    2.60
  10  -8  -1    8.30    3.40
 -10   8  -1    1.70    2.60
 -10   8  -1   10.00    3.20
  11  -8   1   20.50    4.10
 -11   8   1   23.10    4.10
 -11   8   1   26.00    4.90
 -11  -8   1   17.90    3.70
 -11   8  -1   17.10    3.60
 -11   8  -1   16.60    4.40
  11  -8  -1   17.10    4.00
 -12   8   1    0.90    3.80
 -12   8   1    2.50    2.90
  12  -8   1   -0.60    3.50
 -12   8  -1    7.80    4.30
  12  -8  -1   -0.90    3.60
 -12   8  -1    0.20    2.70
   0   9  -1 2515.25   88.19
   0   9  -1 2523.05   88.49
   0   9   1 2590.64   88.19
   0  -9   1 2576.24   88.19
   0  -9  -1 2568.44   88.19
   0   9   1 2603.14   88.49
  -1  -9  -1  274.07    9.70
   1   9  -1  260.57    9.80
  -1   9   1  266.27   10.10
   1  -9   1  274.07   10.10
   1   9  -1  269.87   10.00
  -1  -9  -1  261.27    9.70
  -1   9   1  276.07   10.40
   1   9   1  267.97   10.00
  -1   9  -1  274.67   10.30
  -1   9  -1  270.97   10.10
   1  -9  -1  270.57   10.10
   1   9   1  266.17    9.70
   2   9  -1  121.89    4.50
   2  -9   1  124.49    5.20
  -2  -9  -1  125.79    4.40
   2   9  -1  130.49    4.80
  -2   9   1  128.09    5.40
  -2   9   1  121.29    5.10
   2   9  -1  122.19    4.60
  -2  -9  -1  123.69    4.40
   2   9   1  114.59    4.80
   2   9   1  110.89    4.30
  -2   9  -1  106.19    5.00
   2   9   1  110.99    4.40
  -2  -9   1  111.49    4.50
  -2  -9   1  116.29    4.40
  -2   9  -1  110.59    5.30
   2  -9  -1  110.69    5.10
  -3   9   1  262.17   10.70
   3   9  -1  283.57   10.00
   3  -9   1  278.77   10.80
  -3   9   1  274.07   11.00
  -3   9   1  268.37   10.80
   3   9  -1  293.07   10.10
  -3   9  -1  290.57   11.10
   3   9   1  273.57    9.80
   3  -9  -1  281.47   10.90
   3   9   1  281.17   10.00
   3   9   1  281.27   10.10
  -3  -9   1  290.17    9.90
  -3   9  -1  287.47   10.90
   4   9  -1  125.29    4.50
  -4   9   1  115.99    5.80
  -4   9   1  132.99    5.80
  -4   9   1  126.39    5.70
   4  -9   1  124.59    5.70
   4   9  -1  121.59    4.70
  -4  -9   1  130.99    4.50
  -4   9  -1  119.09    5.60
  -4   9  -1  130.09    6.00
  -4   9  -1  123.19    5.70
   4  -9  -1  119.49    5.70
   4   9   1  130.69    4.60
  -5   9   1   93.69    5.00
  -5  -9  -1   97.89    4.10
  -5   9   1   99.39    5.10
   5   9  -1   97.19    3.80
  -5   9   1  103.49    5.30
   5   9  -1   98.29    3.80
   5  -9   1   84.79    4.90
  -5   9  -1   90.19    4.90
  -5   9  -1   92.69    5.00
   5  -9  -1   98.59    5.00
  -5  -9   1   95.39    4.20
  -5   9  -1   96.29    5.30
   6  -9   1   10.20    2.50
  -6  -9  -1    8.70    1.50
  -6   9   1    8.40    2.30
  -6   9   1    8.50    2.30
   6   9  -1    6.10    1.10
  -6   9   1   10.10    2.40
  -6  -9   1   12.30    1.70
   6  -9  -1    9.50    2.30
  -6   9  -1    9.70    2.30
  -6   9  -1    8.70    2.30
  -6   9  -1    7.90    2.20
  -7  -9  -1   51.39    3.20
  -7   9   1   49.50    4.00
   7   9  -1   48.70    2.90
  -7   9   1   51.59    4.30
  -7   9   1   45.70    3.90
   7  -9   1   52.49    4.40
  -7  -9   1   58.69    3.40
  -7   9  -1   53.89    4.40
  -7   9  -1   52.19    4.00
  -7   9  -1   51.59    4.20
   7  -9  -1   54.09    4.40
   8  -9   1   12.80    3.00
  -8  -9  -1    9.80    2.00
  -8   9   1   11.90    3.00
  -8   9   1   16.20    3.00
  -8   9   1   10.70    2.50
  -8   9  -1   12.70    2.80
  -8   9  -1   12.10    2.80
   8  -9  -1    6.20    2.50
  -8  -9   1    9.30    2.20
  -8   9  -1    7.60    2.70
  -9  -9  -1    9.00    2.30
  -9   9   1    8.90    3.20
  -9   9   1   12.70    3.10
   9  -9   1    9.50    2.90
  -9   9   1   10.20    2.80
  -9  -9   1    6.90    2.20
  -9   9  -1   11.40    3.20
   9  -9  -1   10.50    3.40
  -9   9  -1    8.10    2.80
  -9   9  -1    9.10    2.80
  10  -9   1    8.10    3.30
 -10  -9  -1   -3.70    2.20
 -10   9   1    3.70    2.70
 -10   9   1    4.10    2.90
 -10   9   1    5.60    2.90
 -10   9  -1    5.60    2.80
 -10   9  -1    4.60    2.80
 -10  -9   1    0.30    2.40
  10  -9  -1    1.80    3.20
 -10   9  -1    1.10    3.00
 -11   9   1    1.20    3.50
 -11   9   1    1.90    2.90
  11  -9   1    2.10    3.30
 -11   9  -1    0.70    3.50
  11  -9  -1   -1.40    3.20
 -11   9  -1   -2.30    2.50
 -12   9   1    5.50    3.40
  12  -9   1   -1.30    3.40
 -12   9   1    3.00    4.10
 -12   9  -1    8.60    3.50
 -12   9  -1   10.20    4.30
  12  -9  -1    0.10    3.40
   0  10  -1  403.36   14.50
   0 -10   1  409.26   14.50
   0  10   1  394.16   14.80
   0 -10  -1  384.06   14.50
   0  10  -1  417.96   14.80
   0  10   1  395.96   14.40
   1  10  -1  503.75   18.50
   1  10  -1  524.05   18.90
  -1  10   1  503.55   18.80
   1 -10   1  506.45   18.90
  -1 -10  -1  538.65   18.50
  -1  10   1  518.85   19.10
  -1  10  -1  521.35   18.90
  -1  10  -1  510.45   19.10
   1  10   1  555.84   18.50
   1  10   1  539.85   18.90
   1 -10  -1  546.55   18.90
  -2 -10  -1   38.00    1.90
  -2  10   1   40.10    2.90
   2  10  -1   38.10    2.00
  -2  10   1   43.20    2.70
  -2 -10  -1   44.80    1.90
   2 -10   1   38.10    2.80
   2  10  -1   38.50    2.40
   2  10   1   44.10    1.90
  -2 -10   1   43.50    2.00
   2 -10  -1   39.30    2.80
  -2  10  -1   40.90    2.90
   2  10   1   42.00    2.00
  -2 -10   1   42.70    2.10
   2  10   1   39.20    2.40
  -2  10  -1   45.80    2.80
   3  10  -1  101.19    4.20
   3 -10   1   94.69    4.90
  -3  10   1  103.59    4.90
  -3  10   1  105.49    5.20
  -3 -10  -1  106.89    3.70
  -3  10   1   98.39    4.70
   3  10  -1  101.69    4.00
   3  10   1  105.79    3.80
  -3  10  -1   96.09    4.80
   3  10   1  102.89    3.90
   3 -10  -1  105.79    5.00
  -3  10  -1   94.89    5.00
   3  10   1  106.69    4.20
  -3 -10   1  100.49    3.80
  -4  10   1   23.60    2.70
   4  10  -1   17.00    1.20
   4  10  -1   18.50    1.20
  -4  10   1   19.10    2.20
   4 -10   1   16.50    2.40
  -4  10   1   22.10    2.40
   4  10   1   20.90    1.30
  -4 -10   1   19.30    1.00
  -4  10  -1   22.80    2.50
   4 -10  -1   21.40    2.40
  -4  10  -1   15.00    2.40
  -4  10  -1   20.50    2.50
  -5  10   1    6.80    2.20
  -5  10   1    4.80    2.00
   5 -10   1    8.80    2.10
   5  10  -1    6.80    0.80
  -5  10   1    9.90    2.20
  -5  10  -1    5.80    2.10
   5 -10  -1    6.50    2.10
  -5  10  -1    7.60    2.00
  -5  10  -1   11.90    2.20
   6  10  -1   55.89    2.50
  -6  10   1   49.50    4.10
  -6 -10  -1   55.19    3.00
  -6  10   1   51.39    4.00
   6 -10   1   52.89    4.00
  -6  10   1   58.89    4.10
  -6  10  -1   52.09    4.00
  -6 -10   1   64.49    3.30
  -6  10  -1   61.29    4.30
   6 -10  -1   60.39    4.40
  -6  10  -1   57.69    4.50
  -7  10   1   26.20    3.40
   7 -10   1   19.50    3.00
  -7  10   1   11.90    2.80
  -7 -10  -1   19.60    2.20
  -7  10   1   19.80    3.00
  -7  10  -1   18.60    3.10
  -7  10  -1   22.30    3.00
  -7 -10   1   20.50    2.30
  -7  10  -1   19.20    3.00
   7 -10  -1   19.90    3.10
  -8  10   1   35.00    3.90
  -8 -10  -1   35.50    2.90
  -8  10   1   24.70    3.80
  -8  10   1   33.70    3.90
   8 -10   1   34.40    3.90
  -8  10  -1   32.50    3.80
  -8  10  -1   38.90    4.10
  -8  10  -1   33.00    3.80
   8 -10  -1   34.60    3.90
  -8 -10   1   37.40    3.20
  -9  10   1   14.70    3.10
   9 -10   1    9.00    3.20
  -9  10   1   14.50    3.40
  -9 -10  -1   10.00    2.30
  -9  10   1   15.60    3.20
   9 -10  -1   15.60    3.70
  -9 -10   1   11.20    2.40
  -9  10  -1   14.20    3.40
  -9  10  -1   12.60    3.00
  -9  10  -1   13.40    3.00
 -10  10   1    7.20    3.40
 -10  10   1    8.70    3.00
 -10  10   1    8.80    3.30
  10 -10   1   10.90    3.70
  10 -10  -1   12.40    3.80
 -10  10  -1    8.80    3.40
 -10  10  -1   10.20    3.20
 -10  10  -1    3.30    2.80
 -11  10   1    6.50    3.50
 -11  10   1    9.60    4.00
  11 -10   1   10.70    3.80
 -11  10  -1    4.90    3.30
 -11  10  -1    9.60    4.00
  11 -10  -1   10.90    3.90
 -12  10   1   -0.10    4.10
 -12  10   1    8.80    3.30
  12 -10   1   -0.20    3.50
 -12  10  -1    5.80    4.20
 -12  10  -1    1.70    3.00
  12 -10  -1    4.80    3.80
   0 -11  -1  309.07   10.80
   0  11   1  308.97   11.10
   0  11  -1  266.37   11.00
   0 -11   1  275.47   10.70
   0  11  -1  262.97   10.70
   0  11   1  304.77   10.70
   1 -11   1  319.97   11.90
  -1  11   1  307.67   11.80
   1  11  -1  313.47   11.80
  -1  11   1  307.17   12.00
  -1 -11  -1  307.77   11.40
   1  11  -1  305.97   11.50
  -1 -11   1  321.07   11.50
  -1  11  -1  329.37   12.10
   1 -11  -1  318.97   11.80
  -1  11  -1  307.57   11.80
   1  11   1  311.17   11.80
   1  11   1  319.27   11.40
   2  11  -1  337.97   12.20
  -2 -11  -1  338.27   11.70
   2  11  -1  326.87   11.90
   2 -11   1  319.87   12.50
  -2  11   1  332.77   12.50
  -2 -11  -1  339.07   11.80
  -2  11   1  319.37   12.70
   2  11   1  337.27   11.70
  -2  11  -1  326.57   12.50
   2  11   1  320.67   11.80
   2 -11  -1  326.77   12.50
   2  11   1  333.87   12.20
  -2  11  -1  323.27   12.80
  -3 -11  -1   36.60    1.60
  -3  11   1   34.40    3.10
  -3  11   1   32.00    2.70
   3  11  -1   32.60    2.10
  -3 -11  -1   36.20    1.50
   3  11  -1   36.00    1.80
   3 -11   1   39.40    3.20
  -3  11   1   37.30    2.80
  -3  11  -1   33.10    2.70
  -3  11  -1   31.00    3.00
   3  11   1   38.60    2.20
   3  11   1   37.00    1.80
   3  11   1   38.40    1.70
  -3 -11   1   38.60    1.70
   3 -11  -1   36.10    2.80
   4  11  -1   41.80    1.90
   4  11  -1   38.70    2.00
  -4  11   1   41.10    3.40
  -4  11   1   39.40    3.20
   4 -11   1   36.40    3.10
  -4  11   1   36.70    3.10
   4 -11  -1   38.10    3.10
  -4  11  -1   41.20    3.00
  -4  11  -1   37.20    3.40
  -4  11  -1   35.70    3.30
  -4 -11   1   41.20    1.60
   4  11   1   40.20    2.10
   5 -11   1   45.40    3.90
   5  11  -1   40.40    1.90
  -5  11   1   41.60    3.70
   5  11  -1   44.60    2.00
  -5  11   1   43.60    4.00
  -5  11   1   44.60    3.60
  -5  11  -1   42.30    3.50
  -5  11  -1   41.40    3.80
  -5  11  -1   47.20    3.70
   5 -11  -1   49.60    3.90
   6  11  -1    2.40    0.90
  -6  11   1    2.80    2.30
  -6  11   1    1.70    2.00
   6 -11   1    3.70    2.10
  -6  11   1    7.30    2.30
   6 -11  -1    4.80    2.40
  -6  11  -1    1.60    2.10
  -6  11  -1    4.20    2.20
  -6  11  -1    3.20    2.30
  -7  11   1    9.00    2.80
  -7 -11  -1    7.40    1.60
   7 -11   1    8.80    2.60
  -7  11   1   10.00    2.60
  -7  11   1   10.60    2.60
  -7  11  -1   11.00    2.80
  -7  11  -1    9.00    2.50
  -7  11  -1    9.60    2.60
   7 -11  -1   10.20    2.90
  -8 -11  -1   35.00    2.90
  -8  11   1   35.70    4.10
  -8  11   1   35.60    4.10
   8 -11   1   37.40    4.30
  -8  11   1   34.20    4.20
   8 -11  -1   37.10    4.40
  -8  11  -1   37.50    4.10
  -8  11  -1   40.20    4.40
  -8  11  -1   41.10    4.30
  -8 -11   1   34.00    3.10
   9 -11   1   22.50    3.90
  -9  11   1   17.20    3.50
  -9  11   1   15.00    3.40
  -9  11   1   18.10    3.40
  -9 -11   1   23.00    2.90
  -9  11  -1   18.70    3.70
  -9  11  -1   18.50    3.50
   9 -11  -1   26.30    3.80
  -9  11  -1   18.80    3.50
  10 -11   1    9.20    3.80
 -10  11   1    1.90    3.10
 -10  11   1    3.00    3.40
 -10  11   1    9.20    3.10
 -10  11  -1    7.10    3.20
 -10  11  -1    3.40    3.00
  10 -11  -1    2.80    3.40
 -10  11  -1    6.70    3.10
 -11  11   1    8.10    3.80
 -11  11   1    7.50    4.20
  11 -11   1    0.30    3.20
  11 -11  -1   -1.20    3.40
 -11  11  -1    2.90    3.50
 -11  11  -1    5.00    3.40
 -12  11   1    9.10    3.80
 -12  11   1    6.50    4.40
  12 -11   1    8.60    4.10
 -12  11  -1   -3.30    2.80
  12 -11  -1    1.60    3.90
 -12  11  -1    9.80    4.50
   0  12  -1  548.45   20.50
   0  12   1  553.24   20.20
   0  12   1  580.84   20.70
   0  12  -1  558.24   20.20
   0 -12   1  581.44   20.30
   0 -12  -1  566.34   20.20
  -1  12   1   36.50    2.40
   1  12  -1   33.20    2.50
  -1  12   1   30.60    2.70
  -1 -12  -1   36.50    2.10
   1 -12   1   35.60    2.40
   1  12  -1   33.80    2.10
  -1  12  -1   30.00    2.30
   1 -12  -1   36.60    2.60
  -1 -12   1   30.80    2.10
  -1  12  -1   26.40    2.60
   1  12   1   32.30    2.50
   1  12   1   37.50    2.10
   2  12  -1  237.88    8.70
  -2 -12  -1  232.68    8.60
  -2  12   1  227.68    9.60
   2 -12   1  243.98    9.40
   2  12  -1  240.78    9.00
  -2  12   1  227.28    9.30
  -2  12  -1  235.98    9.60
   2 -12  -1  221.08    9.20
   2  12   1  229.38    8.60
  -2 -12   1  239.58    8.70
  -2  12  -1  231.68    9.30
   2  12   1  234.98    9.00
  -3 -12  -1  142.49    5.20
   3  12  -1  140.49    5.80
   3 -12   1  133.89    6.40
   3  12  -1  140.09    5.40
  -3 -12  -1  146.79    5.30
  -3  12   1  138.09    6.60
  -3  12   1  137.29    6.30
  -3 -12  -1  145.99    5.20
  -3  12   1  146.69    6.50
  -3  12  -1  131.99    6.60
   3 -12  -1  132.39    6.40
   3  12   1  143.19    5.30
   3  12   1  151.28    5.30
  -3 -12   1  146.79    5.40
   3  12   1  147.59    5.80
  -3 -12   1  140.09    5.30
  -3  12  -1  134.69    6.40
   4  12  -1   13.20    1.30
   4  12  -1   14.00    1.20
   4 -12   1   14.10    2.50
  -4  12   1   15.00    2.40
  -4  12   1   12.30    2.50
  -4  12   1   12.70    2.20
  -4  12  -1   10.80    2.20
  -4  12  -1   10.90    2.10
   4  12   1   12.10    1.40
  -4 -12   1   12.80    1.00
   4  12   1   16.70    2.00
  -4 -12   1   14.10    0.90
   4  12   1   11.50    0.70
  -4  12  -1    8.70    2.30
   4 -12  -1   17.20    2.60
  -5  12   1   51.59    3.90
   5  12  -1   47.40    2.10
  -5  12   1   52.19    3.70
   5 -12   1   47.80    3.70
  -5  12   1   46.10    4.00
   5  12   1   49.20    2.10
  -5  12  -1   57.09    4.00
  -5  12  -1   46.30    4.00
   5 -12  -1   52.69    4.10
  -5  12  -1   51.09    3.90
   6 -12   1   70.59    4.90
  -6  12   1   63.39    4.40
  -6  12   1   67.29    4.70
  -6  12   1   64.69    5.10
   6 -12  -1   63.39    4.50
  -6  12  -1   74.89    4.90
  -6  12  -1   64.39    4.70
  -6  12  -1   67.49    4.60
   7 -12   1   43.50    4.20
  -7  12   1   37.80    4.00
  -7  12   1   47.50    4.60
  -7  12   1   49.40    4.50
  -7  12  -1   45.00    4.30
  -7  12  -1   41.60    4.20
   7 -12  -1   33.70    3.80
  -7  12  -1   41.00    4.30
  -8  12   1    8.70    2.90
  -8  12   1    6.60    2.80
  -8  12   1   12.10    3.10
   8 -12   1    8.00    3.20
  -8  12  -1   13.40    3.10
  -8  12  -1   13.80    3.30
   8 -12  -1    9.20    3.00
  -8  12  -1    6.20    2.60
   9 -12   1    0.50    3.10
  -9  12   1   -0.90    2.60
  -9  12   1    3.80    3.10
  -9  12   1    1.80    2.70
   9 -12  -1    4.60    3.20
  -9  12  -1   -0.60    2.90
  -9  12  -1    1.10    2.70
  -9  12  -1   -2.00    2.60
 -10  12   1    8.60    3.80
 -10  12   1    2.60    3.00
 -10  12   1    7.10    3.20
  10 -12   1    7.20    3.60
  10 -12  -1   -2.70    3.30
 -10  12  -1    3.50    3.00
 -10  12  -1    2.30    3.30
 -10  12  -1    6.00    3.20
  11 -12   1    2.90    3.80
 -11  12   1    3.90    3.70
 -11  12   1    0.60    3.40
 -11  12   1   -0.10    3.60
 -11  12  -1   -3.50    3.20
 -11  12  -1   -1.00    3.20
 -11  12  -1    1.50    3.30
  11 -12  -1   -1.70    3.50
   0  13  -1    6.40    1.70
   0  13   1    3.00    1.30
   0 -13  -1    3.20    1.30
   0  13  -1    5.90    1.30
   0 -13   1    7.00    1.50
   0  13   1    6.30    1.60
   1  13  -1  313.87   11.60
  -1 -13  -1  318.27   11.60
   1 -13   1  305.77   11.90
   1  13  -1  325.37   12.10
  -1  13   1  318.97   12.00
  -1  13   1  323.17   12.40
  -1  13  -1  309.77   12.30
   1 -13  -1  306.97   11.90
   1  13   1  303.17   11.50
  -1 -13   1  318.07   11.70
   1  13   1  320.87   12.10
  -1  13  -1  312.07   12.00
   2  13  -1  106.89    4.80
  -2  13   1   98.39    5.00
   2  13  -1  106.49    4.40
  -2 -13  -1  108.39    4.30
  -2  13   1  104.99    5.40
   2 -13   1   99.69    5.10
   2  13   1   99.39    4.30
   2 -13  -1  101.29    5.00
  -2 -13   1  104.89    4.30
  -2  13  -1  103.89    5.40
   2  13   1  100.19    4.70
  -2  13  -1  103.39    5.00
  -3  13   1   46.90    4.00
   3 -13   1   49.60    3.70
  -3 -13  -1   49.80    2.20
   3  13  -1   49.90    2.90
  -3  13   1   54.39    3.60
  -3 -13  -1   49.99    2.30
  -3 -13  -1   50.39    2.20
  -3  13   1   51.19    3.50
   3  13  -1   49.20    2.50
  -3  13  -1   52.49    3.60
   3 -13  -1   48.10    3.50
  -3 -13   1   53.79    2.50
  -3  13  -1   53.89    3.90
   3  13   1   49.60    2.30
   3  13   1   51.19    2.30
   3  13   1   48.40    3.00
  -3 -13   1   49.30    2.40
   4 -13   1   57.69    4.20
  -4  13   1   56.09    3.90
  -4  13   1   63.69    4.60
  -4  13   1   63.09    4.00
   4  13  -1   54.99    2.80
   4  13  -1   53.99    2.50
   4  13   1   60.29    2.90
  -4 -13   1   55.29    2.30
  -4  13  -1   54.69    4.00
   4 -13  -1   55.69    3.90
  -4 -13   1   56.29    2.30
  -4  13  -1   46.30    4.10
   4  13   1   57.29    2.20
   4  13   1   64.89    3.10
  -4  13  -1   50.09    3.80
   5  13  -1   63.59    2.60
   5 -13   1   72.19    4.70
   5  13  -1   63.29    2.60
  -5  13   1   74.89    4.80
  -5  13   1   77.39    4.60
  -5  13   1   66.19    4.50
  -5  13  -1   64.99    5.00
  -5  13  -1   62.19    4.50
   5  13   1   64.19    2.80
   5 -13  -1   67.19    4.40
  -5  13  -1   60.79    4.40
   6 -13   1   45.40    4.20
  -6  13   1   43.20    4.20
  -6  13   1   36.40    3.90
  -6  13   1   40.40    4.00
  -6  13  -1   34.00    3.90
  -6  13  -1   36.20    3.70
   6 -13  -1   32.00    3.70
  -6  13  -1   33.70    3.80
  -7  13   1    5.70    2.50
  -7  13   1    5.10    2.50
  -7  13   1    7.70    2.90
   7 -13   1    7.40    2.60
  -7  13  -1    8.40    2.90
  -7  13  -1    9.50    2.80
   7 -13  -1    4.60    2.50
  -7  13  -1    5.20    2.50
   8 -13   1   27.40    4.30
  -8  13   1   27.00    3.90
  -8  13   1   30.00    4.20
  -8  13   1   23.10    4.00
  -8  13  -1   27.80    4.10
  -8  13  -1   26.60    3.80
   8 -13  -1   26.00    3.90
  -8  13  -1   25.20    4.00
   9 -13   1    5.10    3.00
  -9  13   1    5.60    3.40
  -9  13   1    9.30    3.30
  -9  13   1    1.40    2.90
   9 -13  -1    0.90    2.90
  -9  13  -1    1.40    2.90
  -9  13  -1    3.40    2.90
  -9  13  -1   -1.80    2.80
 -10  13   1    3.20    3.10
 -10  13   1    1.10    3.10
  10 -13   1    1.50    3.40
 -10  13   1    5.10    3.10
 -10  13  -1    0.80    3.00
  10 -13  -1    0.70    3.50
 -10  13  -1   -0.70    2.90
 -10  13  -1    3.70    3.20
 -11  13   1    1.50    3.30
 -11  13   1   -0.20    3.20
  11 -13   1    1.80    3.60
 -11  13   1   -5.30    3.30
 -11  13  -1    6.60    4.10
 -11  13  -1    4.70    3.40
 -11  13  -1    6.20    3.40
  11 -13  -1   -3.80    3.40
   0 -14  -1    9.40    1.60
   0  14   1   10.60    2.10
   0  14   1   12.10    1.70
   0  14  -1    9.30    1.60
   0 -14   1    8.60    1.70
   0  14  -1   10.60    2.00
  -1  14   1   34.70    2.80
   1  14  -1   37.10    2.40
   1  14  -1   44.20    3.00
  -1  14   1   39.20    3.10
  -1 -14  -1   34.30    2.40
   1 -14   1   33.50    2.80
  -1  14  -1   42.20    3.40
  -1  14  -1   35.50    2.70
  -1 -14   1   42.20    2.60
   1  14   1   40.70    2.80
   1  14   1   35.90    2.40
   1 -14  -1   38.20    2.70
   2 -14   1  216.88    9.10
   2  14  -1  224.38    8.40
  -2  14   1  219.18    9.10
   2  14  -1  223.88    8.90
  -2  14   1  210.48    9.40
  -2 -14  -1  217.48    8.30
  -2  14  -1  228.28    9.70
   2 -14  -1  226.98    9.10
   2  14   1  228.18    9.00
  -2 -14   1  233.28    8.50
   2  14   1  213.38    8.30
  -2  14  -1  229.38    9.20
   3  14  -1  159.58    6.90
  -3  14   1  171.68    7.40
   3  14  -1  162.98    6.50
  -3 -14  -1  169.58    6.20
  -3 -14  -1  173.08    6.30
  -3  14   1  167.78    7.90
   3 -14   1  157.78    7.40
  -3  14   1  169.48    7.60
   3  14   1  181.18    6.30
   3  14   1  177.58    7.00
  -3  14  -1  157.68    7.90
   3 -14  -1  166.08    7.50
  -3 -14   1  163.48    6.40
  -3  14  -1  164.48    7.60
   3  14   1  172.58    6.30
   4 -14   1   76.69    4.90
  -4  14   1   83.69    5.40
  -4  14   1   79.49    4.70
  -4  14   1   70.49    4.70
   4  14  -1   75.99    3.70
   4  14  -1   78.09    3.30
  -4 -14   1   81.79    3.10
   4  14   1   78.09    3.00
  -4  14  -1   80.79    4.80
  -4  14  -1   85.29    5.50
  -4  14  -1   82.49    4.90
   4 -14  -1   79.39    4.90
   4  14   1   83.09    3.80
  -4 -14   1   81.99    3.20
  -5  14   1   68.49    4.60
  -5  14   1   64.39    4.50
   5 -14   1   62.19    4.40
  -5  14   1   66.19    4.80
  -5  14  -1   63.59    4.80
  -5  14  -1   61.99    4.30
   5 -14  -1   72.39    4.60
  -5  14  -1   65.39    4.60
   5  14   1   65.99    3.00
  -6  14   1   40.60    4.10
  -6  14   1   36.70    4.20
  -6  14   1   32.00    3.70
   6 -14   1   35.00    3.70
   6 -14  -1   38.80    4.10
  -6  14  -1   29.60    3.60
  -6  14  -1   31.90    3.80
  -6  14  -1   34.00    4.10
   7 -14   1    7.70    2.90
  -7  14   1    6.60    2.70
  -7  14   1   11.00    2.90
  -7  14   1    6.90    3.00
  -7  14  -1    9.40    2.90
  -7  14  -1    7.00    2.70
  -7  14  -1    4.50    2.50
   7 -14  -1    5.20    2.50
  -8  14   1    6.30    3.00
  -8  14   1    5.40    3.10
  -8  14   1    6.70    2.90
   8 -14   1    8.90    3.50
  -8  14  -1    4.30    2.80
   8 -14  -1    8.50    3.20
  -8  14  -1   10.50    3.30
  -8  14  -1    8.20    3.40
  -9  14   1    1.50    3.00
  -9  14   1    2.30    3.40
   9 -14   1    1.20    3.00
  -9  14   1   -1.60    2.80
  -9  14  -1   -6.20    2.40
   9 -14  -1    0.50    3.30
  -9  14  -1   -4.90    2.70
  -9  14  -1   -4.00    2.60
 -10  14   1    4.30    3.20
 -10  14   1   10.20    4.00
 -10  14   1    5.60    3.80
  10 -14   1   -0.10    3.60
 -10  14  -1    4.30    3.40
  10 -14  -1   -0.30    3.10
 -10  14  -1    4.80    3.70
 -10  14  -1   -2.50    3.10
  11 -14   1    1.50    3.90
 -11  14   1   -3.20    3.10
 -11  14   1    5.10    3.30
 -11  14   1    3.60    4.00
 -11  14  -1    3.20    3.80
 -11  14  -1   -0.50    3.10
 -11  14  -1    1.00    3.70
  11 -14  -1    2.80    3.90
   0  15  -1   32.00    3.00
   0  15  -1   30.90    2.50
   0  15   1   23.20    2.30
   0  15   1   25.60    2.90
   0 -15  -1   19.40    2.20
   0 -15   1   29.20    2.60
   1  15  -1  131.69    6.00
   1  15  -1  122.79    5.50
  -1  15   1  128.69    6.30
   1 -15   1  125.99    5.90
  -1  15   1  129.69    5.80
  -1 -15  -1  121.09    5.40
  -1 -15   1  126.39    5.50
   1  15   1  127.79    6.00
   1  15   1  121.39    5.40
  -1  15  -1  134.19    6.30
  -1  15  -1  127.39    5.80
   1 -15  -1  128.89    5.90
  -2  15   1   58.29    4.10
   2 -15   1   53.99    3.80
  -2 -15  -1   53.59    2.90
   2  15  -1   49.40    3.50
   2  15  -1   55.39    3.00
  -2  15   1   51.39    3.60
  -2  15   1   61.59    3.60
  -2  15  -1   51.59    3.90
  -2 -15   1   53.19    3.00
   2 -15  -1   52.09    3.80
  -2  15  -1   47.90    3.60
   2  15   1   50.89    2.80
   2  15   1   55.79    3.50
  -3  15   1   83.79    4.90
  -3 -15  -1   82.59    3.60
   3 -15   1   91.59    5.10
   3  15  -1   86.09    3.80
   3  15  -1   89.29    4.40
  -3  15   1   81.29    4.70
  -3  15   1   81.49    5.50
   3  15   1   82.19    3.70
  -3 -15   1   94.49    3.80
  -3  15  -1   98.09    5.70
   3  15   1   89.59    4.50
  -3  15  -1   87.79    5.00
   3 -15  -1   84.09    4.90
   4  15  -1    3.70    1.30
   4 -15   1    5.80    2.30
   4  15  -1    3.90    1.00
  -4  15   1    5.50    2.20
  -4  15   1    6.30    2.50
  -4  15   1    7.50    2.30
  -4 -15   1    4.50    0.90
   4  15   1    6.30    1.40
  -4  15  -1    4.50    2.20
  -4  15  -1    2.60    2.30
   4 -15  -1    8.60    2.20
   4  15   1    4.00    0.70
  -4  15  -1    1.00    2.10
  -5  15   1   20.70    3.10
  -5  15   1   15.50    2.90
   5 -15   1   18.40    2.90
  -5  15   1   18.40    3.00
   5 -15  -1   18.00    3.00
  -5  15  -1   17.10    3.00
  -5  15  -1   20.90    3.00
  -5  15  -1   13.90    2.90
   6 -15   1    9.60    2.70
  -6  15   1   14.20    3.40
  -6  15   1   17.00    3.30
  -6  15   1   17.60    3.10
   6 -15  -1   11.50    2.80
  -6  15  -1   12.50    2.90
  -6  15  -1    9.70    2.80
  -6  15  -1   10.80    3.00
   7 -15   1   24.80    4.00
  -7  15   1   21.80    3.90
  -7  15   1   22.90    4.00
  -7  15   1   25.60    3.80
  -7  15  -1   25.80    4.00
   7 -15  -1   20.90    3.80
  -7  15  -1   18.90    3.60
  -7  15  -1   21.60    3.70
  -8  15   1    3.60    2.90
  -8  15   1   -0.10    2.60
   8 -15   1    1.10    2.90
  -8  15   1    5.70    3.10
  -8  15  -1   11.60    3.30
  -8  15  -1   13.70    3.60
   8 -15  -1    4.30    2.90
  -8  15  -1    7.60    3.60
  -9  15   1    1.10    3.00
   9 -15   1    0.90    3.10
  -9  15   1    5.80    3.40
  -9  15   1    2.00    3.00
  -9  15  -1    6.10    3.70
  -9  15  -1    7.70    3.10
  -9  15  -1    6.90    3.30
   9 -15  -1    1.80    3.40
 -10  15   1    1.10    3.10
 -10  15   1    7.50    4.00
 -10  15   1    7.50    3.60
  10 -15   1    7.60    4.00
 -10  15  -1    1.10    3.40
  10 -15  -1   -0.40    3.30
 -10  15  -1    8.10    3.30
 -10  15  -1    9.10    4.10
  11 -15   1    0.10    3.80
 -11  15   1    3.00    3.20
 -11  15   1    7.30    3.70
 -11  15   1    0.50    4.10
 -11  15  -1    3.30    3.40
 -11  15  -1    3.40    3.20
 -11  15  -1    5.80    3.60
  11 -15  -1    5.10    4.10
   0  16   1    1.40    1.30
   0  16   1   -1.00    1.60
   0  16  -1   -0.60    1.30
   0  16  -1   -0.80    1.60
   0 -16  -1    2.20    1.50
   0 -16   1   -1.00    1.40
   1  16  -1   45.40    2.90
   1 -16   1   41.70    3.40
   1  16  -1   40.20    3.30
  -1  16   1   41.70    3.80
  -1  16   1   46.10    3.20
  -1 -16  -1   41.10    2.90
   1  16   1   38.20    2.80
   1 -16  -1   38.30    3.30
   1  16   1   48.00    3.40
  -1 -16   1   49.80    3.10
  -1  16  -1   43.20    3.20
  -1  16  -1   44.20    3.70
   2  16  -1  207.28    8.60
   2 -16   1  198.98    8.80
  -2 -16  -1  209.68    7.90
  -2  16   1  214.78    9.30
  -2  16   1  204.28    8.70
   2  16  -1  203.88    8.00
  -2  16   1  203.88    8.50
  -2  16  -1  204.68    9.20
   2 -16  -1  194.78    8.70
   2  16   1  215.08    8.70
  -2 -16   1  210.28    8.00
   2  16   1  190.28    7.90
  -2  16  -1  194.88    8.70
   3 -16   1   34.00    3.40
   3  16  -1   35.60    2.30
  -3  16   1   33.40    3.30
  -3 -16  -1   29.20    2.00
  -3  16   1   35.30    3.50
  -3  16   1   33.40    3.70
   3  16  -1   37.50    2.90
  -3  16  -1   29.00    3.60
  -3 -16   1   31.60    2.20
   3  16   1   34.00    2.80
   3  16   1   32.10    2.10
  -3  16  -1   34.10    3.40
   3 -16  -1   29.30    3.20
  -4  16   1   55.89    4.30
   4  16  -1   53.39    2.60
  -4  16   1   58.49    4.60
   4 -16   1   55.19    4.10
   4  16  -1   50.59    3.10
  -4  16   1   65.79    4.30
  -4  16  -1   58.39    4.00
  -4  16  -1   63.99    4.40
   4  16   1   55.89    3.30
  -4  16  -1   48.40    4.40
   4 -16  -1   57.79    4.20
  -4 -16   1   55.89    2.50
  -5  16   1   97.49    5.70
  -5  16   1   94.99    5.90
  -5  16   1   97.39    5.70
   5 -16   1   81.89    5.40
  -5  16  -1   89.09    5.60
  -5  16  -1   85.29    5.50
  -5  16  -1   93.29    6.20
   5 -16  -1   94.49    5.80
  -6  16   1    8.30    2.90
  -6  16   1   11.20    3.00
   6 -16   1    3.70    2.70
  -6  16   1    2.40    2.70
  -6  16  -1    8.70    3.00
  -6  16  -1    7.00    2.80
  -6  16  -1    5.80    3.10
   6 -16  -1    5.80    2.90
  -7  16   1    0.10    2.60
  -7  16   1    3.20    3.10
   7 -16   1    2.80    2.80
  -7  16   1    0.80    2.70
  -7  16  -1    0.20    2.50
   7 -16  -1    4.60    3.10
  -7  16  -1    4.10    2.90
  -7  16  -1    7.70    3.20
  -8  16   1    0.00    2.90
  -8  16   1    3.50    2.90
  -8  16   1    0.70    2.90
   8 -16   1   -0.80    2.80
  -8  16  -1    4.20    2.90
  -8  16  -1    2.90    3.10
   8 -16  -1    2.40    3.00
  -8  16  -1    2.30    3.00
   9 -16   1   10.60    3.90
  -9  16   1    9.40    3.50
  -9  16   1    9.90    4.10
  -9  16   1   12.60    3.30
  -9  16  -1   11.90    3.30
  -9  16  -1    7.10    3.90
   9 -16  -1    9.20    3.60
  -9  16  -1    9.90    3.60
 -10  16   1   17.30    4.00
 -10  16   1    8.80    4.10
  10 -16   1   13.90    4.40
 -10  16   1    4.60    3.70
 -10  16  -1    8.60    3.70
 -10  16  -1   11.80    3.90
 -10  16  -1   12.40    4.30
  10 -16  -1   13.10    4.40
 -11  16   1    9.90    3.70
  11 -16   1    2.80    4.20
 -11  16   1    4.00    4.20
 -11  16   1    2.00    4.10
 -11  16  -1    5.20    3.70
 -11  16  -1    3.00    3.40
  11 -16  -1    3.80    3.90
 -11  16  -1    0.70    3.90
   0  17  -1   91.89    5.30
   0 -17   1   87.69    4.50
   0 -17  -1   86.39    4.50
   0  17   1   87.39    4.50
   0  17   1   82.69    5.00
   0  17  -1   80.39    4.50
   1  17  -1   43.10    3.70
  -1  17   1   43.20    3.20
  -1 -17  -1   43.70    3.00
  -1  17   1   47.40    4.20
   1 -17   1   35.70    3.30
   1  17  -1   35.20    2.80
  -1 -17   1   39.60    3.00
   1 -17  -1   46.90    3.40
   1  17   1   42.00    2.90
  -1  17  -1   40.60    3.80
   1  17   1   42.00    3.60
  -1  17  -1   40.90    3.20
   2  17  -1  110.09    5.50
  -2  17   1  100.79    6.10
  -2  17   1  101.39    5.30
  -2 -17  -1   99.99    4.60
   2  17  -1  106.29    4.70
  -2  17   1  102.29    5.60
   2 -17   1  107.29    5.60
   2  17   1   97.39    4.60
  -2  17  -1  102.79    5.50
  -2 -17   1  107.79    4.80
   2  17   1   99.29    5.30
   2 -17  -1   96.79    5.30
  -2  17  -1  114.19    6.30
  -3 -17  -1   51.99    2.80
   3  17  -1   58.89    3.00
   3  17  -1   63.09    3.70
  -3  17   1   52.29    4.40
  -3  17   1   57.89    4.20
   3 -17   1   54.49    4.20
  -3  17   1   62.99    4.20
  -3  17  -1   54.89    4.50
  -3 -17   1   64.99    3.10
   3 -17  -1   60.49    4.30
   3  17   1   52.29    2.90
   3  17   1   59.59    3.70
  -3  17  -1   53.29    4.10
  -4  17   1   13.60    2.90
   4 -17   1   12.50    2.60
   4  17  -1   13.20    1.80
  -4  17   1   15.70    2.90
  -4  17   1   12.10    3.10
  -4  17  -1   13.10    2.90
   4 -17  -1    7.00    2.40
   4  17   1   11.30    1.90
  -4  17  -1    8.90    2.60
  -4  17  -1   14.90    2.80
  -5  17   1   22.00    3.50
  -5  17   1   16.10    3.10
   5 -17   1   12.40    2.80
  -5  17   1   21.20    3.40
  -5  17  -1   19.60    3.10
  -5  17  -1   22.20    3.30
   5 -17  -1   24.00    3.60
  -5  17  -1   21.60    3.80
  -6  17   1   20.10    3.40
  -6  17   1   22.50    3.70
   6 -17   1   19.60    3.80
  -6  17   1   22.60    3.80
  -6  17  -1   23.10    3.60
   6 -17  -1   18.80    3.40
  -6  17  -1   21.10    3.60
  -6  17  -1   20.00    3.60
   7 -17   1   18.50    3.60
  -7  17   1   24.00    3.90
  -7  17   1   23.90    4.00
  -7  17   1   23.30    4.00
   7 -17  -1   27.30    4.00
  -7  17  -1   23.20    4.00
  -7  17  -1   17.10    3.60
  -7  17  -1   20.00    4.00
  -8  17   1   10.70    3.40
   8 -17   1   11.30    4.00
  -8  17   1   10.00    3.50
  -8  17   1   11.30    3.50
   8 -17  -1   15.10    4.00
  -8  17  -1   12.90    3.70
  -8  17  -1   16.40    4.10
  -8  17  -1    4.90    2.90
   9 -17   1   20.30    4.50
  -9  17   1   11.10    3.90
  -9  17   1   16.20    4.10
  -9  17   1   19.10    4.10
  -9  17  -1   19.90    3.90
  -9  17  -1   14.40    4.10
  -9  17  -1   15.10    4.30
   9 -17  -1   15.60    4.10
 -10  17   1    2.00    3.80
 -10  17   1    9.80    3.70
 -10  17   1   17.50    4.30
  10 -17   1    8.90    3.80
  10 -17  -1    9.10    3.90
 -10  17  -1    3.80    3.50
 -10  17  -1    8.00    4.30
 -10  17  -1    9.10    4.00
   0 -18   1   38.70    3.20
   0  18   1   36.00    3.70
   0 -18  -1   38.80    3.20
   0  18  -1   36.70    3.10
   0  18  -1   34.30    3.60
   0  18   1   34.40    2.80
   1  18  -1   64.49    3.70
  -1  18   1   68.89    4.30
  -1  18   1   69.49    5.00
   1  18  -1   55.69    4.30
   1 -18   1   62.39    4.10
  -1 -18  -1   60.99    3.60
   1 -18  -1   72.29    4.20
   1  18   1   66.39    4.50
  -1 -18   1   60.19    3.70
   1  18   1   69.09    3.70
  -1  18  -1   66.79    4.10
  -1  18  -1   64.19    4.90
   2  18  -1   55.59    3.90
   2 -18   1   55.09    4.10
  -2  18   1   55.59    4.00
  -2  18   1   59.49    4.80
  -2 -18  -1   56.69    3.20
   2  18  -1   53.89    3.30
  -2  18   1   53.59    3.80
   2  18   1   54.79    3.20
   2 -18  -1   52.19    4.00
  -2  18  -1   56.69    4.50
  -2  18  -1   56.29    4.00
  -2 -18   1   55.99    3.30
   2  18   1   62.79    4.10
   3  18  -1    5.30    1.80
  -3  18   1    4.40    2.20
   3  18  -1    3.60    1.30
  -3 -18  -1    6.40    1.30
  -3  18   1    8.00    2.50
  -3  18   1    5.40    2.30
   3 -18   1    8.40    2.30
  -3 -18   1    4.70    1.30
   3 -18  -1    7.00    2.40
  -3  18  -1    6.20    2.40
   3  18   1    7.70    1.90
   3  18   1    2.60    1.20
  -3  18  -1   11.90    2.60
  -3  18  -1    6.00    2.50
   4 -18   1   22.00    3.40
  -4  18   1   23.80    3.30
  -4  18   1   19.10    3.40
  -4  18   1   20.70    3.10
   4  18  -1   21.70    2.30
   4  18   1   21.00    2.30
  -4  18  -1   15.90    3.00
  -4  18  -1   15.80    2.90
  -4  18  -1   16.40    3.50
   4 -18  -1   19.70    3.10
  -5  18   1  108.39    6.20
  -5  18   1   97.49    6.50
   5 -18   1   94.39    6.20
  -5  18   1   95.59    6.10
  -5  18  -1   98.89    6.10
  -5  18  -1  103.19    6.20
  -5  18  -1  102.29    6.60
   5 -18  -1   88.99    6.10
  -6  18   1    2.70    2.90
  -6  18   1    2.80    2.90
  -6  18   1   -0.10    2.70
   6 -18   1    5.00    3.20
  -6  18  -1    2.70    3.10
  -6  18  -1    6.70    3.00
  -6  18  -1    3.50    2.80
   6 -18  -1    1.50    2.60
  -7  18   1    9.90    3.60
  -7  18   1    2.20    3.10
  -7  18   1    5.00    3.70
   7 -18   1    5.60    3.40
   7 -18  -1    4.50    3.30
  -7  18  -1    9.20    3.20
  -7  18  -1    8.40    3.40
  -7  18  -1   11.80    3.70
  -8  18   1    9.30    3.90
  -8  18   1    9.60    3.60
   8 -18   1    5.80    3.60
  -8  18   1   13.20    3.80
  -8  18  -1    8.80    3.90
  -8  18  -1    7.60    3.50
  -8  18  -1    8.60    3.50
   8 -18  -1    5.60    3.30
  -9  18   1    1.10    3.10
  -9  18   1    7.00    3.70
   9 -18   1    8.10    4.00
  -9  18   1    2.60    3.90
  -9  18  -1   -2.40    3.10
  -9  18  -1   -3.60    3.40
   9 -18  -1    7.40    4.10
  -9  18  -1    2.80    3.30
 -10  18   1    5.00    4.20
  10 -18   1    7.50    4.30
 -10  18   1    9.00    4.00
 -10  18   1   16.60    4.20
 -10  18  -1   12.10    4.80
 -10  18  -1    7.70    3.60
  10 -18  -1    6.40    4.20
 -10  18  -1   16.40    4.40
   0 -19  -1   12.70    2.20
   0  19   1   17.60    2.30
   0 -19   1   15.40    2.40
   0  19   1   12.50    2.90
   0  19  -1   14.00    2.20
   0  19  -1   12.40    2.60
   1  19  -1   25.30    3.10
   1  19  -1   22.90    2.50
  -1 -19  -1   31.50    2.70
  -1  19   1   23.80    3.60
   1 -19   1   34.90    3.40
  -1  19   1   29.10    2.80
  -1  19   1   27.00    3.10
  -1  19  -1   20.90    3.00
  -1  19  -1   23.80    3.40
   1 -19  -1   23.70    2.90
   1  19   1   28.20    2.70
   1  19   1   30.20    3.30
  -1 -19   1   30.10    2.80
   2  19  -1   40.50    2.80
   2 -19   1   44.10    4.00
  -2  19   1   43.60    4.30
  -2 -19  -1   41.10    2.80
   2  19  -1   35.10    3.30
  -2  19   1   41.50    3.90
  -2  19   1   36.50    3.20
   2 -19  -1   31.90    3.50
  -2  19  -1   44.60    3.70
   2  19   1   37.50    3.40
  -2 -19   1   39.00    2.80
  -2  19  -1   34.70    4.10
   2  19   1   34.80    2.70
   3 -19   1   20.70    3.10
  -3  19   1   16.60    3.20
   3  19  -1   22.10    2.10
   3  19  -1   21.30    2.60
  -3  19   1   19.40    3.10
  -3 -19  -1   25.20    2.30
  -3  19   1   26.60    3.20
  -3  19  -1   25.50    3.80
  -3  19  -1   22.40    3.00
   3  19   1   25.60    2.80
  -3 -19   1   23.00    2.10
   3 -19  -1   21.20    3.00
  -3  19  -1   30.80    3.50
  -4  19   1    7.90    3.20
  -4  19   1   12.90    3.00
  -4  19   1   14.30    3.00
   4  19  -1    8.50    1.90
   4 -19   1   11.60    2.70
  -4  19  -1   10.60    3.40
  -4  19  -1    9.00    2.60
   4  19   1    8.50    2.00
  -4  19  -1   11.00    2.90
   4 -19  -1   15.50    3.10
   5 -19   1   -1.20    2.70
  -5  19   1    2.30    2.60
  -5  19   1    3.20    2.60
  -5  19   1   -2.10    3.00
  -5  19  -1    1.20    2.60
  -5  19  -1    3.90    2.70
  -5  19  -1   -6.00    2.70
   5 -19  -1    0.10    2.70
  -6  19   1    5.40    3.50
   6 -19   1    7.60    3.30
  -6  19   1    7.50    3.20
  -6  19   1   11.10    3.00
  -6  19  -1    9.90    3.40
   6 -19  -1   10.90    3.40
  -6  19  -1    3.00    2.90
  -6  19  -1    3.00    2.90
  -7  19   1   28.60    4.60
  -7  19   1   16.10    4.10
   7 -19   1   16.30    4.10
  -7  19   1   19.70    4.10
  -7  19  -1   26.40    4.50
   7 -19  -1   27.70    4.70
  -7  19  -1   16.20    4.00
  -7  19  -1   29.40    4.50
  -8  19   1   16.40    3.70
  -8  19   1   13.60    4.40
  -8  19   1   15.70    4.20
   8 -19   1   21.90    4.30
  -8  19  -1   18.60    4.00
   8 -19  -1   19.30    4.50
  -8  19  -1   21.80    4.40
  -8  19  -1   11.60    4.10
   9 -19   1   20.50    4.70
  -9  19   1   27.10    4.80
  -9  19   1   19.00    4.80
  -9  19   1   32.10    5.20
  -9  19  -1   22.50    4.50
   9 -19  -1   14.60    4.30
  -9  19  -1   23.80    4.70
  -9  19  -1   31.30    5.40
 -10  19   1   11.60    4.20
 -10  19   1    6.60    3.40
  10 -19   1   12.00    4.80
 -10  19   1   13.80    4.80
 -10  19  -1    5.60    3.50
 -10  19  -1    8.30    4.50
 -10  19  -1    8.20    4.10
  10 -19  -1   13.90    4.90
   0  20   1   35.30    3.90
   0  20  -1   38.40    4.10
   0 -20   1   40.80    3.50
   0 -20  -1   32.20    3.10
   0  20  -1   30.10    3.20
   0  20   1   34.00    3.20
   1 -20   1   13.30    2.50
  -1  20   1   11.90    2.30
   1  20  -1   11.90    2.60
   1  20  -1   16.70    2.30
  -1  20   1   14.20    2.30
  -1  20   1   13.00    3.10
  -1 -20  -1   13.50    2.20
   1 -20  -1   14.60    2.70
  -1  20  -1   14.10    3.20
  -1  20  -1   15.40    2.70
   1  20   1    6.40    2.50
   1  20   1   14.60    2.10
  -1 -20   1   19.00    2.40
  -2  20   1    3.20    2.10
  -2  20   1    4.20    2.10
  -2 -20  -1    1.30    1.50
  -2  20   1   -0.80    2.20
   2  20  -1    0.20    2.00
   2  20  -1    1.90    1.40
   2 -20   1    2.90    2.30
  -2  20  -1    2.90    2.50
   2 -20  -1    2.70    2.10
   2  20   1    1.10    2.00
  -2  20  -1    1.60    2.40
  -2 -20   1    1.10    1.60
   2  20   1   -0.30    1.30
   3  20  -1   60.59    4.00
  -3  20   1   53.09    4.70
   3 -20   1   61.69    4.80
  -3  20   1   54.29    5.10
  -3  20   1   53.79    4.40
   3 -20  -1   62.49    4.70
  -3  20  -1   59.49    4.30
  -3  20  -1   57.69    4.60
   3  20   1   60.19    4.20
  -3  20  -1   53.79    5.10
  -4  20   1   46.70    4.40
  -4  20   1   38.50    4.70
   4 -20   1   51.79    4.80
  -4  20   1   46.90    4.60
  -4  20  -1   42.80    4.80
   4 -20  -1   42.90    4.70
  -4  20  -1   49.30    4.60
  -4  20  -1   39.70    4.40
   5 -20   1   14.50    3.40
  -5  20   1   25.80    3.70
  -5  20   1   15.90    3.80
  -5  20   1   21.30    3.70
  -5  20  -1   18.10    3.70
  -5  20  -1   17.40    4.00
   5 -20  -1   21.60    3.90
  -5  20  -1   20.40    3.70
  -6  20   1    5.30    3.50
  -6  20   1   -2.00    2.90
   6 -20   1   -0.90    3.00
  -6  20   1    5.80    3.20
   6 -20  -1    7.20    3.30
  -6  20  -1    8.00    3.30
  -6  20  -1    5.90    3.20
  -6  20  -1    2.30    3.30
   7 -20   1    8.80    3.90
  -7  20   1    7.40    3.60
  -7  20   1   11.20    4.00
  -7  20   1    8.40    3.60
  -7  20  -1    7.30    3.70
  -7  20  -1   11.80    3.80
  -7  20  -1    6.50    3.60
   7 -20  -1    8.50    3.60
  -8  20   1    4.70    3.90
   8 -20   1    3.30    3.30
  -8  20   1   -0.20    3.50
  -8  20   1    0.20    2.90
  -8  20  -1    3.80    4.00
  -8  20  -1    9.10    3.90
  -8  20  -1    7.00    4.20
   8 -20  -1    1.60    3.60
   9 -20   1    9.90    4.50
  -9  20   1   11.00    4.10
  -9  20   1    3.10    3.30
  -9  20   1    1.10    3.30
  -9  20  -1    2.90    4.30
  -9  20  -1   12.70    4.10
  -9  20  -1    5.00    3.70
   9 -20  -1    1.10    4.10
   0  21   1   91.89    5.60
   0 -21  -1   84.69    5.00
   0  21   1   90.99    5.00
   0  21   1   88.89    4.60
   0  21  -1   95.49    6.00
   0 -21   1   83.19    5.00
   0  21  -1   79.59    4.70
  -1  21   1   15.40    2.40
  -1  21   1   17.40    2.60
   1  21  -1   11.70    2.20
  -1  21   1   13.20    3.20
   1  21  -1   15.70    3.00
   1 -21   1   11.20    2.50
  -1 -21  -1   13.50    2.30
  -1 -21   1   12.90    2.30
   1  21   1   19.40    3.20
   1  21   1   13.20    2.30
  -1  21  -1   14.70    2.60
  -1  21  -1   17.40    3.40
   1 -21  -1   17.30    2.80
   2 -21   1   94.79    5.80
   2  21  -1  100.19    4.90
  -2  21   1   98.39    6.30
  -2 -21  -1   99.59    4.80
   2  21  -1   98.99    5.70
  -2  21   1   91.09    5.30
  -2  21   1   87.49    5.60
   2  21   1   96.59    4.80
   2 -21  -1   91.09    5.70
  -2  21  -1   94.69    5.90
  -2 -21   1  102.59    4.90
  -2  21  -1   98.69    6.60
   2  21   1   93.49    5.80
   3 -21   1   10.10    3.00
  -3  21   1    9.40    2.60
  -3  21   1    1.90    3.00
   3  21  -1    3.90    2.10
  -3  21   1    5.70    2.70
  -3  21  -1    5.90    2.70
   3 -21  -1    7.10    2.50
   3  21   1   10.10    2.40
  -3  21  -1    8.60    2.70
  -3  21  -1    3.10    3.10
  -4  21   1   14.20    3.10
  -4  21   1    7.80    3.00
  -4  21   1   10.50    3.30
   4 -21   1   11.10    3.00
  -4  21  -1    5.80    3.10
  -4  21  -1    6.30    2.90
   4 -21  -1    5.50    2.60
  -4  21  -1   11.10    3.00
  -5  21   1    8.50    3.70
  -5  21   1    9.40    3.20
   5 -21   1   14.60    3.40
  -5  21   1    9.30    3.30
  -5  21  -1   12.10    3.50
  -5  21  -1   12.30    3.40
  -5  21  -1    8.50    3.20
   5 -21  -1    9.10    3.30
  -6  21   1    7.00    3.50
  -6  21   1    3.30    3.20
  -6  21   1    5.20    3.40
   6 -21   1    4.30    3.20
  -6  21  -1    4.30    3.00
  -6  21  -1    4.20    3.30
   6 -21  -1    6.90    3.40
  -6  21  -1    9.90    3.40
  -7  21   1    7.50    3.80
  -7  21   1    6.90    3.80
  -7  21   1    6.10    3.70
   7 -21   1    4.40    3.60
  -7  21  -1    2.90    3.30
   7 -21  -1    1.60    3.20
  -7  21  -1    9.00    3.90
  -7  21  -1    6.30    3.30
  -8  21   1    1.10    3.70
   8 -21   1    7.10    3.90
  -8  21   1    4.00    3.40
  -8  21   1   -5.70    3.40
  -8  21  -1    1.60    3.70
  -8  21  -1    4.40    4.10
   8 -21  -1    5.80    3.60
  -8  21  -1    4.50    3.80
  -9  21   1    4.90    4.00
  -9  21   1    1.30    3.70
   9 -21   1    6.20    4.10
  -9  21   1    6.10    4.10
  -9  21  -1    8.70    3.70
  -9  21  -1    2.00    3.90
   9 -21  -1   -2.10    3.60
  -9  21  -1    8.80    4.50
   0  22  -1   64.19    5.20
   0  22   1   61.89    4.20
   0  22  -1   61.59    4.30
   0  22   1   63.19    5.30
   0 -22  -1   58.79    4.10
   0  22   1   59.19    4.20
   0 -22   1   61.49    4.20
  -1  22   1    7.10    2.30
   1  22  -1   10.50    3.00
  -1  22   1   10.10    3.30
   1  22  -1    8.80    2.20
  -1 -22  -1    7.50    2.10
   1 -22   1   12.90    2.80
  -1  22   1    7.90    2.10
  -1  22  -1    6.10    2.50
  -1 -22   1    9.60    2.20
   1  22   1    5.50    2.50
   1 -22  -1    6.20    2.50
  -1  22  -1    8.30    2.90
   1  22   1    7.60    2.00
   2 -22   1    0.80    2.40
   2  22  -1    1.60    2.30
  -2  22   1   -2.30    2.50
  -2 -22  -1    2.00    2.10
   2  22  -1    2.60    1.80
  -2  22   1   -0.50    2.00
  -2  22   1    0.30    2.50
  -2  22  -1    2.60    2.70
  -2  22  -1   -4.10    2.40
   2  22   1   -3.10    2.10
   2 -22  -1    1.30    2.50
  -2 -22   1    4.00    1.80
  -2  22  -1    3.90    2.20
  -3  22   1    3.60    3.00
   3  22  -1    6.10    2.30
   3 -22   1    3.90    2.70
  -3  22   1    3.00    2.50
  -3  22   1   11.30    2.70
  -3  22  -1    8.50    2.70
  -3  22  -1    4.30    3.00
   3  22   1    9.10    2.40
   3 -22  -1    1.60    2.70
  -3  22  -1    2.60    2.90
  -4  22   1    8.20    3.00
  -4  22   1   10.10    3.00
  -4  22   1    6.40    3.20
   4 -22   1    9.60    3.10
  -4  22  -1    7.40    3.60
  -4  22  -1   13.00    3.20
   4 -22  -1    8.40    3.20
  -4  22  -1    5.20    2.90
  -5  22   1    9.30    3.40
  -5  22   1   12.80    3.50
   5 -22   1    8.10    3.30
  -5  22   1    6.10    3.70
  -5  22  -1    7.10    3.20
  -5  22  -1   15.00    3.70
  -5  22  -1   14.10    3.70
   5 -22  -1    9.10    3.10
  -6  22   1   23.20    4.30
  -6  22   1   23.70    4.30
   6 -22   1   13.10    3.60
  -6  22   1   24.20    4.40
  -6  22  -1   21.20    4.30
   6 -22  -1   21.80    4.10
  -6  22  -1   18.30    4.10
  -6  22  -1   13.00    3.90
  -7  22   1    2.70    3.50
  -7  22   1    5.80    3.60
  -7  22   1    6.20    3.50
   7 -22   1    6.10    3.80
  -7  22  -1    6.10    3.50
  -7  22  -1    0.30    3.60
   7 -22  -1    1.30    3.40
  -7  22  -1    4.00    3.40
   8 -22   1   -0.70    3.70
  -8  22   1   -1.20    3.70
  -8  22   1    0.00    3.60
  -8  22   1    1.40    3.30
  -8  22  -1   -2.70    3.70
  -8  22  -1    9.00    4.10
   8 -22  -1   -1.50    3.30
  -8  22  -1    2.90    3.50
   9 -22   1    0.20    3.50
  -9  22   1    4.00    3.90
  -9  22   1   -4.00    3.60
  -9  22   1    4.70    4.40
  -9  22  -1   -0.20    4.00
   9 -22  -1   -2.70    3.40
  -9  22  -1   -5.20    3.40
  -9  22  -1    3.20    3.80
   0 -23  -1   21.00    3.00
   0 -23   1   22.50    3.10
   0  23   1   22.90    3.00
   0  23  -1   18.20    3.40
   0  23   1   24.40    3.90
   0  23  -1   20.00    3.00
  -1  23   1   -2.50    1.70
  -1  23   1   -4.40    2.60
  -1  23   1    0.20    2.10
   1  23  -1   -3.30    2.30
  -1 -23  -1   -0.30    1.80
   1  23  -1   -2.30    1.70
   1 -23   1    0.00    2.10
   1  23   1   -7.30    2.20
   1 -23  -1    0.40    2.20
   1  23   1   -3.00    1.60
  -1 -23   1    0.30    1.90
  -1  23  -1   -2.80    2.20
  -1  23  -1   -2.10    2.50
   2  23  -1    4.60    2.50
  -2  23   1    7.10    3.20
  -2  23   1    5.30    2.40
  -2  23   1   10.90    3.00
   2 -23   1    7.90    2.80
  -2  23  -1    5.40    2.80
  -2  23  -1    8.20    3.30
   2  23   1    9.20    2.80
   2 -23  -1   10.00    2.90
  -2  23  -1   10.00    2.60
   3  23  -1    0.00    2.00
  -3  23   1    4.10    2.40
  -3  23   1    4.10    2.70
   3 -23   1   -0.80    2.60
  -3  23   1   -3.30    2.70
  -3  23  -1   -0.70    2.30
   3  23   1    2.30    2.20
   3 -23  -1   -0.20    2.60
  -3  23  -1   -6.00    3.00
  -3  23  -1    3.60    2.70
  -4  23   1   20.90    3.50
  -4  23   1   16.80    3.80
   4 -23   1   22.90    4.10
  -4  23   1   17.80    3.80
  -4  23  -1   12.60    3.70
   4 -23  -1   11.20    3.20
  -4  23  -1   14.10    3.60
  -4  23  -1   18.40    3.50
  -5  23   1    6.80    3.30
  -5  23   1    4.30    3.30
   5 -23   1    4.50    3.20
  -5  23   1   15.30    4.10
  -5  23  -1   10.40    3.60
  -5  23  -1    8.90    3.50
  -5  23  -1    8.50    3.40
   5 -23  -1    9.70    3.60
  -6  23   1    5.30    3.50
  -6  23   1    5.80    3.90
   6 -23   1    6.70    3.60
  -6  23   1    3.40    3.40
  -6  23  -1   -0.90    3.60
  -6  23  -1    6.00    3.70
  -6  23  -1    7.40    3.70
   6 -23  -1    3.10    3.10
   7 -23   1    9.70    3.70
  -7  23   1    4.20    3.50
  -7  23   1    4.30    3.80
  -7  23   1   11.40    4.10
  -7  23  -1    7.10    4.00
   7 -23  -1   10.50    4.00
  -7  23  -1    8.10    3.80
  -7  23  -1    9.70    4.20
  -8  23   1   12.20    4.60
   8 -23   1    7.90    4.00
  -8  23   1    3.50    3.70
  -8  23   1    9.50    4.30
  -8  23  -1    9.40    4.20
  -8  23  -1    6.10    4.20
   8 -23  -1   11.50    4.10
  -8  23  -1    5.50    3.70
   0 -24  -1    4.80    2.40
   0  24  -1    0.80    2.60
   0  24   1    4.20    2.20
   0  24   1    3.50    3.00
   0 -24   1    3.20    2.30
   0  24  -1    1.30    2.10
  -1  24   1   42.70    4.80
  -1 -24  -1   45.20    3.90
   1  24  -1   44.60    3.80
   1 -24   1   44.30    4.40
  -1  24   1   44.30    4.30
   1  24  -1   45.00    4.70
  -1  24  -1   42.00    4.10
  -1 -24   1   34.00    3.60
  -1  24  -1   46.80    4.10
   1  24   1   46.80    4.40
  -1  24  -1   50.39    5.20
   1  24   1   43.40    4.70
   1 -24  -1   48.20    4.50
   2 -24   1    2.40    2.50
   2  24  -1    3.70    2.60
  -2  24   1    1.50    3.00
  -2  24   1    1.10    2.40
  -2  24   1    4.20    2.30
   2  24   1    1.60    2.60
  -2  24  -1    0.10    2.20
  -2  24  -1    1.80    2.80
   2 -24  -1    5.90    2.80
  -2  24  -1   -0.50    3.30
   3 -24   1   -2.20    2.70
  -3  24   1    2.10    2.70
  -3  24   1    1.50    2.50
  -3  24   1   -1.90    3.00
   3 -24  -1    1.20    2.80
  -3  24  -1   -5.40    2.50
  -3  24  -1   -0.50    2.50
  -3  24  -1    1.40    3.10
  -4  24   1   23.10    3.80
  -4  24   1   19.20    3.90
  -4  24   1   22.90    4.60
   4 -24   1   19.90    4.20
  -4  24  -1   23.60    4.00
  -4  24  -1   25.80    4.10
  -4  24  -1   23.50    4.70
   4 -24  -1   23.20    4.30
  -5  24   1    6.80    3.50
  -5  24   1   -0.30    3.10
  -5  24   1    3.70    3.50
   5 -24   1   -3.00    2.80
  -5  24  -1    6.00    4.00
  -5  24  -1    3.70    3.40
  -5  24  -1    5.20    3.40
   5 -24  -1    1.70    3.30
  -6  24   1    6.30    3.50
  -6  24   1    4.30    3.60
  -6  24   1    9.10    3.80
   6 -24   1    7.50    3.50
  -6  24  -1    1.70    3.30
   6 -24  -1    3.40    3.60
  -6  24  -1    7.90    3.80
  -6  24  -1    7.20    3.90
   7 -24   1   13.10    4.30
  -7  24   1   12.60    4.30
  -7  24   1    3.20    3.90
  -7  24   1   10.80    4.20
   7 -24  -1    8.20    4.10
  -7  24  -1    9.80    4.10
  -7  24  -1    3.30    3.90
  -7  24  -1   13.10    4.60
  -8  24   1    0.60    3.80
  -8  24   1    2.40    3.50
  -8  24   1    9.10    4.50
   8 -24   1    5.10    3.70
  -8  24  -1    8.80    4.00
  -8  24  -1    0.30    4.00
   8 -24  -1    3.20    3.70
  -8  24  -1    0.90    3.80
   0  25   1   61.99    5.70
   0  25  -1   63.49    4.60
   0  25  -1   58.59    5.40
   0 -25   1   64.09    4.80
   0  25   1   62.59    4.60
   0 -25  -1   52.49    4.40
  -1  25   1   39.60    4.10
   1  25  -1   27.50    4.10
  -1  25   1   24.60    4.20
   1 -25   1   26.30    3.70
  -1  25  -1   23.90    4.50
  -1 -25   1   37.40    5.30
   1  25   1   26.90    4.00
  -1  25  -1   28.20    3.90
   1 -25  -1   34.50    4.00
  -2  25   1    5.80    3.40
  -2  25   1    8.60    2.90
   2 -25   1    7.00    2.90
   2  25  -1    8.60    2.90
   2  25   1    9.60    3.00
  -2  25  -1   15.00    4.20
  -2  25  -1    9.10    3.00
  -2  25  -1    7.00    2.80
   2 -25  -1    8.30    3.10
   3 -25   1   10.50    3.50
  -3  25   1   11.80    3.10
  -3  25   1    9.10    3.50
  -3  25   1    9.70    3.60
  -3  25  -1    7.30    3.20
  -3  25  -1    8.50    3.60
  -3  25  -1    3.00    2.80
   3 -25  -1    6.90    3.10
   4 -25   1   25.10    4.20
  -4  25   1   26.70    5.20
  -4  25   1   25.50    4.30
  -4  25   1   26.30    4.10
   4 -25  -1   27.60    4.50
  -4  25  -1   15.10    3.90
  -4  25  -1   23.80    4.50
  -4  25  -1   28.80    4.40
  -5  25   1    0.30    3.20
  -5  25   1    6.10    4.00
   5 -25   1    7.70    3.70
  -5  25   1    1.20    3.70
  -5  25  -1    9.50    3.70
  -5  25  -1    0.60    3.30
  -5  25  -1    1.70    3.40
   5 -25  -1   -1.10    3.10
  -6  25   1   -1.70    3.90
  -6  25   1    5.00    3.60
   6 -25   1   -0.70    3.50
  -6  25   1    7.60    4.30
  -6  25  -1    4.00    3.80
  -6  25  -1    5.70    4.10
   6 -25  -1    4.50    3.70
  -6  25  -1    1.40    3.50
  -7  25   1   -3.50    3.60
  -7  25   1   -4.70    3.50
   7 -25   1    5.40    4.00
  -7  25   1   -4.50    3.60
  -7  25  -1    7.00    4.10
  -7  25  -1    4.30    4.10
   7 -25  -1    1.30    3.50
  -7  25  -1    3.80    4.10
   0  26   1    3.00    2.40
   0  26   1    3.70    2.90
   0  26  -1    3.90    2.50
   0  26  -1   -2.00    2.90
   0 -26   1    4.20    2.40
   0 -26  -1    0.20    2.40
  -1  26   1   28.30    4.40
  -1  26   1   32.50    4.00
   1  26  -1   32.20    4.40
   1 -26   1   39.60    4.30
  -1  26  -1   31.50    4.90
   1  26   1   29.50    4.30
   1 -26  -1   33.90    4.10
  -1  26  -1   29.00    3.90
  -2  26   1   -2.80    2.90
   2 -26   1    1.30    2.90
   2  26  -1    5.70    2.80
  -2  26   1   -0.30    2.50
  -2  26  -1   -1.50    2.90
   2  26   1   -0.90    2.60
   2 -26  -1   -3.10    2.60
  -2  26  -1    4.00    2.80
  -3  26   1   14.80    4.10
   3 -26   1    6.10    3.40
  -3  26   1    9.80    3.70
  -3  26  -1    6.40    3.90
  -3  26  -1   10.90    3.50
  -3  26  -1    8.70    3.20
   3 -26  -1    5.80    3.30
   4 -26   1    6.20    3.30
  -4  26   1    7.50    3.80
  -4  26   1    7.10    3.80
  -4  26   1    2.50    3.00
  -4  26  -1    4.20    3.30
  -4  26  -1    4.60    3.60
  -4  26  -1    5.30    3.70
   4 -26  -1    5.80    3.30
   5 -26   1    2.80    3.40
  -5  26   1   13.50    4.40
  -5  26   1    7.70    3.90
  -5  26   1   10.10    3.50
  -5  26  -1    8.60    4.10
  -5  26  -1    9.70    4.50
  -5  26  -1    8.10    3.80
   5 -26  -1    7.40    3.50
  -6  26   1    2.80    3.80
  -6  26   1    6.30    4.00
   6 -26   1    0.80    3.30
  -6  26   1    3.80    3.70
  -6  26  -1    5.50    3.80
  -6  26  -1    6.90    4.10
  -6  26  -1    0.90    3.80
   6 -26  -1    2.00    3.80
  -7  26   1    8.70    4.00
  -7  26   1   10.90    4.40
  -7  26   1    1.90    4.00
   7 -26   1    9.00    4.10
  -7  26  -1    4.40    3.90
   7 -26  -1    3.80    3.60
  -7  26  -1    9.80    4.40
  -7  26  -1    6.20    4.10
   0 -27   1    1.60    2.90
   0  27   1    3.70    3.50
   0  27  -1    4.70    3.30
   1 -27   1    9.00    3.10
   1  27  -1   15.20    3.70
  -1  27   1    5.20    3.80
  -1  27   1    9.40    3.10
   1 -27  -1    6.30    3.00
  -1  27  -1   10.70    4.00
   1  27   1   11.90    3.60
  -1  27  -1    4.90    2.90
  -2  27   1   10.10    3.90
   2 -27   1   13.90    3.50
  -2  27   1   11.90    3.40
   2  27  -1   14.80    4.70
  -2  27  -1    7.80    3.70
   2  27   1    9.90    3.40
  -2  27  -1   13.10    3.50
   2 -27  -1   13.10    3.50
   3 -27   1    1.90    3.20
  -3  27   1    8.00    4.00
  -3  27   1    0.60    3.30
  -3  27  -1   -0.90    2.80
   3 -27  -1    7.60    3.50
  -3  27  -1   11.50    4.20
  -4  27   1    3.60    3.30
   4 -27   1    6.30    3.40
  -4  27   1    2.00    3.60
  -4  27  -1    8.80    3.70
  -4  27  -1    8.20    3.90
  -4  27  -1    8.60    4.30
   4 -27  -1   -2.00    2.90
  -5  27   1   -1.90    3.70
   5 -27   1   -1.20    3.30
  -5  27   1   -0.20    3.70
  -5  27   1    7.00    3.40
  -5  27  -1    6.10    3.60
  -5  27  -1    5.90    3.80
   5 -27  -1    2.50    3.60
  -5  27  -1   -3.10    3.50
   6 -27   1    9.80    4.20
  -6  27   1   10.10    4.30
  -6  27   1    4.30    4.30
  -6  27   1    4.50    4.50
   6 -27  -1    7.20    3.90
  -6  27  -1   16.00    4.50
  -6  27  -1   -6.50    3.90
  -6  27  -1    5.70    4.00
   0  28   1    3.20    3.50
   0  28  -1    2.30    3.20
   1  28  -1    9.30    3.50
   1 -28   1   11.90    3.20
  -1  28   1   10.40    4.10
  -1  28   1    5.70    3.40
  -1  28  -1   12.60    4.00
   1 -28  -1    4.50    3.00
   1  28   1    6.00    3.30
  -1  28  -1    9.00    2.90
  -2  28   1    6.40    3.70
  -2  28   1    3.70    3.10
   2 -28   1    6.60    3.30
  -2  28  -1   10.10    3.80
   2 -28  -1    6.10    3.40
  -2  28  -1    6.00    3.20
  -3  28   1    7.60    3.70
  -3  28   1   -0.90    3.60
   3 -28   1    3.70    3.10
  -3  28  -1    5.50    3.60
   3 -28  -1    2.20    3.30
  -3  28  -1    0.70    2.90
  -4  28   1   19.60    4.80
   4 -28   1    9.60    3.70
  -4  28   1   11.80    3.80
  -4  28  -1    8.50    3.60
  -4  28  -1    8.10    4.20
   4 -28  -1   12.20    3.90
  -5  28   1    7.00    4.60
  -5  28   1    8.90    4.00
   5 -28   1   11.80    3.80
  -5  28  -1    4.80    3.70
  -5  28  -1    3.60    4.30
   5 -28  -1    2.30    3.70
   0  29   1    1.30    3.30
   0  29  -1   -0.30    2.90
   1  29  -1    3.30    3.20
  -1  29   1    9.30    4.00
   1  29   1   -1.50    2.80
  -1  29  -1    2.10    3.60
  -2  29   1    5.50    4.00
  -2  29   1    2.30    3.20
   2 -29   1    1.00    3.10
  -2  29  -1    8.00    3.20
   2 -29  -1    6.30    3.40
  -2  29  -1   14.40    4.40
  -3  29   1    9.70    4.30
   3 -29   1   11.50    3.60
  -3  29   1    5.20    3.60
  -3  29  -1   13.70    4.00
  -3  29  -1    4.80    3.80
   3 -29  -1    7.40    3.50
  -4  29   1    9.40    3.70
  -4  29   1    7.00    4.00
   4 -29   1    3.70    3.60
  -4  29  -1    7.40    4.10
   4 -29  -1   11.30    3.90
  -4  29  -1    2.20    3.30
   0  30   1    3.80    3.60
   0  30  -1    7.50    3.70
  -1  30   1    2.60    3.60
  -1  30  -1    9.40    3.80
   1  30   1   -1.00    3.80
  -2  30   1    5.50    4.10
   2 -30   1    0.60    3.10
   2 -30  -1    0.00    3.10
  -2  30  -1    6.30    3.40
  -2  30  -1   14.00    4.30
   3 -30   1    1.70    3.60
  -3  30   1    3.10    3.50
  -3  30   1    5.10    4.30
  -3  30  -1    5.70    3.80
  -3  30  -1    2.80    3.60
   3 -30  -1    5.90    3.70
   0  31  -1    1.30    3.50
   0  31   1   -2.10    3.30
   0   0   2   -2.20    0.10
   0   0  -2   -2.00    0.10
   1   0  -2 1459.25   51.29
  -1   0  -2 1553.14   51.29
   1   0  -2 1491.85   51.29
   1   0   2 1514.25   51.29
   1   0  -2 1511.65   51.29
  -1   0   2 1484.45   51.29
   1   0   2 1515.25   51.19
  -1   0  -2 1421.86   51.29
  -1   0   2 1485.65   51.29
  -2   0   2 5199.38  167.88
   2   0  -2 5026.10  167.48
  -2   0  -2 4748.62  167.98
  -2   0   2 4854.81  168.38
   2   0  -2 4735.13  168.18
   2   0   2 4951.30  167.78
   2   0   2 5041.80  167.48
   2   0  -2 4855.81  167.48
  -2   0   2 4796.92  167.48
  -2   0   2 4834.12  167.78
  -2   0  -2 4755.42  167.78
   3   0  -2   23.40    1.50
  -3   0  -2   16.50    1.40
  -3   0   2   23.20    1.70
  -3   0   2   22.60    1.50
  -3   0  -2   18.50    1.60
  -4   0   2   85.99    3.90
  -4   0   2   85.69    3.80
  -4   0  -2   87.29    3.60
  -4   0  -2   83.89    3.60
  -4   0  -2   81.09    3.80
  -4   0   2   85.89    3.50
   4   0   2   82.39    3.60
   4   0  -2   82.19    3.70
  -5   0   2   18.90    1.60
  -5   0   2   17.70    1.90
  -5   0  -2   17.50    1.60
  -5   0   2   20.30    2.20
  -5   0  -2   20.10    1.80
   5   0   2   18.10    1.80
   5   0  -2   16.40    1.90
  -5   0  -2   19.80    2.00
  -6   0  -2   89.49    4.40
  -6   0   2   84.69    4.20
   6   0   2   81.79    4.10
  -6   0   2   83.69    4.30
  -6   0   2   78.59    3.80
  -6   0  -2   79.29    3.90
  -6   0  -2   85.59    3.90
   6   0  -2   82.69    4.20
   7   0   2   19.30    2.30
  -7   0   2   18.90    2.40
   7   0  -2   18.00    2.40
  -7   0  -2   22.00    2.30
  -7   0  -2   23.40    2.70
  -7   0   2   18.50    2.60
  -7   0   2   16.00    2.00
  -7   0  -2   20.90    2.10
  -8   0  -2   39.20    3.40
   8   0  -2   38.20    3.30
   8   0   2   41.90    3.20
  -8   0  -2   43.40    3.10
  -8   0   2   45.50    4.00
  -8   0   2   40.10    2.70
  -8   0   2   37.40    3.10
  -8   0  -2   38.40    2.80
  -9   0  -2   14.00    2.40
   9   0  -2   16.20    2.70
  -9   0  -2   16.90    3.00
  -9   0   2   17.10    3.20
   9   0   2   21.90    2.70
 -10   0  -2   12.00    2.40
  10   0   2   11.30    2.60
 -10   0   2    6.60    3.10
  10   0  -2    8.30    2.70
 -10   0  -2   12.40    3.20
 -11   0  -2    1.70    3.00
 -11   0   2    1.60    3.30
 -12   0   2   -7.20    3.10
 -12   0  -2    1.50    3.50
   0  -1  -2   -1.30    0.10
   0   1   2   -1.30    0.10
   0   1  -2   -1.40    0.10
   0  -1  -2   -0.90    0.20
   0  -1   2   -1.10    0.20
   0  -1   2   -1.20    0.10
   0   1   2   -1.20    0.10
   0  -1   2   -1.30    0.10
   0   1  -2   -0.60    0.20
  -1   1   2  897.31   31.40
   1  -1   2  914.41   31.30
  -1   1   2  880.41   31.40
  -1   1   2  944.71   31.40
   1   1  -2  883.41   31.30
   1  -1   2  879.31   31.40
  -1  -1  -2  902.51   31.20
   1   1  -2  872.81   31.30
   1  -1  -2  907.81   31.40
  -1   1  -2  916.11   31.30
  -1  -1   2  933.01   31.30
   1  -1  -2  928.31   31.40
   1   1   2  938.11   31.20
   1  -1  -2  939.11   31.40
  -1   1  -2  901.51   31.40
  -1  -1   2  906.81   31.30
   1   1   2  913.61   31.20
  -2   1   2   66.49    2.70
   2   1  -2   61.09    2.50
  -2   1   2   61.89    2.70
   2   1  -2   58.59    2.60
   2  -1   2   61.79    2.60
  -2  -1  -2   60.99    2.40
  -2  -1  -2   58.09    2.50
  -2  -1  -2   57.19    2.40
   2  -1   2   62.99    2.60
   2   1  -2   57.79    2.50
  -2   1   2   60.79    2.50
  -2   1   2   62.09    2.60
   2  -1  -2   54.49    2.50
   2  -1  -2   58.59    2.60
  -2  -1   2   59.29    2.50
  -2   1  -2   58.79    2.50
   2   1   2   59.39    2.40
   2  -1  -2   61.69    2.70
  -2  -1   2   59.39    2.30
  -2  -1   2   59.39    2.60
   2   1   2   60.19    2.40
  -2   1  -2   58.59    2.60
  -3   1   2   52.99    2.40
  -3  -1  -2   52.39    2.20
   3  -1   2   39.00    2.30
   3   1  -2   46.70    2.30
  -3  -1  -2   54.59    2.20
   3  -1   2   45.40    2.30
   3   1  -2   47.50    2.40
  -3  -1  -2   51.29    2.40
  -3   1   2   47.70    2.50
  -3   1   2   49.60    2.30
   3   1   2   53.49    2.20
   3   1   2   53.79    2.20
   3   1   2   47.20    2.20
  -3   1  -2   44.20    2.30
  -3  -1   2   45.90    2.20
  -3   1  -2   42.40    2.40
   3  -1  -2   49.00    2.50
  -3  -1   2   46.10    2.30
  -3  -1   2   43.30    2.00
   3  -1  -2   56.99    2.40
  -3   1  -2   42.00    2.30
  -3  -1   2   39.80    2.30
  -4  -1  -2  270.87    9.90
   4  -1   2  268.27    9.90
  -4   1   2  251.87    9.90
  -4  -1  -2  270.57    9.60
  -4   1   2  268.47    9.80
   4   1  -2  283.47    9.90
  -4   1   2  262.67   10.10
  -4  -1  -2  261.77    9.70
   4  -1  -2  255.07    9.90
  -4  -1   2  272.67   10.00
  -4   1  -2  271.47    9.90
   4   1   2  255.97    9.70
  -4  -1   2  269.57    9.80
  -4   1  -2  262.37   10.00
  -4  -1   2  272.67    9.60
   4   1   2  268.17    9.60
  -4   1  -2  264.37    9.80
  -5   1   2   54.59    3.20
  -5  -1  -2   53.09    3.10
   5   1  -2   62.99    3.10
  -5  -1  -2   55.99    2.80
  -5   1   2   55.39    2.90
  -5  -1  -2   57.19    2.70
  -5   1   2   55.59    3.10
   5  -1   2   60.69    3.10
  -5   1  -2   61.39    3.10
  -5  -1   2   54.29    3.20
  -5  -1   2   59.59    2.90
  -5   1  -2   57.29    2.90
   5  -1  -2   51.19    3.10
   5   1   2   53.89    2.80
  -5   1  -2   54.59    3.20
  -5  -1   2   57.39    2.70
  -6  -1  -2   84.89    3.80
  -6  -1  -2   86.59    3.70
  -6   1   2   78.99    4.10
  -6   1   2   77.09    4.20
   6   1  -2   68.19    3.80
  -6  -1  -2   86.49    4.20
  -6   1   2   81.29    3.90
   6  -1   2   78.79    4.10
  -6  -1   2   73.59    3.90
  -6   1  -2   72.69    3.80
  -6  -1   2   73.59    4.30
  -6   1  -2   80.99    4.30
   6   1   2   82.89    3.90
   6  -1  -2   80.69    4.10
  -6  -1   2   75.89    3.50
  -6   1  -2   81.19    3.90
  -7   1   2   59.69    3.50
   7   1  -2   58.69    3.70
  -7  -1  -2   56.99    3.20
  -7   1   2   59.79    3.80
  -7  -1  -2   56.19    3.30
  -7  -1  -2   58.29    3.80
   7  -1   2   69.39    3.90
  -7   1   2   63.59    4.20
  -7  -1   2   61.39    3.60
   7   1   2   56.39    3.50
   7  -1  -2   61.69    3.80
  -7  -1   2   58.69    3.80
  -7   1  -2   60.29    3.90
  -7   1  -2   57.59    3.50
  -7  -1   2   55.39    3.10
  -7   1  -2   55.79    3.40
  -8  -1  -2    7.80    2.10
  -8   1   2    7.50    2.40
   8   1  -2   10.30    2.10
  -8   1   2   10.70    1.80
   8  -1   2   12.00    2.20
  -8  -1  -2    9.60    1.60
  -8   1   2    8.30    2.10
  -8  -1  -2    8.60    1.80
  -8   1  -2    8.20    2.30
  -8   1  -2    8.10    1.90
  -8   1  -2    9.00    2.00
  -8  -1   2    7.70    1.40
  -8  -1   2    9.80    2.40
   8   1   2    7.30    1.90
   8  -1  -2   10.70    2.20
  -9   1   2   11.50    2.40
  -9  -1  -2   13.60    2.20
  -9  -1  -2   11.40    2.80
  -9   1   2   13.60    3.10
   9   1  -2   12.20    2.40
   9  -1   2    7.40    2.20
   9  -1  -2   13.60    2.60
  -9   1  -2    7.90    2.20
   9   1   2   13.00    2.40
  -9  -1   2   13.60    3.00
  -9   1  -2    8.50    2.20
  -9   1  -2   11.90    2.80
 -10   1   2    6.40    3.20
  10  -1   2    6.70    2.60
  10   1  -2    2.90    2.40
 -10  -1  -2    5.20    2.80
 -10  -1   2    8.10    3.10
 -10   1  -2    6.10    2.30
  10  -1  -2    2.00    2.40
 -10   1  -2    4.10    2.90
 -11   1   2    5.60    3.20
 -11  -1  -2    2.80    3.10
 -11   1  -2    9.50    3.40
 -11  -1   2    5.80    3.40
 -12   1   2   -4.70    3.20
 -12  -1  -2    1.80    3.50
 -12  -1   2   -3.80    3.40
 -12   1  -2   -5.60    3.20
   0  -2  -2 1821.12   67.59
   0   2   2 2161.18   67.89
   0   2   2 1902.41   67.89
   0   2  -2 1757.02   67.79
   0  -2   2 1789.52   67.99
   0  -2  -2 1916.11   67.69
   0   2   2 2148.19   68.09
   0   2  -2 2102.59   67.59
   0  -2   2 1688.03   67.59
   0  -2  -2 2215.68   68.09
   0  -2   2 2135.59   67.99
  -1  -2  -2   50.79    1.90
  -1   2   2   48.50    2.20
  -1   2   2   54.09    2.20
   1  -2   2   53.19    2.20
   1   2  -2   51.59    2.10
   1   2  -2   51.49    2.10
  -1   2   2   48.80    2.20
   1  -2   2   52.49    2.20
  -1   2   2   47.60    2.20
  -1   2  -2   56.49    2.30
  -1   2  -2   58.49    2.20
  -1  -2   2   55.19    2.00
   1  -2  -2   54.79    2.20
   1  -2  -2   55.39    2.20
  -1  -2   2   58.99    2.10
  -1  -2   2   55.79    2.10
   1  -2  -2   54.99    2.20
   1   2   2   54.49    1.90
   2   2  -2 1915.31   64.89
  -2  -2  -2 1910.11   64.69
   2  -2   2 1979.30   65.09
   2   2  -2 1892.31   64.89
   2   2  -2 1827.42   64.99
  -2   2   2 1960.40   65.09
   2  -2   2 1911.81   65.09
  -2  -2  -2 1870.41   64.89
  -2   2   2 1883.61   64.99
  -2   2   2 1826.12   65.09
  -2   2   2 1904.41   65.09
  -2  -2   2 1851.91   64.99
  -2   2  -2 1852.61   65.09
   2  -2  -2 1957.30   65.09
   2   2   2 1876.51   64.79
   2  -2  -2 1749.03   64.99
   2  -2  -2 1943.21   65.09
  -2   2  -2 1827.72   64.99
  -2  -2   2 1944.51   64.89
   2   2   2 1906.21   64.69
   2   2   2 1901.61   64.69
  -3   2   2  211.78    8.70
   3   2  -2  238.48    8.50
   3  -2   2  237.08    8.70
   3   2  -2  229.98    8.50
  -3  -2  -2  213.38    8.40
  -3  -2  -2  215.18    8.50
  -3   2   2  211.48    8.70
  -3   2   2  220.48    8.80
   3   2   2  221.68    8.40
   3   2   2  240.28    8.40
  -3  -2   2  262.27    8.60
   3  -2  -2  226.78    8.80
  -3   2  -2  267.47    8.80
   3   2   2  237.38    8.40
  -3   2  -2  247.38    8.80
  -3   2  -2  252.47    8.80
  -3  -2   2  255.47    8.70
  -3  -2   2  246.48    8.30
  -4  -2  -2  155.38    6.30
  -4  -2  -2  154.08    6.00
  -4  -2  -2  153.48    6.10
  -4   2   2  151.68    6.40
   4   2  -2  161.68    6.20
   4  -2   2  158.38    6.40
  -4   2   2  156.18    6.60
  -4   2   2  148.49    6.40
   4  -2  -2  159.98    6.50
  -4   2  -2  177.78    6.50
  -4   2  -2  162.78    6.40
  -4  -2   2  174.28    6.50
   4   2   2  172.08    6.00
  -4   2  -2  165.58    6.60
  -4  -2   2  170.98    5.90
   4   2   2  157.48    6.10
   4   2   2  178.78    6.20
  -5  -2  -2   65.29    3.10
   5  -2   2   64.59    3.60
   5   2  -2   62.29    3.20
  -5   2   2   64.99    3.40
  -5  -2  -2   63.99    3.50
  -5  -2  -2   72.29    3.00
  -5   2   2   72.49    3.50
  -5   2   2   72.19    3.80
  -5   2  -2   66.09    3.40
  -5   2  -2   71.69    3.50
  -5  -2   2   67.99    2.90
   5  -2  -2   69.99    3.70
   5   2   2   67.79    3.20
   5   2   2   72.59    3.00
  -5  -2   2   68.89    3.60
  -5   2  -2   63.69    3.50
  -6  -2  -2   25.60    2.50
   6   2  -2   25.30    2.30
  -6  -2  -2   25.00    1.90
  -6   2   2   29.00    2.60
  -6   2   2   23.90    2.30
   6  -2   2   28.20    2.60
  -6  -2  -2   24.40    2.10
  -6   2   2   32.80    3.00
  -6  -2   2   29.70    2.80
  -6  -2   2   21.00    1.70
  -6   2  -2   25.90    2.40
   6   2   2   29.00    2.20
  -6   2  -2   29.50    2.40
   6  -2  -2   30.90    2.80
  -6   2  -2   34.40    2.90
  -7  -2  -2  528.45   19.80
  -7   2   2  531.25   19.80
   7   2  -2  534.75   19.50
  -7  -2  -2  509.15   19.30
  -7   2   2  537.05   19.50
  -7   2   2  506.05   20.00
  -7  -2  -2  541.25   19.00
   7  -2   2  534.05   19.70
  -7  -2   2  539.65   19.90
  -7   2  -2  518.15   19.90
  -7  -2   2  555.24   18.90
   7   2   2  524.45   19.30
  -7   2  -2  552.94   19.70
   7  -2  -2  534.25   19.80
  -7   2  -2  580.04   19.70
  -8  -2  -2    4.70    1.50
   8   2  -2    0.00    1.60
   8  -2   2    2.10    1.80
  -8   2   2    4.80    2.00
  -8  -2  -2    3.40    2.00
  -8   2   2   -0.50    2.10
  -8   2   2    2.10    1.60
  -8  -2   2    2.40    1.90
  -8   2  -2    1.10    1.60
   8  -2  -2   -1.30    1.90
   8   2   2    2.70    1.70
  -8   2  -2    3.20    1.60
  -8   2  -2    1.60    2.00
   9  -2   2    6.70    2.40
  -9  -2  -2    0.90    2.20
  -9   2   2    2.20    1.80
  -9   2   2    0.20    1.80
  -9   2   2    2.80    2.70
   9   2  -2    2.10    2.00
  -9  -2  -2    2.80    1.60
   9  -2  -2    1.90    2.40
  -9   2  -2    1.40    1.90
   9   2   2    3.60    2.00
  -9  -2   2    2.10    2.30
  -9   2  -2    3.60    2.40
  -9   2  -2    3.10    1.80
  10  -2   2    8.80    2.70
 -10  -2  -2    2.40    2.70
 -10   2   2    6.30    2.80
 -10   2  -2    5.50    2.30
  10  -2  -2    4.60    2.60
 -10   2  -2    3.10    2.60
 -10  -2   2    0.00    2.60
 -11  -2  -2   10.70    3.40
 -11   2   2   16.00    4.10
  11  -2  -2   17.70    3.40
 -11  -2   2   17.50    3.90
 -11   2  -2   11.00    3.80
 -11   2  -2    9.80    2.70
 -12  -2  -2    5.20    3.50
 -12   2   2   -0.50    3.60
 -12   2  -2    4.90    3.90
 -12  -2   2    3.40    3.70
   0  -3   2 1909.41   62.69
   0   3   2 1724.83   62.79
   0   3   2 1849.61   62.69
   0   3   2 1830.92   62.69
   0   3  -2 1832.92   62.79
   0  -3  -2 1859.71   62.79
   0  -3   2 1859.41   62.79
   0  -3  -2 1821.62   62.79
   0  -3  -2 1862.81   62.89
   0   3  -2 1710.53   62.69
   1  -3   2  252.77    9.50
  -1   3   2  265.67    9.50
   1   3  -2  253.57    9.30
   1  -3   2  270.27    9.50
  -1   3   2  256.47    9.50
   1   3  -2  253.17    9.30
   1   3  -2  253.07    9.30
  -1  -3  -2  266.07    9.10
  -1  -3  -2  231.18    9.10
   1   3  -2  246.78    9.30
  -1   3   2  248.38    9.40
  -1   3   2  276.67    9.50
   1  -3  -2  284.97    9.60
  -1   3  -2  255.17    9.40
  -1  -3   2  270.57    9.30
   1   3   2  276.67    9.10
  -1  -3   2  274.37    9.30
   1  -3  -2  285.67    9.50
   1  -3  -2  264.87    9.50
   1  -3  -2  289.57    9.40
  -1  -3   2  270.47    9.30
  -1   3  -2  265.07    9.50
  -2   3   2  319.17   11.30
   2   3  -2  317.27   11.00
  -2  -3  -2  317.27   10.80
  -2   3   2  300.97   11.30
  -2  -3  -2  320.37   11.00
   2   3  -2  324.97   11.20
  -2   3   2  337.37   11.40
  -2   3  -2  297.87   11.30
   2  -3  -2  306.67   11.30
  -2  -3   2  325.97   11.00
   2   3   2  317.07   10.80
  -2   3  -2  292.17   11.30
   2   3   2  317.47   10.80
  -2  -3   2  303.37   11.10
  -2  -3   2  307.67   10.80
  -3  -3  -2 1735.53   59.49
   3   3  -2 1790.62   59.69
   3   3  -2 1733.23   59.69
  -3   3   2 1625.44   59.99
  -3   3   2 1628.94   59.99
  -3  -3  -2 1716.33   59.69
   3  -3   2 1729.73   59.99
  -3   3   2 1685.33   59.99
  -3   3  -2 1690.63   59.99
  -3   3  -2 1797.22   59.99
   3  -3  -2 1712.63   59.99
  -3  -3   2 1756.12   59.89
   3   3   2 1769.62   59.49
   3   3   2 1728.23   59.49
   3   3   2 1808.62   59.49
  -3  -3   2 1851.81   59.69
  -4  -3  -2   17.20    1.60
  -4   3   2   21.70    1.90
  -4   3   2   19.60    1.90
  -4  -3  -2   14.40    1.20
   4   3  -2   19.00    1.50
   4  -3   2   16.80    1.90
  -4  -3   2   19.60    1.80
  -4   3  -2   18.40    1.90
  -4   3  -2   15.60    1.90
   4   3   2   15.20    1.30
   4  -3  -2   22.30    2.10
   5   3  -2   79.19    3.30
  -5   3   2   71.19    3.70
   5  -3   2   76.29    3.70
  -5   3   2   71.59    3.80
  -5  -3  -2   69.29    3.50
  -5   3   2   69.59    3.70
  -5  -3  -2   69.69    3.10
   5   3   2   67.19    3.10
  -5   3  -2   73.99    3.80
  -5   3  -2   73.89    3.80
   5  -3  -2   67.99    3.80
  -5  -3   2   72.89    3.60
  -5   3  -2   67.39    3.50
  -5  -3   2   71.49    2.80
   5   3   2   72.59    2.90
  -6   3   2   97.79    4.90
  -6   3   2  103.89    5.30
  -6  -3  -2  105.99    4.60
  -6   3   2  105.09    5.20
   6  -3   2  112.69    5.20
   6   3  -2  102.69    4.70
  -6  -3  -2   97.49    4.90
   6   3   2  110.89    4.30
  -6   3  -2  112.49    5.40
  -6  -3   2  113.39    4.10
  -6  -3   2  109.39    5.10
  -6   3  -2  118.49    5.10
  -6   3  -2  124.69    5.30
   6   3   2  102.49    4.60
   6  -3  -2  102.19    5.20
  -7   3   2   51.09    3.80
  -7   3   2   45.90    3.50
  -7  -3  -2   45.60    2.70
  -7  -3  -2   48.20    3.50
  -7   3   2   45.80    3.40
   7   3  -2   41.70    2.90
   7  -3   2   42.70    3.40
  -7  -3   2   40.10    3.30
   7   3   2   44.90    2.80
  -7   3  -2   38.70    3.10
  -7   3  -2   36.20    3.10
   7  -3  -2   51.79    3.60
  -7   3  -2   37.70    3.60
  -7  -3   2   33.10    2.00
  -8   3   2    8.50    2.00
   8  -3   2   12.20    2.50
   8   3  -2   10.90    2.00
  -8   3   2   11.70    2.60
  -8  -3  -2    5.60    2.10
  -8   3   2    7.30    2.10
   8   3   2    8.80    1.90
  -8   3  -2   11.70    2.20
   8  -3  -2   10.70    2.40
  -8  -3   2   10.60    2.40
  -8   3  -2   14.90    2.70
  -8   3  -2   11.70    2.30
   9  -3   2    6.50    2.50
  -9   3   2    9.60    2.50
  -9   3   2    6.70    2.10
   9   3  -2    4.50    2.00
  -9   3   2    9.40    2.80
  -9  -3  -2    8.30    2.50
  -9   3  -2    9.10    2.70
  -9   3  -2    6.70    2.20
  -9  -3   2   10.00    2.70
   9  -3  -2    8.70    2.60
  -9   3  -2    6.30    2.10
   9   3   2    6.80    2.30
 -10   3   2    4.30    2.20
 -10   3   2    2.50    3.00
  10  -3   2    4.60    2.40
 -10  -3  -2    4.10    2.60
 -10   3  -2    1.90    2.90
 -10  -3   2    1.80    2.60
  10  -3  -2    2.60    2.60
 -10   3  -2    1.90    2.30
 -11  -3  -2    6.90    3.00
 -11   3   2    5.10    3.60
  11  -3   2    2.60    2.90
 -11  -3   2    4.00    3.10
  11  -3  -2    5.20    3.00
 -11   3  -2    5.50    3.50
 -11   3  -2    4.40    2.60
 -12   3   2   -0.80    3.60
 -12  -3  -2   -4.30    2.80
 -12  -3   2    1.10    3.40
 -12   3  -2    3.40    3.70
   0   4   2  329.87   11.70
   0   4  -2  325.47   11.70
   0  -4  -2  328.07   11.60
   0   4   2  333.07   11.60
   0  -4  -2  338.97   11.50
   0  -4   2  340.67   11.60
   0   4  -2  314.97   11.60
   0  -4   2  312.67   11.60
   0   4   2  315.37   11.50
   0   4   2  324.17   11.40
  -1   4   2 1083.89   39.00
   1   4  -2 1127.89   38.90
  -1  -4  -2 1154.38   38.80
  -1   4   2 1122.39   39.10
   1   4  -2 1120.39   38.90
   1  -4   2 1162.58   39.20
  -1   4   2 1101.69   39.10
  -1   4   2 1120.79   39.20
   1   4  -2 1121.89   38.90
  -1  -4  -2 1156.58   38.80
   1  -4   2 1216.48   39.20
   1  -4  -2 1149.69   39.20
   1  -4  -2 1165.78   39.10
   1  -4  -2 1128.19   39.10
  -1  -4   2 1140.29   38.90
   1   4   2 1094.59   38.80
  -1   4  -2 1089.99   39.20
   1   4   2 1124.09   38.80
  -1  -4   2 1126.29   38.90
  -1  -4   2 1138.19   38.90
  -1   4  -2 1116.49   39.10
   2   4  -2  101.79    3.50
   2   4  -2  105.09    3.80
   2   4  -2  104.69    3.70
  -2  -4  -2   92.59    3.50
  -2   4   2   89.29    3.90
  -2   4   2   93.59    4.00
  -2   4   2   92.59    4.10
   2   4  -2   97.69    3.60
  -2  -4   2  100.29    3.50
  -2   4  -2   95.69    4.00
  -2  -4   2  102.19    3.60
  -2   4  -2   86.69    4.00
   2   4   2   92.99    3.60
   2  -4  -2   84.19    3.90
  -2  -4   2  100.19    3.80
   3  -4   2 1231.08   44.50
  -3   4   2 1280.67   44.50
   3   4  -2 1295.17   44.10
   3   4  -2 1320.17   44.10
  -3   4   2 1322.07   44.60
  -3   4   2 1234.78   44.50
  -3  -4  -2 1241.58   44.10
   3   4   2 1335.27   44.20
   3   4   2 1303.37   43.90
   3   4   2 1246.58   43.90
   3   4   2 1283.97   43.90
  -3  -4   2 1253.97   44.30
  -3   4  -2 1237.78   44.50
  -3   4  -2 1282.87   44.50
  -3  -4   2 1331.77   44.10
   3  -4  -2 1269.57   44.50
  -4   4   2  385.36   14.00
   4  -4   2  392.06   14.00
  -4  -4  -2  378.66   13.60
  -4   4   2  362.06   14.00
  -4  -4  -2  374.56   13.30
   4   4  -2  380.66   13.40
  -4   4   2  387.16   14.00
  -4   4  -2  385.16   13.90
  -4  -4   2  389.96   13.50
   4   4   2  359.96   13.30
  -4   4  -2  366.96   14.00
   4   4   2  385.46   13.30
   4   4   2  372.16   13.20
   4  -4  -2  372.96   14.00
  -4  -4   2  380.76   13.70
  -4   4  -2  393.76   14.00
  -5   4   2   64.19    3.70
  -5  -4  -2   69.69    3.50
  -5   4   2   70.29    4.00
  -5   4   2   76.59    3.80
   5  -4   2   68.29    3.60
   5   4  -2   69.49    3.20
  -5  -4  -2   72.99    3.10
   5  -4  -2   71.39    3.90
  -5   4  -2   75.89    3.70
  -5   4  -2   73.59    3.80
  -5   4  -2   70.39    3.80
  -5  -4   2   75.39    3.60
   5   4   2   73.19    3.10
   5   4   2   77.79    3.40
   5   4   2   76.29    2.90
   6  -4   2  127.29    5.60
  -6  -4  -2  115.49    5.30
  -6   4   2  110.59    5.40
  -6   4   2  113.99    5.50
  -6  -4  -2  120.69    4.80
  -6   4   2  109.29    5.60
   6   4  -2  112.19    5.00
  -6   4  -2  130.19    5.60
   6   4   2  119.69    4.40
   6  -4  -2  118.59    5.70
  -6  -4   2  130.09    5.50
   6   4   2  109.49    4.80
  -6   4  -2  119.59    5.60
  -6   4  -2  117.79    5.50
   7  -4   2   63.79    4.00
  -7   4   2   63.29    4.00
  -7   4   2   56.99    3.80
   7   4  -2   51.69    3.30
  -7   4   2   68.89    4.40
  -7  -4  -2   54.09    3.60
   7   4   2   57.99    3.10
  -7   4  -2   58.59    3.90
   7  -4  -2   57.89    4.10
  -7   4  -2   61.09    4.00
  -7   4  -2   58.69    3.70
  -7  -4   2   61.59    3.80
   8   4  -2    2.10    1.70
  -8   4   2   -1.60    2.10
  -8   4   2    5.00    2.00
   8  -4   2    4.90    2.30
  -8   4   2    3.40    1.90
  -8  -4  -2    0.30    1.90
   8  -4  -2    3.80    2.20
  -8   4  -2    1.60    2.20
  -8  -4   2    3.00    2.00
   8   4   2    3.70    1.60
  -8   4  -2    3.50    1.90
  -8   4  -2    3.80    1.90
  -9  -4  -2    5.30    2.40
  -9   4   2    9.70    2.60
   9  -4   2    4.90    2.40
  -9   4   2    8.60    2.80
   9   4  -2    8.70    2.50
  -9   4   2    6.90    2.20
  -9  -4   2    3.70    2.30
  -9   4  -2    6.80    2.40
  -9   4  -2    7.60    2.30
   9  -4  -2    5.70    2.50
  -9   4  -2    7.10    2.70
 -10  -4  -2    0.30    2.30
  10  -4   2    6.50    2.90
 -10   4   2    1.30    2.20
 -10   4   2    8.20    3.30
  10  -4  -2    0.40    2.60
 -10   4  -2    5.10    2.60
 -10   4  -2   10.70    3.40
 -10  -4   2    5.90    2.90
 -11  -4  -2    4.30    2.90
 -11   4   2    3.10    3.50
  11  -4   2    6.30    3.00
  11  -4  -2    6.50    3.20
 -11  -4   2    1.40    3.10
 -11   4  -2    7.00    3.60
 -11   4  -2    2.00    2.30
 -12   4   2    2.70    3.90
 -12  -4  -2    3.00    3.30
 -12  -4   2   -1.20    3.20
 -12   4  -2    5.80    3.90
   0   5   2   83.69    3.60
   0   5  -2   79.49    3.40
   0  -5   2   85.69    3.60
   0   5   2   85.79    3.40
   0  -5  -2   89.09    3.40
   0  -5  -2   89.79    3.40
   0  -5   2   84.19    3.40
   0   5  -2   82.99    3.50
   0   5   2   88.09    3.40
  -1   5   2  507.65   17.90
  -1   5   2  513.15   18.00
  -1   5   2  498.55   18.10
  -1  -5  -2  521.85   17.60
  -1  -5  -2  530.55   17.60
   1   5  -2  505.85   17.80
   1   5  -2  508.35   17.80
  -1   5  -2  490.45   18.10
   1   5   2  523.85   17.70
  -1  -5   2  517.95   17.80
   1   5   2  506.45   17.60
  -1   5  -2  497.75   18.00
  -1  -5   2  515.45   17.80
   1  -5  -2  493.45   18.00
   1   5   2  517.25   17.90
  -1  -5   2  513.35   17.70
   2   5  -2  860.41   29.60
   2   5  -2  867.51   29.70
  -2   5   2  847.82   29.90
   2   5  -2  875.11   29.50
   2  -5   2  877.71   30.00
  -2  -5  -2  856.41   29.40
  -2   5   2  856.61   30.00
   2   5  -2  854.41   29.50
  -2   5   2  829.92   29.90
   2   5   2  872.41   29.50
  -2  -5   2  863.91   29.50
  -2   5  -2  838.12   29.90
  -2  -5   2  852.21   29.50
   2  -5  -2  839.02   30.00
  -2   5  -2  843.42   30.00
   3   5  -2  513.35   17.80
  -3  -5  -2  516.85   17.90
   3  -5   2  483.35   18.40
  -3   5   2  527.25   18.50
  -3   5   2  512.85   18.40
  -3   5   2  494.55   18.40
   3   5   2  511.75   17.60
  -3   5  -2  492.15   18.40
   3  -5  -2  530.15   18.50
  -3  -5   2  515.45   17.80
  -3   5  -2  505.05   18.40
  -3  -5   2  500.25   18.10
   3   5   2  557.24   18.00
  -4   5   2  171.78    7.00
   4  -5   2  165.78    7.00
  -4   5   2  160.78    6.90
   4   5  -2  176.78    6.30
   4   5  -2  183.28    6.70
  -4   5   2  157.58    7.00
  -4  -5  -2  167.08    6.50
  -4  -5   2  180.38    6.40
  -4  -5   2  174.98    6.70
  -4   5  -2  170.38    7.10
  -4   5  -2  176.28    7.00
   4   5   2  165.68    6.10
   4   5   2  172.18    6.20
   4  -5  -2  166.18    7.10
   4   5   2  174.38    6.10
  -4   5  -2  179.98    7.10
  -5   5   2   11.80    1.80
   5  -5   2   10.10    1.80
  -5   5   2   14.80    2.00
  -5   5   2    9.60    1.80
   5   5  -2   14.50    1.30
  -5  -5  -2   13.40    1.60
   5   5   2   11.00    1.10
  -5  -5   2   12.60    1.60
  -5   5  -2   11.30    1.90
   5  -5  -2   10.20    1.80
  -5   5  -2   10.30    1.70
  -5   5  -2    8.60    1.80
   5   5   2   10.90    1.00
  -6   5   2   65.79    3.90
  -6   5   2   60.69    3.90
  -6   5   2   71.19    4.30
  -6  -5  -2   66.69    3.60
   6  -5   2   73.89    4.10
   6   5  -2   64.49    3.30
  -6   5  -2   69.79    3.90
   6   5   2   64.49    3.00
   6  -5  -2   67.39    4.10
  -6   5  -2   73.69    4.20
  -6   5  -2   71.49    4.10
  -6  -5   2   67.49    3.70
  -7  -5  -2   65.89    3.90
   7  -5   2   66.79    4.30
   7   5  -2   60.49    3.30
  -7   5   2   66.79    4.50
  -7   5   2   71.89    4.40
  -7   5   2   59.09    4.20
   7   5   2   65.09    3.20
  -7   5  -2   67.49    4.10
  -7   5  -2   68.79    4.40
  -7   5  -2   62.49    4.10
  -7  -5   2   62.99    3.90
   7  -5  -2   65.29    4.40
  -8   5   2    7.90    2.30
  -8   5   2    6.90    2.20
  -8  -5  -2    6.30    2.10
   8   5  -2    8.50    1.80
   8  -5   2    4.80    2.40
  -8   5   2    9.20    2.30
   8  -5  -2    6.30    2.40
  -8   5  -2    8.10    2.30
  -8  -5   2    7.80    2.10
   8   5   2    7.00    1.60
  -8   5  -2    9.50    2.40
  -8   5  -2   11.40    2.60
   9  -5   2    3.60    2.60
  -9   5   2   11.20    3.00
  -9   5   2    8.30    2.40
  -9  -5  -2    0.50    2.10
  -9   5   2    5.70    2.60
  -9   5  -2    8.80    2.40
   9  -5  -2    9.40    2.90
  -9   5  -2    4.70    2.20
  -9   5  -2    7.70    2.80
  -9  -5   2   10.40    2.70
 -10   5   2    7.40    3.40
 -10   5   2    7.40    2.90
 -10  -5  -2    2.50    2.40
  10  -5   2    3.60    2.90
  10  -5  -2    2.90    2.90
 -10  -5   2    2.30    2.60
 -10   5  -2    7.00    2.50
 -10   5  -2    2.80    2.70
 -11   5   2    3.40    3.00
 -11  -5  -2    4.60    3.00
  11  -5   2    2.60    2.90
 -11   5   2    0.10    3.40
 -11   5  -2    9.00    3.80
  11  -5  -2    3.90    3.10
 -11   5  -2    8.10    3.00
 -11  -5   2    6.70    3.10
 -12   5   2   10.40    4.40
 -12  -5  -2   -2.90    4.00
 -12  -5   2    6.30    3.60
 -12   5  -2    9.20    4.20
 -12   5  -2    6.10    3.00
   0   6   2   80.79    3.30
   0   6  -2   81.39    3.30
   0  -6  -2   83.59    3.30
   0  -6  -2   77.79    3.30
   0  -6   2   91.09    3.40
   0   6   2   78.39    3.30
   1   6  -2   52.69    2.20
   1   6  -2   49.00    2.30
  -1  -6  -2   53.29    2.10
  -1   6   2   52.69    2.50
  -1   6   2   51.39    2.40
  -1  -6  -2   52.69    2.10
  -1   6   2   48.60    2.60
   1  -6  -2   51.99    2.50
  -1  -6   2   53.39    2.20
   1   6   2   51.19    2.10
  -1  -6   2   52.19    2.40
  -1   6  -2   49.60    2.60
  -1  -6   2   51.69    2.20
   1   6   2   53.09    2.40
  -1   6  -2   50.09    2.50
  -2   6   2  200.68    7.90
  -2   6   2  204.98    7.80
   2   6  -2  205.18    7.40
   2   6  -2  206.08    7.30
   2   6  -2  204.08    7.40
   2  -6   2  182.88    7.80
   2   6  -2  207.68    7.50
  -2   6   2  206.98    7.80
  -2   6  -2  194.18    7.80
  -2  -6   2  213.58    7.30
  -2  -6   2  209.68    7.40
  -2   6  -2  199.08    7.90
   2   6   2  212.78    7.20
   2   6   2  213.38    7.50
   2  -6  -2  201.78    7.80
   2   6   2  202.68    7.10
  -3  -6  -2  450.55   16.00
  -3   6   2  463.75   16.60
   3   6  -2  455.45   16.00
   3  -6   2  432.76   16.60
  -3   6   2  446.46   16.60
  -3   6   2  440.66   16.60
   3   6  -2  444.46   15.90
   3  -6  -2  462.65   16.70
   3   6   2  476.85   15.90
  -3   6  -2  442.26   16.70
   3   6   2  484.45   16.00
  -3   6  -2  468.95   16.60
  -3  -6   2  466.45   15.90
  -3  -6   2  457.35   16.20
   4  -6   2  226.08    9.40
   4   6  -2  251.57    8.80
  -4   6   2  257.17    9.60
  -4  -6  -2  233.08    8.80
  -4   6   2  240.78    9.50
  -4   6   2  248.18    9.50
   4   6  -2  248.98    8.70
  -4  -6   2  231.18    9.00
   4  -6  -2  250.27    9.60
   4   6   2  242.58    8.50
  -4   6  -2  219.68    9.40
   4   6   2  240.68    8.50
  -4   6  -2  241.38    9.40
  -4   6  -2  231.58    9.50
   4   6   2  249.08    8.50
  -4  -6   2  252.97    8.70
   5  -6   2  127.09    5.90
   5   6  -2  130.29    5.10
  -5  -6  -2  123.59    5.40
  -5   6   2  135.99    6.00
  -5   6   2  124.19    6.10
  -5   6   2  129.79    6.00
   5   6   2  134.59    5.00
  -5  -6   2  150.78    5.40
  -5   6  -2  134.99    6.00
  -5   6  -2  147.49    6.20
  -5  -6   2  132.69    5.60
  -5   6  -2  133.39    6.00
   5  -6  -2  134.19    6.00
   5   6   2  135.69    4.90
  -6   6   2   93.39    5.00
  -6   6   2   83.09    4.70
   6  -6   2   88.19    4.80
  -6   6   2   84.39    4.70
  -6  -6  -2   86.59    4.20
   6   6  -2   81.69    3.80
  -6   6  -2   87.49    4.60
   6   6   2   93.89    3.80
   6  -6  -2   93.59    4.90
  -6  -6   2   85.69    4.30
   6   6   2   85.09    3.50
  -6   6  -2   85.19    4.70
  -6   6  -2   85.49    4.70
  -7   6   2   23.40    2.80
  -7   6   2   22.00    2.80
   7  -6   2   22.40    2.90
   7   6  -2   25.40    2.10
  -7   6   2   20.70    2.90
  -7  -6  -2   23.60    2.50
   7   6   2   23.70    1.80
  -7   6  -2   17.60    2.70
  -7  -6   2   24.50    2.60
  -7   6  -2   21.00    2.80
   7  -6  -2   23.50    3.10
  -7   6  -2   22.30    2.80
  -8   6   2   26.20    3.10
  -8   6   2   18.70    3.00
  -8  -6  -2   20.40    2.60
   8   6  -2   24.80    2.30
  -8   6   2   23.70    3.00
   8  -6   2   24.20    3.00
  -8   6  -2   22.10    3.20
   8  -6  -2   19.70    3.10
  -8   6  -2   22.20    3.00
  -8   6  -2   29.20    3.50
  -8  -6   2   21.10    2.70
  -9   6   2    1.10    2.20
  -9  -6  -2    3.30    2.20
  -9   6   2    5.80    2.40
   9  -6   2    8.80    2.80
  -9   6   2    3.80    2.50
  -9   6  -2    5.30    2.50
  -9   6  -2    3.80    2.20
   9  -6  -2    8.10    2.90
  -9  -6   2    9.20    2.50
  -9   6  -2    6.30    2.50
  10  -6   2    9.70    3.10
 -10   6   2    5.70    2.60
 -10   6   2    7.90    3.30
 -10   6   2    8.80    3.10
 -10  -6  -2    8.30    2.70
 -10   6  -2    4.40    2.60
 -10   6  -2    6.40    2.50
  10  -6  -2    0.60    2.80
 -10   6  -2    5.60    2.70
 -10  -6   2    7.50    2.80
 -11   6   2   -0.10    3.40
 -11  -6  -2   -3.70    2.40
  11  -6   2    1.40    2.90
 -11   6   2    0.90    2.50
 -11   6  -2    4.60    3.10
 -11  -6   2    0.60    2.70
 -11   6  -2   -3.20    2.60
  11  -6  -2    2.10    3.20
 -12   6   2    2.50    3.90
  12  -6  -2   -3.00    3.00
 -12   6  -2   -4.40    3.50
 -12  -6   2   -1.90    3.20
 -12   6  -2   -2.40    2.70
   0   7   2  156.18    5.70
   0  -7  -2  159.78    5.60
   0  -7  -2  149.09    5.70
   0   7  -2  143.19    5.80
   0   7   2  144.19    5.90
   0   7  -2  139.89    5.70
   0   7   2  149.79    5.60
   1   7  -2 1611.44   55.79
  -1   7   2 1581.54   55.89
   1   7  -2 1615.94   55.89
  -1  -7  -2 1600.34   55.59
  -1   7   2 1562.24   55.99
  -1   7   2 1535.95   56.09
  -1  -7  -2 1659.03   55.59
  -1   7  -2 1601.24   55.99
   1   7   2 1615.14   55.89
  -1  -7   2 1681.83   55.79
  -1  -7   2 1747.83   56.19
   1   7   2 1602.44   55.59
  -1   7  -2 1579.14   56.19
   1  -7  -2 1627.24   55.99
  -1  -7   2 1662.33   55.69
   2  -7   2  204.48    7.40
  -2   7   2  164.68    7.20
  -2   7   2  173.48    7.20
   2   7  -2  195.88    6.90
  -2  -7  -2  178.58    6.60
   2   7  -2  190.08    6.80
   2   7  -2  194.38    6.90
  -2  -7  -2  178.18    6.60
  -2   7   2  170.38    7.40
   2  -7  -2  176.78    7.30
  -2  -7   2  202.98    6.90
  -2  -7   2  198.08    6.80
   2   7   2  182.78    6.60
  -2   7  -2  199.78    7.50
   2   7   2  190.18    7.00
   2   7   2  182.18    6.60
  -2  -7   2  202.38    6.90
  -2   7  -2  196.08    7.30
   3  -7   2   78.49    4.00
  -3  -7  -2   83.19    3.10
   3   7  -2   78.69    3.20
   3   7  -2   76.39    3.10
  -3   7   2   72.69    4.00
  -3   7   2   81.79    3.90
  -3   7   2   79.29    3.80
   3   7  -2   76.29    3.00
  -3   7  -2   78.49    3.90
   3   7   2   86.79    3.30
   3   7   2   84.39    3.20
  -3   7  -2   85.19    4.20
  -3  -7   2   79.99    3.10
   3  -7  -2   78.89    3.90
   4   7  -2    9.30    1.00
  -4   7   2    8.60    1.70
   4  -7   2    7.10    1.60
   4   7  -2    8.70    0.90
   4   7  -2   10.20    1.00
  -4   7   2    8.20    1.70
  -4  -7  -2    6.00    1.00
  -4   7   2    7.90    1.50
  -4   7  -2    8.70    1.80
  -4   7  -2    6.00    1.60
   4   7   2    6.40    0.70
  -4   7  -2    9.50    1.90
   4   7   2    7.30    0.70
  -4  -7   2    8.20    0.90
  -4  -7   2   10.20    1.30
   4  -7  -2    8.80    1.70
  -5  -7  -2    4.00    1.10
   5   7  -2    4.00    0.80
  -5   7   2    8.10    1.90
  -5   7   2    5.30    1.70
  -5   7   2    4.20    1.80
   5  -7   2    7.70    1.90
  -5   7  -2    3.20    1.80
   5  -7  -2    2.60    1.70
  -5   7  -2    5.50    1.90
   5   7   2    3.90    0.60
  -5  -7   2    4.10    1.20
  -5  -7   2    4.00    0.90
  -5   7  -2    3.20    1.60
   6   7  -2   95.89    3.90
  -6  -7  -2   87.19    4.20
   6  -7   2   94.49    5.10
  -6   7   2  100.19    5.20
  -6   7   2   88.79    5.00
  -6   7   2   95.99    5.00
   6   7   2   87.39    3.50
  -6   7  -2  100.39    5.20
   6   7   2   90.89    3.60
   6  -7  -2   91.19    5.00
  -6   7  -2   89.49    4.90
  -6   7  -2   95.89    5.10
  -6  -7   2   92.09    4.40
  -7   7   2   74.79    4.90
  -7  -7  -2   71.19    4.00
   7  -7   2   78.09    4.80
  -7   7   2   69.99    4.50
   7   7  -2   72.29    3.40
  -7   7   2   76.19    4.70
   7   7   2   74.09    3.30
   7  -7  -2   73.69    4.60
  -7  -7   2   77.79    4.20
  -7   7  -2   75.29    4.50
  -7   7  -2   76.39    4.80
  -7   7  -2   75.39    4.80
  -8   7   2   22.00    3.00
  -8   7   2   26.50    3.50
  -8  -7  -2   21.10    2.60
  -8   7   2   19.40    3.00
   8  -7   2   25.00    3.40
  -8   7  -2   21.10    3.10
  -8   7  -2   18.80    2.90
   8  -7  -2   23.30    3.30
  -8  -7   2   19.60    2.70
  -8   7  -2   22.20    3.00
  -9   7   2   18.80    3.50
  -9  -7  -2   19.50    2.80
  -9   7   2   22.40    3.10
   9  -7   2   18.70    3.40
  -9   7   2   19.60    3.10
  -9   7  -2   15.50    2.90
  -9   7  -2   13.00    2.80
  -9   7  -2   17.30    3.30
  -9  -7   2   15.70    2.80
   9  -7  -2   22.70    3.60
 -10   7   2    9.90    2.90
 -10  -7  -2   10.70    2.70
 -10   7   2    8.60    3.50
 -10   7   2    8.80    2.70
  10  -7   2   13.20    3.30
 -10   7  -2    6.60    3.10
 -10  -7   2    4.20    2.70
 -10   7  -2    5.40    2.60
 -10   7  -2    7.70    2.90
  10  -7  -2    9.90    3.30
 -11   7   2    8.70    4.10
  11  -7   2   16.30    3.70
 -11   7   2    2.70    2.80
 -11  -7  -2    4.60    4.20
 -11   7  -2   10.40    3.30
  11  -7  -2    8.90    3.50
 -11   7  -2    2.50    3.60
 -11  -7   2    3.60    3.00
 -12   7   2    2.30    3.10
  12  -7   2   -2.90    3.30
 -12   7   2   -6.00    3.70
 -12   7  -2   -2.80    3.70
  12  -7  -2   -2.50    3.10
 -12   7  -2   -0.60    3.00
   0   8  -2  514.45   17.70
   0   8   2  490.05   17.70
   0   8   2  490.95   17.90
   0   8  -2  508.75   17.90
   0  -8  -2  493.85   17.70
  -1   8   2   36.30    2.30
   1   8  -2   31.90    2.10
  -1   8   2   39.60    2.20
  -1  -8  -2   37.90    1.80
   1   8  -2   31.60    1.80
  -1   8   2   38.60    2.10
  -1  -8  -2   37.90    1.70
  -1   8  -2   32.10    2.10
   1  -8  -2   42.10    2.30
  -1   8  -2   37.10    2.40
   1   8   2   37.00    1.80
   1   8   2   36.90    2.10
   2  -8   2  404.16   15.10
  -2  -8  -2  415.66   14.40
  -2   8   2  403.36   15.10
  -2   8   2  402.86   15.30
   2   8  -2  426.66   14.70
  -2   8   2  403.06   15.00
   2   8  -2  414.06   14.60
   2   8  -2  460.45   14.90
  -2  -8  -2  416.66   14.40
   2  -8  -2  412.66   15.10
  -2  -8   2  422.46   14.60
  -2   8  -2  405.96   15.10
  -2   8  -2  408.26   15.30
   2   8   2  410.56   14.80
  -2  -8   2  414.76   14.50
  -2  -8   2  415.36   14.70
   2   8   2  411.26   14.40
   2   8   2  405.56   14.30
   3   8  -2   94.59    3.70
   3   8  -2   92.59    3.70
   3  -8   2   88.39    4.50
  -3   8   2   84.09    4.50
  -3   8   2   95.39    4.40
  -3   8   2   91.49    4.50
  -3   8  -2   93.39    4.60
   3  -8  -2   90.59    4.50
   3   8   2  102.69    3.70
  -3  -8   2   98.19    3.70
  -3  -8   2   98.79    3.60
  -3   8  -2   96.39    4.50
   3   8   2  103.99    3.90
  -4  -8  -2   14.10    1.20
   4   8  -2   13.50    1.00
  -4   8   2   13.10    1.90
   4  -8   2   14.10    2.00
  -4   8   2   15.00    2.10
  -4   8   2   11.30    1.80
   4   8  -2   14.90    1.20
  -4  -8   2   16.60    1.10
  -4   8  -2   13.50    2.00
   4   8   2   15.70    1.00
  -4   8  -2   14.40    2.10
   4  -8  -2   17.80    2.10
  -5  -8  -2  111.59    4.80
  -5   8   2  113.09    5.80
  -5   8   2  109.29    5.70
   5  -8   2  113.49    5.70
  -5   8   2  115.69    5.70
   5   8  -2  121.19    4.50
   5   8  -2  124.09    4.70
  -5  -8   2  128.59    4.60
  -5   8  -2  127.79    5.90
   5  -8  -2  116.09    5.70
  -5  -8   2  121.19    5.10
  -5   8  -2  127.39    5.80
  -5   8  -2  124.59    5.80
   6   8  -2   33.40    2.00
  -6   8   2   26.80    3.00
  -6  -8  -2   26.60    2.30
  -6   8   2   25.90    3.00
   6   8  -2   36.60    1.90
   6  -8   2   30.90    3.30
  -6   8   2   33.10    3.30
  -6  -8   2   34.90    1.90
  -6   8  -2   26.40    3.00
  -6   8  -2   33.50    3.20
   6   8   2   27.90    1.40
   6  -8  -2   29.90    3.40
  -6  -8   2   34.10    2.50
   6   8   2   26.90    1.40
  -6   8  -2   26.10    3.00
  -7   8   2   17.80    2.80
  -7  -8  -2   22.80    2.30
   7   8  -2   16.80    1.60
   7  -8   2   20.40    2.90
  -7   8   2   21.90    3.00
  -7   8   2   20.50    3.00
   7  -8  -2   24.70    3.30
  -7   8  -2   17.00    2.70
  -7   8  -2   13.70    2.60
  -7  -8   2   19.70    2.30
  -7   8  -2   20.20    2.80
  -8  -8  -2    2.70    1.70
  -8   8   2    6.30    2.50
  -8   8   2    7.40    2.50
  -8   8   2    6.10    2.40
   8  -8   2    3.30    2.50
  -8   8  -2    4.10    2.30
  -8   8  -2    5.40    2.30
   8  -8  -2   10.40    3.00
  -8   8  -2    5.10    2.40
  -8  -8   2    5.00    2.00
  -9  -8  -2    6.20    2.10
   9  -8   2   11.10    3.20
  -9   8   2    6.50    2.50
  -9   8   2    5.00    2.60
  -9   8   2    9.40    3.00
  -9   8  -2    9.10    2.90
   9  -8  -2    6.40    2.90
  -9  -8   2    3.00    2.20
  -9   8  -2    7.60    2.90
  -9   8  -2    6.80    2.60
 -10   8   2   28.20    4.00
  10  -8   2   39.20    4.60
 -10   8   2   33.70    3.90
 -10   8   2   30.40    4.30
 -10  -8  -2   29.20    3.50
  10  -8  -2   32.10    4.50
 -10   8  -2   34.00    4.20
 -10  -8   2   29.30    3.70
 -10   8  -2   37.60    4.00
 -10   8  -2   31.70    4.30
 -11   8   2    4.50    2.90
 -11   8   2    5.30    3.40
  11  -8   2   10.10    3.50
 -11  -8   2    4.80    2.80
 -11   8  -2    7.70    3.30
 -11   8  -2    7.80    4.00
  11  -8  -2    6.10    3.70
 -12   8   2   -3.10    3.60
  12  -8   2    7.10    3.60
 -12   8   2    0.50    3.10
 -12   8  -2   -2.10    3.60
 -12   8  -2    0.90    3.00
  12  -8  -2   -0.90    3.50
   0  -9  -2  153.08    6.20
   0   9   2  148.09    6.10
   0   9   2  158.78    6.50
   0   9  -2  166.28    6.30
   0   9  -2  171.18    6.60
  -1   9   2  497.85   18.40
   1   9  -2  515.85   18.40
  -1  -9  -2  523.55   18.10
   1   9  -2  495.65   18.20
  -1  -9  -2  533.75   18.10
  -1   9   2  528.55   18.80
   1   9   2  524.35   18.10
  -1   9  -2  502.75   18.70
  -1   9  -2  489.85   18.40
   1   9   2  530.25   18.50
   1  -9  -2  520.75   18.50
   2  -9   2  265.17   10.30
  -2  -9  -2  271.87    9.60
  -2   9   2  258.67   10.50
  -2  -9  -2  273.37    9.60
  -2   9   2  254.97   10.30
   2   9  -2  267.77    9.80
  -2   9   2  267.47   10.20
   2   9  -2  286.17   10.00
   2   9   2  268.27   10.00
   2  -9  -2  261.97   10.30
  -2  -9   2  295.97   10.00
   2   9   2  269.27    9.60
   2   9   2  268.77    9.50
  -2  -9   2  283.47    9.70
  -2   9  -2  269.77   10.60
  -2   9  -2  270.47   10.30
  -3   9   2   38.00    2.70
   3   9  -2   36.40    1.80
   3  -9   2   36.80    2.80
  -3   9   2   32.60    2.70
  -3   9   2   31.90    2.50
   3   9  -2   36.20    1.90
   3   9   2   33.60    2.00
  -3  -9   2   32.10    1.80
  -3   9  -2   33.20    2.70
   3   9   2   36.90    1.70
  -3   9  -2   34.30    2.60
   3  -9  -2   33.70    2.60
  -3  -9   2   37.10    1.70
  -4   9   2   68.89    3.90
  -4   9   2   63.19    3.80
   4   9  -2   65.49    2.80
   4  -9   2   61.59    3.90
  -4   9   2   69.19    3.80
  -4   9  -2   66.89    4.10
  -4  -9   2   69.89    2.70
   4   9   2   71.99    3.00
   4  -9  -2   68.59    3.80
   4   9   2   69.09    2.80
  -4   9  -2   70.29    3.90
  -5   9   2  164.88    7.40
  -5  -9  -2  159.88    6.30
   5   9  -2  163.68    6.00
   5  -9   2  165.48    7.40
   5   9  -2  168.18    6.20
  -5   9   2  150.98    7.20
  -5   9   2  166.68    7.50
   5   9  -2  178.08    6.50
  -5  -9   2  176.98    6.00
  -5   9  -2  153.28    7.30
   5  -9  -2  165.08    7.30
  -5   9  -2  163.28    7.40
  -5   9  -2  160.08    7.30
   6   9  -2   86.19    3.50
   6   9  -2   85.49    3.70
  -6   9   2   89.99    5.10
   6  -9   2   81.09    4.90
  -6   9   2   86.19    5.00
  -6   9   2   92.59    5.20
  -6  -9  -2   85.89    4.00
  -6   9  -2   83.29    5.00
  -6  -9   2  100.29    3.90
   6  -9  -2   86.89    5.30
  -6  -9   2   84.29    4.20
  -6   9  -2   83.69    4.90
  -6   9  -2   87.59    5.00
  -7   9   2    0.20    2.20
  -7   9   2    2.70    2.40
   7   9  -2    1.60    1.10
  -7  -9  -2    2.50    1.50
   7  -9   2    2.40    2.40
  -7   9   2    5.30    2.20
  -7   9  -2    3.60    2.10
  -7   9  -2    2.10    2.10
   7  -9  -2    1.50    2.40
  -7   9  -2    3.80    2.30
  -7  -9   2    3.40    1.60
  -8  -9  -2   54.99    3.70
  -8   9   2   58.69    4.80
  -8   9   2   60.69    4.90
  -8   9   2   57.29    4.70
   8  -9   2   59.79    4.50
  -8  -9   2   54.49    3.80
   8  -9  -2   61.89    5.00
  -8   9  -2   59.09    4.50
  -8   9  -2   53.99    4.60
  -8   9  -2   63.79    4.80
   9  -9   2    7.10    3.00
  -9   9   2   11.30    3.10
  -9  -9  -2    5.40    2.10
  -9   9   2   11.20    3.20
  -9   9   2   12.20    2.80
  -9   9  -2   10.00    2.90
   9  -9  -2   13.00    3.40
  -9   9  -2    9.30    3.00
  -9  -9   2    4.30    2.20
  -9   9  -2   12.10    3.00
 -10   9   2   16.60    3.50
 -10   9   2   26.40    4.40
  10  -9   2   29.10    4.20
 -10   9   2   23.20    3.80
 -10   9  -2   23.60    3.70
 -10   9  -2   22.90    4.00
 -10   9  -2   27.00    3.80
 -10  -9   2   20.80    3.30
  10  -9  -2   22.30    4.20
  11  -9   2   -0.40    3.10
 -11   9   2    6.80    3.40
 -11   9   2   -2.50    3.40
  11  -9  -2    3.20    3.40
 -11   9  -2    4.70    2.90
 -11   9  -2    7.10    3.40
 -12   9   2    6.50    3.80
  12  -9   2    4.90    3.80
 -12   9   2    0.60    3.30
 -12   9  -2    2.10    2.80
 -12   9  -2    4.30    3.90
  12  -9  -2    0.50    3.50
   0  10   2  947.31   33.60
   0 -10  -2  970.90   33.60
   0  10  -2  979.20   33.90
   0  10   2  958.50   33.90
   0  10  -2  951.40   33.70
   1  10  -2   78.89    3.40
   1 -10   2   78.09    3.80
  -1 -10  -2   76.69    3.30
   1  10  -2   73.89    3.70
  -1  10   2   81.29    3.70
  -1  10   2   76.29    3.90
   1  10   2   75.49    3.70
  -1  10  -2   79.99    4.10
  -1  10  -2   73.89    3.70
   1  10   2   74.89    3.30
   1 -10  -2   79.19    3.70
   2  10  -2  329.27   11.30
   2 -10   2  318.87   11.90
  -2 -10  -2  313.07   11.10
  -2  10   2  315.27   12.10
  -2  10   2  308.87   11.80
  -2 -10  -2  309.57   11.10
  -2  10   2  298.67   11.70
   2  10  -2  328.67   11.50
  -2  10  -2  307.87   11.80
   2  10   2  313.47   11.00
   2  10   2  309.17   11.50
   2  10   2  305.97   11.10
   2 -10  -2  315.37   11.90
  -2  10  -2  314.67   12.10
   3  10  -2   94.59    3.90
  -3  10   2   94.09    4.80
  -3  10   2   90.39    4.50
   3  10  -2   97.79    3.80
   3 -10   2  100.89    4.80
  -3  10   2   90.39    4.50
  -3 -10   2  101.09    4.10
  -3  10  -2   89.39    4.50
   3 -10  -2   88.99    4.50
   3  10   2   91.69    3.50
   3  10   2   91.79    3.90
  -3 -10   2   93.59    3.60
  -3  10  -2   82.69    4.70
   3  10   2   91.19    3.40
  -4  10   2   28.60    2.80
   4 -10   2   23.90    2.70
  -4  10   2   26.80    2.80
   4  10  -2   29.40    1.60
  -4  10   2   33.10    3.00
   4  10  -2   31.20    1.70
   4  10   2   37.90    1.80
  -4  10  -2   40.30    3.10
   4  10   2   36.60    1.80
  -4  10  -2   33.10    2.90
  -4 -10   2   34.60    1.60
   4 -10  -2   34.50    3.10
  -5  10   2   42.60    3.60
   5 -10   2   49.60    3.70
   5  10  -2   49.40    2.20
  -5  10   2   44.00    3.40
  -5  10   2   41.90    3.50
   5  10  -2   43.40    2.20
   5 -10  -2   45.10    3.70
  -5  10  -2   43.50    3.50
  -5  10  -2   43.90    3.40
  -5 -10   2   47.70    2.00
  -5  10  -2   43.80    3.90
   6  10  -2   49.99    2.40
  -6  10   2   52.19    4.10
  -6  10   2   49.90    3.90
   6 -10   2   46.20    3.80
  -6 -10  -2   51.39    2.80
  -6  10   2   57.59    4.40
  -6  10  -2   43.00    3.80
  -6  10  -2   48.10    4.00
   6 -10  -2   58.19    4.00
  -6  10  -2   44.00    3.70
  -7 -10  -2  100.79    4.50
  -7  10   2   97.79    5.60
  -7  10   2   93.49    5.60
   7 -10   2   89.69    5.70
  -7  10   2   91.89    5.70
  -7  10  -2   89.89    5.60
   7 -10  -2  105.19    5.90
  -7  10  -2   90.29    5.40
  -7 -10   2   89.69    4.70
  -7  10  -2   95.39    5.70
   8 -10   2    6.20    2.90
  -8  10   2    8.50    2.90
  -8 -10  -2    3.40    1.70
  -8  10   2    8.30    2.80
  -8  10   2    6.20    2.60
  -8  10  -2    5.80    2.40
   8 -10  -2    8.60    3.00
  -8  10  -2    5.50    2.70
  -8 -10   2    4.40    1.90
  -8  10  -2    4.40    2.40
  -9 -10  -2    4.70    2.10
  -9  10   2    8.50    3.20
  -9  10   2    0.70    2.60
  -9  10   2    3.60    2.60
   9 -10   2   10.90    3.00
   9 -10  -2    9.30    3.30
  -9 -10   2    6.20    2.20
  -9  10  -2   12.20    3.30
  -9  10  -2   10.60    3.00
  -9  10  -2    9.80    3.00
 -10  10   2   13.70    3.20
 -10  10   2    5.20    3.30
  10 -10   2    7.90    3.50
 -10  10   2    6.60    3.60
  10 -10  -2   18.60    3.90
 -10  10  -2   14.40    3.40
 -10 -10   2    7.10    2.60
 -10  10  -2    9.70    3.40
 -10  10  -2    7.30    3.10
 -11  10   2    1.30    3.60
 -11  10   2    7.30    3.30
  11 -10   2    7.50    3.60
 -11  10  -2    3.70    3.00
 -11  10  -2    9.70    3.70
  11 -10  -2    3.30    3.50
 -12  10   2    2.90    3.70
 -12  10   2    5.10    3.60
  12 -10   2    3.20    3.80
  12 -10  -2   11.40    4.30
 -12  10  -2    5.00    3.10
 -12  10  -2   11.50    4.50
   0  11   2 1268.47   43.80
   0  11  -2 1235.18   44.10
   0 -11  -2 1287.47   43.80
   0  11  -2 1239.58   43.90
   0  11   2 1262.27   44.20
  -1 -11  -2  762.52   26.80
  -1  11   2  742.83   27.10
  -1  11   2  759.72   27.40
   1  11  -2  760.92   26.90
   1  11  -2  763.62   27.10
   1 -11   2  788.52   27.20
   1 -11  -2  763.32   27.10
  -1  11  -2  760.72   27.10
   1  11   2  786.42   27.20
   1  11   2  760.52   26.70
  -1  11  -2  755.82   27.40
  -2 -11  -2  154.08    5.50
   2  11  -2  139.99    5.70
  -2  11   2  149.88    6.30
  -2 -11  -2  156.58    5.60
  -2  11   2  150.78    6.20
   2  11  -2  142.99    6.00
   2 -11   2  144.09    6.40
  -2  11   2  146.29    6.60
  -2  11  -2  137.49    6.30
   2 -11  -2  148.19    6.30
  -2  11  -2  136.19    6.50
   2  11   2  152.68    5.60
   2  11   2  154.08    6.10
   2  11   2  159.28    5.40
  -3  11   2   59.39    3.50
  -3  11   2   60.39    3.80
  -3  11   2   49.00    3.40
   3 -11   2   61.19    3.60
  -3 -11  -2   59.59    2.20
   3  11  -2   59.39    2.60
   3  11  -2   57.49    2.80
  -3 -11  -2   60.99    2.20
  -3  11  -2   49.00    3.70
   3 -11  -2   51.19    3.40
   3  11   2   59.89    2.90
  -3 -11   2   60.89    2.50
  -3  11  -2   50.59    3.40
   3  11   2   58.29    2.30
   3  11   2   59.99    2.40
  -4  11   2   78.39    4.60
   4 -11   2   69.69    4.30
  -4  11   2   84.09    4.50
  -4  11   2   73.89    4.40
   4  11  -2   79.49    3.30
   4  11  -2   85.89    3.30
   4  11   2   80.29    3.30
   4 -11  -2   76.29    4.40
  -4 -11   2   79.09    3.10
  -4  11  -2   83.29    4.70
  -4  11  -2   73.79    4.20
   4  11   2   83.89    3.50
   5  11  -2   86.99    3.40
  -5  11   2   92.29    5.00
  -5  11   2   85.49    4.70
   5  11  -2   88.09    3.50
   5 -11   2   80.89    4.80
  -5  11   2   78.79    5.00
   5  11   2   81.59    3.20
   5 -11  -2   84.69    4.80
  -5  11  -2   76.69    5.00
  -5  11  -2   73.49    4.70
  -5  11  -2   87.29    4.90
  -6  11   2   32.20    3.60
  -6  11   2   44.40    4.00
  -6  11   2   47.40    4.00
   6 -11   2   38.80    3.80
   6  11  -2   43.20    2.20
  -6  11  -2   46.20    3.80
  -6  11  -2   47.40    4.20
   6 -11  -2   49.00    4.30
  -6  11  -2   38.00    3.70
  -7  11   2   35.60    3.90
  -7 -11  -2   44.00    2.80
  -7  11   2   43.70    4.40
  -7  11   2   42.90    4.10
   7 -11   2   40.10    4.00
  -7  11  -2   41.30    4.20
  -7  11  -2   45.80    4.20
   7 -11  -2   32.40    3.80
  -7  11  -2   44.90    4.20
  -8 -11  -2    5.60    1.70
  -8  11   2    6.50    3.00
  -8  11   2    9.00    2.80
  -8  11   2    7.70    2.60
   8 -11   2   11.00    3.10
  -8  11  -2   10.40    2.90
  -8  11  -2    4.50    2.70
  -8  11  -2    7.20    2.80
   8 -11  -2    3.20    2.60
  -9  11   2   20.70    3.90
  -9  11   2   23.70    3.80
   9 -11   2   23.30    4.10
  -9  11   2   21.90    3.50
  -9  11  -2   35.50    4.30
   9 -11  -2   29.80    4.10
  -9 -11   2   18.80    2.90
  -9  11  -2   23.20    4.00
  -9  11  -2   22.50    3.60
 -10  11   2    8.30    3.10
  10 -11   2    7.50    3.60
 -10  11   2    0.60    2.70
 -10  11   2    6.60    3.40
 -10  11  -2    1.00    3.40
 -10  11  -2    4.90    3.10
 -10  11  -2    3.00    3.00
  10 -11  -2   10.10    3.80
 -11  11   2   -3.30    2.80
  11 -11   2    4.00    3.60
 -11  11   2    6.10    3.60
  11 -11  -2    0.60    3.40
 -11  11  -2    0.90    4.00
 -11  11  -2    4.40    3.10
 -11  11  -2    1.30    3.50
 -12  11   2    2.50    3.10
  12 -11   2    4.70    3.90
 -12  11   2   -3.00    3.60
 -12  11  -2    0.80    4.10
  12 -11  -2   -3.80    3.50
 -12  11  -2   -1.10    2.80
   0  12   2  573.34   21.00
   0  12  -2  586.74   21.10
   0  12  -2  592.74   21.50
   0 -12  -2  601.54   21.10
   0  12   2  588.24   21.50
   0 -12   2  593.64   21.10
  -1 -12  -2   46.20    2.40
   1 -12   2   45.50    2.80
   1  12  -2   46.40    2.90
  -1  12   2   38.80    3.00
   1  12  -2   46.10    2.50
  -1  12   2   45.70    2.70
  -1  12  -2   49.30    3.30
   1  12   2   45.10    2.80
   1 -12  -2   40.40    2.80
  -1  12  -2   44.50    2.80
   1  12   2   41.90    2.30
  -2  12   2   10.10    1.80
  -2  12   2   11.80    1.80
   2 -12   2   14.50    2.20
  -2  12   2    9.30    2.00
   2  12  -2    9.00    1.50
  -2 -12  -2   14.80    1.30
   2  12  -2   12.90    1.40
   2 -12  -2   11.10    1.90
  -2  12  -2    8.90    1.70
   2  12   2   12.50    1.20
   2  12   2   13.30    1.00
  -2  12  -2   12.30    2.10
   2  12   2   15.60    1.80
   3  12  -2   88.19    3.60
  -3 -12  -2   85.39    3.20
   3  12  -2   78.89    3.80
   3 -12   2   84.79    4.50
  -3 -12  -2   85.19    3.20
  -3  12   2   76.49    4.40
  -3  12   2   87.09    4.40
  -3  12   2   77.69    4.70
  -3 -12  -2   85.09    3.10
   3  12   2   85.49    3.90
  -3  12  -2   76.99    4.70
   3  12   2   81.89    3.20
   3 -12  -2   81.69    4.40
  -3 -12   2   80.09    4.00
   3  12   2   87.09    3.20
  -3  12  -2   83.39    4.50
   4 -12   2  103.29    5.40
  -4  12   2   99.19    5.40
   4  12  -2  105.09    4.20
   4  12  -2  100.89    4.20
  -4  12   2   99.19    5.20
  -4  12   2  104.49    5.80
   4 -12  -2   97.99    5.30
  -4  12  -2  114.49    5.80
   4  12   2  103.49    4.10
  -4 -12   2  112.39    4.00
  -4  12  -2  106.99    5.50
   4  12   2  102.79    4.40
  -5  12   2   87.79    4.90
  -5  12   2   71.09    4.70
   5  12  -2   76.79    3.20
  -5  12   2   76.79    5.10
   5 -12   2   80.19    4.90
   5  12   2   68.09    3.00
  -5  12  -2   78.49    4.90
   5 -12  -2   73.29    4.60
  -5  12  -2   72.09    4.70
  -5  12  -2   86.39    4.90
  -6  12   2   10.40    2.80
  -6  12   2    5.20    2.30
   6 -12   2    6.80    2.60
  -6  12   2    9.10    2.60
  -6  12  -2    7.90    2.50
  -6  12  -2    4.80    2.60
   6 -12  -2    4.20    2.30
  -6  12  -2    8.10    2.40
  -7  12   2   23.30    3.30
  -7  12   2   18.10    3.40
   7 -12   2   24.30    3.50
  -7  12   2   19.10    3.20
   7 -12  -2   21.10    3.50
  -7  12  -2   21.30    3.20
  -7  12  -2   26.10    3.40
  -7  12  -2   22.40    3.60
   8 -12   2    9.30    3.10
  -8  12   2   12.60    2.90
  -8  12   2    7.00    2.70
  -8  12   2    7.60    2.80
   8 -12  -2   13.40    3.40
  -8  12  -2    6.50    3.00
  -8  12  -2    5.40    2.80
  -8  12  -2   12.00    3.00
   9 -12   2    4.70    3.30
  -9  12   2    3.10    2.80
  -9  12   2    4.30    2.90
  -9  12   2    6.10    3.00
  -9  12  -2    7.50    3.00
   9 -12  -2    5.50    3.50
  -9  12  -2    3.20    2.80
  -9  12  -2    2.10    2.90
 -10  12   2    2.20    3.00
 -10  12   2   -4.10    2.60
  10 -12   2    5.80    3.60
 -10  12   2    1.50    2.90
 -10  12  -2   -3.50    2.50
  10 -12  -2   -2.20    3.40
 -10  12  -2    0.50    2.90
 -10  12  -2   -1.80    2.70
 -11  12   2    1.30    3.70
 -11  12   2   13.00    5.10
  11 -12   2   10.10    4.10
 -11  12   2    2.30    3.20
 -11  12  -2   -0.40    3.40
 -11  12  -2   11.70    3.50
  11 -12  -2    2.10    3.60
 -11  12  -2   -2.40    3.00
   0 -13  -2   33.50    2.20
   0  13  -2   19.90    2.30
   0  13   2   28.80    2.20
   0 -13   2   20.50    2.10
   0  13   2   29.70    2.70
   0  13  -2   23.70    2.10
   1  13  -2   23.80    1.90
  -1  13   2   27.60    2.70
   1  13  -2   29.10    2.50
  -1 -13  -2   28.60    2.00
   1 -13   2   30.20    2.60
  -1  13   2   29.90    2.40
  -1 -13   2   31.00    2.20
  -1  13  -2   28.60    2.60
  -1  13  -2   29.70    2.80
   1  13   2   27.20    2.00
   1  13   2   38.20    2.70
   1 -13  -2   30.20    2.50
   2  13  -2    5.70    1.60
  -2 -13  -2   10.60    1.20
   2 -13   2   10.60    2.10
   2  13  -2    7.20    1.30
  -2  13   2    8.10    1.70
  -2  13   2    6.30    1.90
  -2  13   2    7.90    1.80
   2  13   2    7.50    1.70
   2 -13  -2    7.30    1.70
  -2  13  -2    9.00    1.80
   2  13   2    9.60    1.20
  -2  13  -2    6.60    2.00
   3  13  -2  404.76   14.50
   3  13  -2  395.66   14.20
   3 -13   2  383.56   15.10
  -3 -13  -2  401.76   13.80
  -3  13   2  386.26   14.90
  -3  13   2  395.56   15.50
  -3  13   2  399.16   15.10
  -3 -13  -2  402.06   13.90
  -3 -13  -2  387.26   13.80
   3 -13  -2  392.16   15.10
   3  13   2  393.96   13.90
  -3  13  -2  384.76   15.40
   3  13   2  407.16   14.60
  -3  13  -2  389.36   15.10
   3  13   2  401.16   13.80
   4  13  -2   17.60    1.50
  -4  13   2   18.50    2.70
   4 -13   2    9.10    2.30
  -4  13   2   18.70    2.90
   4  13  -2   15.20    1.50
  -4  13   2   16.20    2.60
  -4  13  -2   17.10    3.00
   4 -13  -2   21.80    3.00
  -4 -13   2   18.80    1.20
   4  13   2   19.60    1.30
  -4  13  -2   16.80    2.70
   4  13   2   21.30    1.80
   5 -13   2   26.20    3.30
  -5  13   2   27.70    3.40
  -5  13   2   24.50    3.10
  -5  13   2   28.70    3.40
   5  13  -2   24.50    1.60
   5 -13  -2   26.60    3.10
   5  13   2   26.90    1.70
  -5  13  -2   21.20    3.10
  -5  13  -2   25.70    3.30
  -5  13  -2   20.80    3.10
  -6  13   2   34.70    3.80
  -6  13   2   33.10    3.80
  -6  13   2   41.20    4.20
   6 -13   2   40.20    3.90
  -6  13  -2   40.50    4.10
   6 -13  -2   37.30    3.80
  -6  13  -2   33.90    3.80
  -6  13  -2   34.10    3.70
  -7  13   2   44.30    4.40
  -7  13   2   44.50    4.60
  -7  13   2   38.50    4.20
   7 -13   2   40.10    4.30
  -7  13  -2   31.20    3.80
  -7  13  -2   42.70    4.20
  -7  13  -2   32.60    3.80
   7 -13  -2   40.50    4.40
  -8  13   2    3.80    2.70
  -8  13   2    4.80    3.10
   8 -13   2    6.70    3.10
  -8  13   2    3.60    2.70
  -8  13  -2    6.10    2.80
  -8  13  -2    1.40    2.50
  -8  13  -2    4.10    2.90
   8 -13  -2    5.00    2.80
   9 -13   2    3.20    3.20
  -9  13   2    4.00    3.00
  -9  13   2    0.80    2.90
  -9  13   2    3.30    3.40
  -9  13  -2    5.30    3.40
  -9  13  -2    5.80    2.90
  -9  13  -2    1.00    2.70
   9 -13  -2    0.90    3.00
 -10  13   2    5.10    3.30
  10 -13   2    6.00    3.60
 -10  13   2    4.20    3.20
 -10  13   2    8.70    3.90
 -10  13  -2    4.90    3.30
 -10  13  -2    4.90    3.50
 -10  13  -2    5.00    3.20
  10 -13  -2    8.20    3.80
 -11  13   2   -1.70    2.90
 -11  13   2   -0.50    3.80
  11 -13   2   -1.60    3.70
 -11  13   2    1.00    3.20
 -11  13  -2    0.00    3.10
 -11  13  -2    1.10    3.50
 -11  13  -2   10.90    4.30
  11 -13  -2    0.00    3.80
   0  14  -2   36.80    2.50
   0  14  -2   30.90    2.80
   0 -14  -2   34.90    2.50
   0  14   2   34.00    3.00
   0  14   2   35.30    2.40
   0 -14   2   32.20    2.50
  -1  14   2  192.88    8.70
   1  14  -2  213.08    8.40
   1 -14   2  219.58    8.40
  -1  14   2  188.88    8.20
  -1 -14  -2  194.18    7.80
   1  14  -2  210.38    8.00
  -1  14  -2  206.98    8.30
  -1  14  -2  207.08    8.70
   1  14   2  187.98    7.80
  -1 -14   2  219.68    8.10
   1 -14  -2  196.98    8.20
   1  14   2  197.08    8.40
   2 -14   2   42.00    3.40
  -2  14   2   36.20    2.70
  -2  14   2   30.10    3.20
  -2  14   2   33.70    2.80
   2  14  -2   37.30    2.20
  -2 -14  -2   29.10    2.00
   2  14  -2   36.30    2.70
  -2  14  -2   33.20    3.30
   2  14   2   28.70    2.10
   2 -14  -2   27.30    2.90
  -2  14  -2   34.60    3.00
   2  14   2   31.20    2.70
  -2 -14   2   35.60    2.30
  -3  14   2   59.69    3.80
  -3 -14  -2   60.59    2.50
  -3 -14  -2   57.59    2.50
  -3  14   2   54.29    3.80
  -3  14   2   55.89    4.10
   3 -14   2   52.69    4.00
   3  14  -2   54.29    2.80
  -3 -14  -2   57.49    2.40
   3  14  -2   58.69    3.30
   3  14   2   56.39    2.60
  -3  14  -2   60.59    3.90
   3 -14  -2   54.49    3.80
   3  14   2   51.59    3.30
  -3  14  -2   52.09    4.40
   3  14   2   60.29    2.40
  -3 -14   2   58.89    2.80
   4  14  -2   53.09    2.90
  -4  14   2   56.29    4.10
  -4  14   2   60.69    4.00
   4  14  -2   54.39    2.70
   4 -14   2   53.69    3.90
  -4  14   2   50.49    4.20
  -4  14  -2   57.89    4.40
   4  14   2   60.79    3.10
  -4 -14   2   61.09    2.60
  -4  14  -2   59.89    4.20
   4 -14  -2   48.70    3.90
   5 -14   2   85.79    5.10
  -5  14   2   71.39    4.80
   5  14  -2   70.99    3.20
  -5  14   2   81.69    4.80
  -5  14   2   73.59    5.10
   5  14   2   74.89    3.30
  -5  14  -2   81.49    5.20
  -5  14  -2   71.39    4.80
   5 -14  -2   85.49    5.20
  -5  14  -2   70.79    4.90
  -6  14   2   13.60    2.80
  -6  14   2   14.70    3.00
   6 -14   2   30.00    3.70
  -6  14   2   15.20    3.00
  -6  14  -2   21.30    3.40
  -6  14  -2   18.10    3.30
  -6  14  -2   16.30    3.00
   6 -14  -2   12.80    2.90
  -7  14   2    7.50    2.70
  -7  14   2    4.60    2.70
  -7  14   2    5.30    2.90
   7 -14   2    9.10    2.80
  -7  14  -2   10.30    2.80
   7 -14  -2   11.70    3.20
  -7  14  -2   12.20    2.90
  -7  14  -2   11.60    2.90
  -8  14   2   28.00    4.10
   8 -14   2   16.30    3.80
  -8  14   2   22.10    4.10
  -8  14   2   17.70    3.60
  -8  14  -2   20.50    3.80
  -8  14  -2   18.00    3.50
  -8  14  -2   18.30    3.50
   8 -14  -2   20.40    3.70
  -9  14   2    0.80    2.80
  -9  14   2    3.30    3.10
  -9  14   2    6.10    3.20
   9 -14   2    1.40    3.30
   9 -14  -2   -1.10    3.40
  -9  14  -2   -0.60    3.10
  -9  14  -2   -0.10    2.90
  -9  14  -2    4.20    3.00
 -10  14   2    3.50    3.20
 -10  14   2    1.90    3.50
 -10  14   2    6.50    3.50
  10 -14   2   -1.40    3.10
 -10  14  -2    5.20    3.30
  10 -14  -2    2.30    3.60
 -10  14  -2    1.40    3.20
 -10  14  -2    2.80    3.40
 -11  14   2   -3.20    2.80
 -11  14   2    0.80    3.70
 -11  14   2    2.80    3.90
  11 -14   2    2.50    3.60
 -11  14  -2    1.00    3.30
 -11  14  -2    6.50    3.60
 -11  14  -2    1.60    3.30
  11 -14  -2   -1.80    3.30
   0  15   2   58.99    3.40
   0  15  -2   57.19    3.40
   0  15   2   64.29    3.90
   0 -15   2   61.99    3.50
   0 -15  -2   62.59    3.50
   0  15  -2   61.49    3.90
  -1  15   2   79.99    4.30
   1  15  -2   84.79    4.10
   1 -15   2   85.39    4.50
  -1  15   2   81.69    4.80
  -1  15   2   77.19    4.00
   1  15  -2   83.39    4.60
  -1 -15  -2   80.09    3.90
  -1 -15   2   85.69    4.10
  -1  15  -2   89.09    4.40
   1 -15  -2   74.19    4.30
  -1  15  -2   83.89    4.80
   1  15   2   83.89    4.60
   1  15   2   79.99    3.90
   2 -15   2   78.19    4.70
  -2 -15  -2   84.49    3.80
  -2  15   2   86.99    5.10
  -2  15   2   85.19    4.50
   2  15  -2   80.79    4.50
  -2  15   2   92.89    4.90
   2  15  -2   80.39    3.90
  -2 -15   2   83.69    3.90
   2  15   2   84.69    4.50
   2 -15  -2   83.79    4.70
   2  15   2   84.79    3.80
  -2  15  -2   80.89    5.00
  -2  15  -2   77.99    4.60
   3  15  -2   36.40    2.80
  -3 -15  -2   33.20    2.00
  -3  15   2   38.80    3.80
  -3  15   2   40.50    3.60
   3  15  -2   38.40    2.30
  -3  15   2   38.50    3.30
  -3 -15  -2   34.10    1.80
   3 -15   2   38.60    3.50
   3  15   2   35.70    2.00
  -3  15  -2   35.70    3.70
   3  15   2   34.40    2.80
  -3  15  -2   38.70    3.50
  -3 -15   2   39.80    2.40
   3 -15  -2   41.00    3.60
   4 -15   2    6.10    2.40
  -4  15   2    5.00    2.20
  -4  15   2    4.40    2.10
   4  15  -2    3.40    1.40
   4  15  -2    5.20    1.10
  -4  15   2    3.20    2.30
  -4  15  -2    7.50    2.40
   4  15   2    8.40    1.50
  -4  15  -2    7.30    2.50
  -4 -15   2    4.90    1.00
   4 -15  -2    8.20    2.50
  -4  15  -2    7.10    2.10
  -5  15   2    1.50    2.00
  -5  15   2    2.60    2.30
   5 -15   2    6.70    2.50
  -5  15   2    2.50    2.30
  -5  15  -2    5.00    2.30
  -5  15  -2    6.60    2.50
   5 -15  -2    8.20    2.40
  -5  15  -2    5.60    2.20
   6 -15   2   44.20    4.50
  -6  15   2   38.30    4.20
  -6  15   2   43.30    4.50
  -6  15   2   37.80    4.00
  -6  15  -2   42.20    4.60
   6 -15  -2   47.40    4.60
  -6  15  -2   37.50    4.10
  -6  15  -2   51.19    4.70
  -7  15   2   15.00    3.30
   7 -15   2   10.30    3.30
  -7  15   2   10.70    3.00
  -7  15   2    8.10    3.00
  -7  15  -2    7.20    2.80
   7 -15  -2   16.20    3.60
  -7  15  -2   13.90    3.30
  -7  15  -2   13.20    3.10
  -8  15   2    6.70    3.00
   8 -15   2    4.00    3.00
  -8  15   2    6.20    3.10
  -8  15   2    5.40    3.50
  -8  15  -2    5.30    2.90
  -8  15  -2    9.00    3.30
  -8  15  -2   13.40    3.40
   8 -15  -2    6.40    3.10
   9 -15   2    4.70    3.60
  -9  15   2    2.80    3.10
  -9  15   2    5.90    3.30
  -9  15   2    5.40    3.60
   9 -15  -2    4.30    3.70
  -9  15  -2    1.00    3.40
  -9  15  -2    5.90    3.20
  -9  15  -2   -0.10    2.80
  10 -15   2   10.90    3.70
 -10  15   2   10.30    3.70
 -10  15   2   11.80    3.80
 -10  15   2   12.40    4.30
 -10  15  -2    9.00    3.30
  10 -15  -2    7.60    4.20
 -10  15  -2   15.40    4.30
 -10  15  -2   12.50    3.70
 -11  15   2   10.50    4.00
 -11  15   2    7.40    3.40
 -11  15   2   11.00    4.40
  11 -15   2    3.00    3.50
 -11  15  -2    8.60    3.60
 -11  15  -2    4.80    4.20
  11 -15  -2   10.70    4.40
 -11  15  -2    7.90    3.60
   0  16   2   18.50    2.20
   0  16  -2   14.40    2.10
   0 -16   2   17.10    2.30
   0  16  -2   16.80    2.70
   0  16   2   20.30    2.80
   0 -16  -2   18.50    2.20
   1  16  -2  417.16   15.70
  -1 -16  -2  429.16   15.70
  -1  16   2  426.56   15.70
   1 -16   2  406.56   16.10
  -1  16   2  443.66   16.70
   1  16  -2  428.66   16.20
  -1  16   2  419.26   16.00
  -1  16  -2  423.96   16.10
   1  16   2  425.06   15.60
  -1 -16   2  446.16   15.80
   1 -16  -2  411.96   16.00
  -1  16  -2  438.46   16.70
   1  16   2  428.06   16.30
  -2  16   2   64.59    4.30
  -2  16   2   73.59    4.00
   2  16  -2   66.19    4.10
  -2  16   2   71.59    4.70
   2 -16   2   72.19    4.40
  -2 -16  -2   65.49    3.30
   2  16  -2   63.49    3.40
   2  16   2   62.59    4.00
  -2  16  -2   63.49    4.50
  -2 -16   2   64.49    3.50
   2  16   2   57.99    3.20
   2 -16  -2   58.59    4.10
  -2  16  -2   61.89    4.30
  -3  16   2   21.90    3.20
  -3 -16  -2   19.50    1.60
   3 -16   2   23.70    3.20
  -3  16   2   26.80    3.30
   3  16  -2   22.10    1.90
   3  16  -2   15.90    2.20
  -3  16   2   28.90    3.10
  -3 -16   2   20.30    1.90
  -3  16  -2   15.90    2.90
  -3  16  -2   22.40    3.00
   3  16   2   19.00    1.60
   3 -16  -2   24.30    3.10
   3  16   2   21.20    2.40
  -4  16   2   33.70    3.90
  -4  16   2   39.20    3.70
   4 -16   2   35.90    3.70
   4  16  -2   36.20    2.70
  -4  16   2   35.10    3.70
   4  16  -2   37.00    2.20
  -4  16  -2   39.60    4.20
  -4  16  -2   42.80    3.90
  -4  16  -2   39.20    3.80
   4 -16  -2   32.90    3.60
  -4 -16   2   38.20    2.10
   4  16   2   35.80    2.70
   5 -16   2   36.90    4.00
  -5  16   2   34.10    3.80
  -5  16   2   28.50    3.80
  -5  16   2   32.90    3.80
   5 -16  -2   37.20    4.10
  -5  16  -2   39.40    4.30
  -5  16  -2   35.00    3.90
  -5  16  -2   41.10    4.10
  -6  16   2   20.10    3.40
  -6  16   2   14.30    3.30
  -6  16   2   16.20    3.20
   6 -16   2   10.40    2.80
  -6  16  -2    8.20    2.80
  -6  16  -2   16.30    3.30
  -6  16  -2   11.30    3.10
   6 -16  -2   16.40    3.20
  -7  16   2   57.19    5.30
  -7  16   2   47.10    5.00
   7 -16   2   41.80    4.70
  -7  16   2   48.40    4.80
  -7  16  -2   41.30    4.70
   7 -16  -2   47.40    4.90
  -7  16  -2   50.79    5.10
  -7  16  -2   43.70    4.80
  -8  16   2   10.00    3.60
  -8  16   2    6.60    3.30
   8 -16   2    6.30    3.40
  -8  16   2    6.70    3.00
  -8  16  -2    9.50    3.60
   8 -16  -2    3.90    3.10
  -8  16  -2   13.10    3.50
  -8  16  -2    6.90    3.00
   9 -16   2   10.80    4.00
  -9  16   2    8.60    3.10
  -9  16   2   17.10    4.30
  -9  16   2   12.40    3.80
  -9  16  -2    6.60    3.10
  -9  16  -2   11.10    3.80
   9 -16  -2    8.50    4.00
  -9  16  -2    8.40    3.40
 -10  16   2    5.90    3.90
 -10  16   2    5.10    3.50
 -10  16   2    2.30    3.60
  10 -16   2    9.90    4.10
 -10  16  -2    0.00    3.30
 -10  16  -2    2.10    3.40
  10 -16  -2    3.40    4.20
 -10  16  -2    1.80    3.80
 -11  16   2   -0.60    4.20
 -11  16   2   -0.70    3.50
  11 -16   2   -6.20    3.20
 -11  16   2    5.60    3.40
 -11  16  -2    0.30    3.10
  11 -16  -2   10.30    4.50
 -11  16  -2    3.90    4.10
 -11  16  -2   -2.20    3.80
   0  17   2   45.10    3.70
   0  17  -2   46.70    4.10
   0 -17  -2   45.70    3.30
   0  17   2   44.90    3.20
   0 -17   2   51.99    3.40
   0  17  -2   44.70    3.10
   1  17  -2   23.10    2.40
  -1  17   2   23.70    3.10
   1 -17   2   26.30    2.90
   1  17  -2   20.50    2.80
  -1  17   2   24.20    2.80
  -1 -17  -2   25.50    2.40
  -1  17   2   28.40    2.60
   1  17   2   20.00    2.60
  -1 -17   2   25.10    2.50
   1  17   2   22.80    2.30
  -1  17  -2   23.70    2.70
  -1  17  -2   22.20    3.30
   1 -17  -2   23.60    2.80
   2  17  -2    1.70    1.80
   2 -17   2    5.80    2.20
  -2  17   2    5.30    1.90
  -2  17   2    5.80    2.30
   2  17  -2    5.70    1.50
  -2  17   2    2.60    2.20
  -2 -17  -2    4.90    1.40
   2  17   2    5.00    1.90
   2  17   2    3.80    1.40
  -2  17  -2    5.10    2.30
  -2 -17   2    5.60    1.60
  -2  17  -2    1.70    2.20
   2 -17  -2    4.20    1.90
  -3  17   2   20.60    2.90
  -3 -17  -2   22.00    1.70
  -3  17   2   17.60    3.00
   3  17  -2   20.70    2.40
   3  17  -2   21.30    2.00
  -3  17   2   14.10    2.60
   3 -17   2   22.00    3.20
   3  17   2   20.60    1.70
   3  17   2   21.60    2.40
   3 -17  -2   18.20    2.90
  -3  17  -2   23.40    3.30
  -3 -17   2   25.40    2.00
  -3  17  -2   16.90    2.90
  -4  17   2  132.29    6.60
  -4  17   2  122.79    6.70
   4  17  -2  136.69    5.40
   4 -17   2  130.89    6.80
  -4  17   2  130.19    7.10
   4  17  -2  125.69    5.70
   4  17   2  127.69    5.80
  -4  17  -2  136.39    7.20
  -4  17  -2  124.19    6.60
  -4  17  -2  129.89    6.80
   4 -17  -2  121.79    6.60
  -5  17   2   14.90    3.10
  -5  17   2   18.20    3.60
   5 -17   2   27.50    3.70
  -5  17   2   17.50    3.20
  -5  17  -2   22.70    3.40
   5 -17  -2   13.00    2.90
  -5  17  -2   14.30    3.10
  -5  17  -2   20.40    3.40
   6 -17   2   20.70    3.60
  -6  17   2   36.20    4.30
  -6  17   2   28.30    3.80
  -6  17   2   33.20    4.20
  -6  17  -2   40.50    4.50
  -6  17  -2   25.20    4.00
   6 -17  -2   26.70    4.10
  -6  17  -2   31.80    4.40
  -7  17   2   -2.00    2.70
  -7  17   2   -3.90    2.50
   7 -17   2    0.90    2.70
  -7  17   2   -5.40    2.80
  -7  17  -2   -1.60    2.90
   7 -17  -2    2.70    3.10
  -7  17  -2    0.20    2.90
  -7  17  -2    2.90    3.10
  -8  17   2   12.50    3.50
  -8  17   2    7.40    3.50
   8 -17   2   11.60    3.70
  -8  17   2   13.60    3.60
  -8  17  -2   14.50    3.40
   8 -17  -2   12.30    3.90
  -8  17  -2   11.80    4.00
  -8  17  -2    6.00    3.40
  -9  17   2   26.60    4.60
  -9  17   2   25.40    4.60
   9 -17   2   23.80    4.50
  -9  17   2   15.50    4.40
  -9  17  -2   13.60    3.70
  -9  17  -2   15.50    4.00
  -9  17  -2   14.00    4.30
   9 -17  -2   24.50    4.80
 -10  17   2    9.80    3.70
 -10  17   2    9.30    4.40
 -10  17   2    7.20    4.00
  10 -17   2    7.70    4.30
 -10  17  -2   12.00    3.90
 -10  17  -2    7.20    3.80
 -10  17  -2    6.50    4.20
  10 -17  -2   19.20    4.80
   0  18  -2   28.20    2.80
   0  18   2   25.50    2.60
   0  18   2   31.00    3.50
   0 -18  -2   24.40    2.70
   0  18  -2   26.90    3.30
   0  18   2   32.00    2.50
   0 -18   2   29.00    3.00
   1  18  -2    8.10    2.40
  -1  18   2    4.90    2.30
  -1 -18  -2    7.30    1.70
  -1  18   2   10.10    2.00
   1  18  -2    8.80    1.90
   1 -18   2    9.30    2.30
  -1  18   2    5.30    1.90
   1 -18  -2    6.70    2.00
  -1  18  -2    3.10    2.10
   1  18   2    5.20    2.30
  -1  18  -2    4.20    2.30
   1  18   2    5.30    1.60
  -1 -18   2    8.60    1.90
  -2 -18  -2   79.39    3.90
  -2  18   2   86.19    4.50
   2  18  -2   78.29    4.60
  -2  18   2   86.49    4.80
   2  18  -2   73.59    4.00
   2 -18   2   68.99    4.60
  -2  18   2   82.39    5.50
  -2  18  -2   69.39    5.10
   2  18   2   82.99    4.70
  -2  18  -2   80.49    5.00
  -2 -18   2   79.09    4.10
   2 -18  -2   77.19    4.80
   2  18   2   80.19    3.90
  -3 -18  -2   15.30    1.60
  -3  18   2   16.40    2.80
   3  18  -2   11.30    2.10
   3  18  -2   12.60    1.80
   3 -18   2   17.00    2.70
  -3  18   2   15.20    2.60
  -3  18   2   18.90    3.30
  -3  18  -2   10.90    2.60
   3  18   2   15.50    2.20
  -3  18  -2   13.00    2.90
   3 -18  -2   10.10    2.50
   3  18   2   15.30    1.60
  -3 -18   2   12.00    1.70
   4  18  -2    3.80    1.50
  -4  18   2    4.50    2.50
  -4  18   2    6.00    2.80
  -4  18   2    6.60    3.00
   4 -18   2    7.50    2.50
   4 -18  -2    5.00    2.40
   4  18   2    6.80    1.80
  -4  18  -2    5.60    2.70
  -4  18  -2    9.50    2.50
  -4  18  -2    8.50    2.70
   5 -18   2    9.50    2.90
  -5  18   2   18.20    3.40
  -5  18   2   16.00    3.20
  -5  18   2   12.40    3.10
   5 -18  -2   12.30    3.00
  -5  18  -2   12.80    3.30
  -5  18  -2   13.70    3.10
  -5  18  -2   12.90    3.10
  -6  18   2   -0.30    2.70
   6 -18   2   -0.50    2.50
  -6  18   2   -1.60    2.60
  -6  18   2    0.50    2.70
  -6  18  -2   -5.70    2.40
   6 -18  -2   -0.80    2.50
  -6  18  -2   -2.80    2.40
  -6  18  -2   -1.70    2.80
   7 -18   2    3.50    3.20
  -7  18   2    2.40    3.20
  -7  18   2   -0.90    2.90
  -7  18   2   -1.10    3.30
   7 -18  -2    0.60    2.90
  -7  18  -2    1.80    2.90
  -7  18  -2   -1.20    3.00
  -7  18  -2   -0.50    2.70
  -8  18   2   -0.30    3.10
  -8  18   2    8.70    3.80
  -8  18   2    2.80    3.40
   8 -18   2    3.10    3.40
   8 -18  -2    8.60    3.60
  -8  18  -2    1.10    3.10
  -8  18  -2    4.80    3.30
  -8  18  -2   -0.70    2.90
  -9  18   2   11.30    4.00
  -9  18   2    7.90    3.70
   9 -18   2   15.50    4.40
  -9  18   2    9.50    3.40
   9 -18  -2    4.80    3.60
  -9  18  -2   11.80    4.30
  -9  18  -2   15.00    3.80
  -9  18  -2    9.30    3.80
 -10  18   2   19.70    4.10
  10 -18   2   20.10    4.50
 -10  18   2   17.10    4.70
 -10  18   2   13.30    4.60
 -10  18  -2   15.60    4.40
 -10  18  -2   12.30    4.60
 -10  18  -2   20.30    4.60
  10 -18  -2   19.00    5.10
   0  19  -2   -1.10    2.20
   0  19   2    1.50    2.00
   0  19  -2    0.80    1.80
   0  19   2    1.50    1.40
   0 -19   2    1.60    1.80
   0 -19  -2    1.00    1.70
   0  19   2    0.10    1.60
  -1 -19  -2   21.40    2.30
  -1  19   2   14.80    2.90
  -1  19   2   17.40    2.70
   1  19  -2   22.20    2.50
   1 -19   2   21.20    2.80
   1  19  -2   20.10    3.00
  -1  19   2   20.20    2.40
   1  19   2   17.20    2.20
   1 -19  -2   17.10    2.70
   1  19   2   23.70    3.00
  -1  19  -2   19.60    3.30
  -1 -19   2   24.60    2.60
  -1  19  -2   18.80    2.60
   2  19  -2   20.50    2.30
   2  19  -2   16.90    2.60
  -2  19   2   18.10    2.80
   2 -19   2   19.60    2.80
  -2  19   2   21.30    3.60
  -2 -19  -2   22.30    2.20
  -2  19   2   22.60    2.80
  -2  19  -2   19.90    3.50
  -2 -19   2   24.10    2.40
   2  19   2   22.20    2.10
   2 -19  -2   18.20    2.90
   2  19   2   20.00    2.80
  -2  19  -2   26.20    3.30
   3 -19   2    6.20    2.30
   3  19  -2    5.20    1.80
  -3  19   2    6.40    2.70
   3  19  -2    6.20    1.50
  -3  19   2    9.80    3.00
  -3  19   2    4.70    2.20
  -3 -19   2    5.00    1.50
  -3  19  -2    6.80    2.90
   3 -19  -2    1.80    2.10
  -3  19  -2    8.20    2.70
   3  19   2    7.80    2.10
  -4  19   2   55.19    4.70
  -4  19   2   54.39    5.20
  -4  19   2   56.49    4.50
   4  19  -2   67.09    3.90
   4 -19   2   61.09    5.00
   4  19   2   61.19    3.80
  -4  19  -2   66.09    4.80
   4 -19  -2   56.09    4.50
  -4  19  -2   65.09    4.90
  -4  19  -2   67.69    5.30
  -5  19   2    0.80    3.00
  -5  19   2    4.90    2.60
   5 -19   2   -0.40    2.40
  -5  19   2    5.40    2.90
  -5  19  -2    0.00    2.60
   5 -19  -2    0.50    2.50
  -5  19  -2    1.60    2.80
  -5  19  -2    5.30    2.80
  -6  19   2   25.00    4.10
  -6  19   2   22.30    3.90
  -6  19   2   24.90    4.10
   6 -19   2   14.80    3.60
  -6  19  -2   22.80    3.90
   6 -19  -2   22.50    3.80
  -6  19  -2   18.70    3.80
  -6  19  -2   18.80    3.80
  -7  19   2   15.60    3.80
  -7  19   2   13.20    4.10
  -7  19   2   10.00    3.40
   7 -19   2    2.30    3.40
  -7  19  -2   10.30    3.80
  -7  19  -2    4.40    3.40
   7 -19  -2    9.40    3.80
  -7  19  -2    8.20    3.50
  -8  19   2   18.50    4.20
  -8  19   2   10.70    4.10
   8 -19   2   14.60    4.20
  -8  19   2   14.80    4.10
  -8  19  -2    5.10    3.60
  -8  19  -2   16.00    3.80
  -8  19  -2    5.40    4.10
   8 -19  -2    4.90    3.80
  -9  19   2   12.20    4.40
  -9  19   2    3.70    3.60
  -9  19   2   16.80    4.20
   9 -19   2   10.80    4.30
   9 -19  -2    3.30    4.20
  -9  19  -2   13.80    4.00
  -9  19  -2    9.20    3.90
  -9  19  -2    9.00    3.90
 -10  19   2    3.50    3.60
 -10  19   2   -0.20    3.30
 -10  19   2    3.90    3.90
  10 -19   2    8.80    4.40
 -10  19  -2    0.90    3.80
  10 -19  -2   -1.60    3.50
 -10  19  -2    0.30    4.10
 -10  19  -2    3.30    3.80
   0  20  -2   35.60    3.80
   0  20   2   41.70    4.20
   0 -20   2   36.30    3.40
   0  20  -2   40.30    3.50
   0  20   2   37.50    2.80
   0 -20  -2   37.30    3.20
   0  20   2   40.30    3.40
   1  20  -2   17.40    2.40
   1 -20   2   21.70    2.90
  -1  20   2   20.10    3.40
  -1  20   2   20.60    2.70
   1  20  -2   19.80    3.00
  -1  20   2   20.80    2.50
  -1 -20  -2   20.00    2.40
   1 -20  -2   16.30    2.60
  -1  20  -2   20.90    3.20
   1  20   2   20.00    2.30
  -1  20  -2   15.40    2.60
   1  20   2   14.20    2.20
  -1 -20   2   20.60    2.50
   1  20   2   15.00    2.90
  -2  20   2    6.30    2.60
   2  20  -2    7.50    1.80
  -2 -20  -2    7.40    1.70
   2  20  -2    3.80    2.10
   2 -20   2    7.80    2.50
  -2  20   2    8.40    3.00
  -2  20   2    7.60    2.30
   2  20   2    8.50    1.70
  -2 -20   2    3.80    1.70
  -2  20  -2    5.40    2.60
  -2  20  -2    6.70    2.70
   2  20   2    9.50    2.40
   2 -20  -2    4.40    2.30
   3  20  -2   24.50    2.70
  -3  20   2   34.10    3.50
   3  20  -2   22.40    2.80
  -3  20   2   24.30    3.70
  -3  20   2   22.60    3.40
   3 -20   2   24.80    3.40
  -3 -20   2   29.00    2.90
   3 -20  -2   29.90    3.60
  -3  20  -2   19.60    3.30
   3  20   2   26.30    3.00
  -3  20  -2   24.30    3.80
  -4  20   2   18.60    3.70
  -4  20   2   20.70    3.30
   4 -20   2   15.50    3.10
  -4  20   2   19.40    3.70
  -4  20  -2   22.30    3.50
  -4  20  -2   18.30    3.50
  -4  20  -2   14.30    3.70
   4 -20  -2   17.30    3.40
   4  20   2   16.50    3.60
  -5  20   2    1.80    2.70
   5 -20   2    4.50    3.10
  -5  20   2    2.50    3.00
  -5  20   2    8.20    3.20
  -5  20  -2    3.70    3.00
  -5  20  -2   -0.10    2.60
   5 -20  -2   -1.90    2.40
  -5  20  -2    6.20    3.10
  -6  20   2   16.50    4.10
  -6  20   2   12.50    3.60
  -6  20   2   14.30    3.70
   6 -20   2   12.70    3.70
  -6  20  -2   14.80    3.70
  -6  20  -2   12.10    3.50
   6 -20  -2   10.50    3.50
  -6  20  -2   12.60    3.50
  -7  20   2   18.90    4.10
   7 -20   2   15.80    4.00
  -7  20   2   23.70    4.50
  -7  20   2   31.00    5.00
  -7  20  -2   26.90    4.60
   7 -20  -2   15.80    3.90
  -7  20  -2   29.80    4.70
  -7  20  -2   25.70    4.40
  -8  20   2    2.60    3.50
  -8  20   2    3.90    3.70
   8 -20   2    5.10    3.60
  -8  20   2   -3.70    3.20
  -8  20  -2    8.10    3.80
   8 -20  -2    5.30    3.50
  -8  20  -2    8.60    4.00
  -8  20  -2    3.80    3.60
  -9  20   2    3.40    3.80
  -9  20   2    3.00    3.60
   9 -20   2    3.70    3.60
  -9  20   2   -2.20    3.70
   9 -20  -2   -2.20    3.40
  -9  20  -2   -0.90    3.40
  -9  20  -2    5.30    3.30
  -9  20  -2    6.70    4.30
   0  21   2    0.10    2.20
   0  21  -2   -0.40    2.30
   0 -21  -2   -1.50    1.70
   0 -21   2   -0.80    1.90
   0  21  -2    2.30    2.10
   0  21   2    1.10    1.90
   0  21   2    1.70    1.50
   1  21  -2   17.80    3.10
  -1  21   2   13.30    2.60
  -1  21   2   17.80    3.20
   1 -21   2   17.60    2.90
   1  21  -2   12.90    2.30
  -1  21   2   16.60    2.40
  -1 -21  -2   12.40    2.20
  -1 -21   2   15.90    2.40
   1 -21  -2   15.20    2.70
  -1  21  -2   14.70    2.80
  -1  21  -2   16.50    3.50
   1  21   2   19.00    3.10
   1  21   2   12.50    2.20
  -2  21   2   25.60    3.10
  -2  21   2   34.00    4.30
  -2  21   2   29.60    3.50
   2 -21   2   22.40    3.40
   2  21  -2   30.20    2.80
  -2 -21  -2   29.90    2.70
   2  21  -2   27.40    3.30
  -2  21  -2   30.30    4.00
   2 -21  -2   25.60    3.30
   2  21   2   30.90    3.40
  -2 -21   2   27.10    2.70
  -2  21  -2   29.60    3.70
   2  21   2   27.40    2.60
  -3  21   2   47.80    4.90
   3  21  -2   41.90    3.70
  -3  21   2   44.70    4.10
  -3  21   2   41.60    4.30
   3 -21   2   43.30    4.50
  -3  21  -2   40.90    4.70
   3  21   2   45.60    3.90
  -3  21  -2   43.60    4.40
  -3  21  -2   49.80    4.50
   3 -21  -2   33.50    3.90
  -4  21   2    0.30    3.10
  -4  21   2   -2.60    2.70
  -4  21   2    1.90    2.40
   4 -21   2   -1.60    2.70
  -4  21  -2   -2.70    3.00
  -4  21  -2    0.70    2.60
  -4  21  -2    1.10    2.60
   4 -21  -2   -1.10    2.50
   5 -21   2   17.50    3.50
  -5  21   2   24.90    3.90
  -5  21   2   23.80    4.00
  -5  21   2   22.20    4.40
  -5  21  -2   24.60    4.10
  -5  21  -2   26.00    4.10
  -5  21  -2   23.50    4.10
   5 -21  -2   23.00    3.80
  -6  21   2   -2.90    3.10
   6 -21   2   -0.50    2.70
  -6  21   2    0.00    3.20
  -6  21   2    3.60    3.20
   6 -21  -2   -0.80    3.00
  -6  21  -2    7.90    3.30
  -6  21  -2   -1.80    3.00
  -6  21  -2    4.10    3.00
   7 -21   2    3.90    3.30
  -7  21   2   16.60    4.30
  -7  21   2   10.40    3.80
  -7  21   2    8.50    3.60
  -7  21  -2    9.00    3.50
   7 -21  -2    6.40    3.40
  -7  21  -2    4.80    3.70
  -7  21  -2   10.10    3.80
   8 -21   2    7.10    3.90
  -8  21   2    3.50    3.90
  -8  21   2    0.30    3.80
  -8  21   2    3.80    3.80
  -8  21  -2    8.20    3.90
  -8  21  -2    1.80    3.40
   8 -21  -2   10.30    4.30
  -8  21  -2    5.00    3.90
   9 -21   2    2.40    4.10
  -9  21   2    2.90    4.00
  -9  21   2   -1.30    3.30
  -9  21   2    0.60    3.80
  -9  21  -2   -1.40    3.50
  -9  21  -2    2.10    3.70
  -9  21  -2    1.20    4.00
   9 -21  -2    3.40    4.20
   0  22   2   63.09    5.20
   0  22  -2   58.39    5.10
   0 -22  -2   55.69    4.00
   0  22   2   53.79    4.00
   0 -22   2   62.09    4.30
   0  22  -2   54.89    4.00
  -1  22   2   41.80    3.90
  -1  22   2   32.80    4.10
  -1 -22  -2   28.20    3.00
   1 -22   2   38.50    3.90
  -1  22   2   39.50    3.40
   1  22  -2   33.60    3.40
   1  22  -2   34.30    3.90
   1 -22  -2   34.20    3.70
   1  22   2   33.90    3.10
  -1  22  -2   38.00    4.30
  -1  22  -2   38.70    3.80
  -1 -22   2   36.70    3.40
   1  22   2   39.70    4.10
   2  22  -2   31.50    3.00
   2 -22   2   30.30    3.80
  -2  22   2   35.00    3.90
  -2  22   2   32.30    3.40
  -2  22   2   32.40    4.50
   2  22  -2   25.80    3.40
   2 -22  -2   31.70    3.80
  -2 -22   2   33.00    3.00
  -2  22  -2   24.50    4.00
   2  22   2   27.10    3.50
  -2  22  -2   27.40    3.60
  -3  22   2   21.10    3.70
  -3  22   2   23.00    3.20
  -3  22   2   19.30    3.80
   3  22  -2   24.10    3.10
   3 -22   2   25.90    3.80
  -3  22  -2   22.00    3.70
   3 -22  -2   29.90    4.00
  -3  22  -2   30.00    3.70
  -3  22  -2   22.80    4.30
   3  22   2   25.10    3.20
  -4  22   2   13.40    3.30
  -4  22   2    7.40    3.30
   4 -22   2   10.80    3.30
  -4  22   2   18.70    3.40
   4 -22  -2   13.70    3.10
  -4  22  -2   12.40    3.60
  -4  22  -2   11.50    3.20
  -4  22  -2   13.80    3.70
  -5  22   2    5.90    3.20
   5 -22   2    4.00    3.10
  -5  22   2    2.00    3.00
  -5  22   2    4.30    3.10
  -5  22  -2    0.60    2.90
  -5  22  -2    4.80    3.10
  -5  22  -2   -3.30    2.70
   5 -22  -2    1.20    2.70
  -6  22   2    3.20    3.20
  -6  22   2    9.30    3.60
  -6  22   2    8.60    3.80
   6 -22   2    0.00    3.20
  -6  22  -2   10.90    3.60
  -6  22  -2    9.80    3.80
  -6  22  -2    6.80    3.80
   6 -22  -2    5.90    3.30
  -7  22   2   10.80    3.90
   7 -22   2   15.70    3.90
  -7  22   2   15.30    4.20
  -7  22   2    2.40    3.40
  -7  22  -2   16.30    4.40
  -7  22  -2   21.60    4.60
  -7  22  -2   13.90    4.10
   7 -22  -2   12.70    3.70
  -8  22   2    2.10    3.70
  -8  22   2   -1.00    3.60
  -8  22   2   -3.60    3.60
   8 -22   2   -0.60    3.90
  -8  22  -2   -0.80    3.80
   8 -22  -2   -3.50    3.80
  -8  22  -2    1.50    3.50
  -8  22  -2   -8.40    2.90
  -9  22   2   -0.80    3.30
   9 -22   2    6.70    4.50
  -9  22   2    4.20    4.10
  -9  22   2    0.20    3.80
  -9  22  -2   11.80    4.80
  -9  22  -2    4.20    4.10
   9 -22  -2    1.90    4.10
  -9  22  -2    0.50    3.30
   0 -23  -2   -3.20    1.80
   0 -23   2   -1.00    2.00
   0  23   2    0.60    2.60
   0  23  -2   -2.50    2.20
   0  23   2   -1.10    1.80
   0  23  -2    1.40    1.90
   1  23  -2    9.30    2.30
   1  23  -2    9.80    3.00
  -1  23   2   14.80    3.60
  -1 -23  -2    8.80    2.30
  -1  23   2   11.00    2.80
  -1  23   2    4.70    2.80
   1 -23   2    9.90    2.80
   1  23   2    5.90    1.90
  -1  23  -2    7.80    2.70
   1 -23  -2   11.30    2.80
  -1  23  -2   12.10    3.50
   1  23   2    9.90    3.00
  -1 -23   2    8.00    2.40
  -2  23   2    8.60    3.50
  -2  23   2    5.90    2.60
  -2  23   2   12.20    2.60
   2 -23   2    5.60    2.60
   2  23  -2    7.70    2.80
   2  23   2   10.50    2.80
   2 -23  -2    7.50    2.80
  -2  23  -2    8.90    2.90
  -2  23  -2    7.10    3.50
  -3  23   2   33.40    4.00
   3 -23   2   23.00    3.90
   3  23  -2   28.40    3.30
  -3  23   2   37.00    3.90
  -3  23   2   22.00    4.10
   3  23   2   27.60    3.40
   3 -23  -2   26.50    3.70
  -3  23  -2   23.80    3.90
  -3  23  -2   40.10    4.20
  -3  23  -2   30.30    4.50
   4 -23   2   14.10    3.60
  -4  23   2   16.40    3.80
  -4  23   2   17.50    3.40
  -4  23   2    9.00    3.30
  -4  23  -2   13.10    3.60
  -4  23  -2   11.00    3.40
   4 -23  -2   11.40    3.60
  -4  23  -2   10.60    3.40
  -5  23   2    8.40    3.30
  -5  23   2   10.00    3.50
  -5  23   2    5.00    3.70
   5 -23   2    8.70    3.60
  -5  23  -2    9.60    3.50
   5 -23  -2    2.80    3.30
  -5  23  -2   11.00    3.50
  -5  23  -2    7.90    3.40
  -6  23   2    5.20    3.50
   6 -23   2    8.10    3.70
  -6  23   2    6.00    3.30
  -6  23   2    7.10    3.70
  -6  23  -2    5.90    3.60
  -6  23  -2   -1.40    3.10
   6 -23  -2    2.30    3.20
  -6  23  -2    0.90    3.20
  -7  23   2    7.10    3.80
   7 -23   2   11.30    4.10
  -7  23   2    7.40    3.80
  -7  23   2    5.30    4.10
  -7  23  -2    8.90    4.20
  -7  23  -2    6.50    3.90
  -7  23  -2    0.80    3.40
   7 -23  -2    9.50    3.70
   8 -23   2    2.80    4.00
  -8  23   2    7.00    4.60
  -8  23   2    0.80    3.80
  -8  23   2   -0.10    3.80
   8 -23  -2    2.20    4.00
  -8  23  -2    3.20    4.10
  -8  23  -2    0.60    3.90
  -8  23  -2    1.70    3.70
   0  24   2    2.50    2.10
   0 -24  -2   -0.50    2.10
   0  24   2    2.60    2.60
   0  24  -2    0.40    2.20
   0 -24   2   -1.30    2.10
   0  24  -2   -0.90    2.80
  -1 -24  -2   44.60    3.80
   1  24  -2   51.09    5.00
   1 -24   2   56.99    4.80
   1  24  -2   44.30    3.90
  -1  24   2   49.60    4.60
  -1  24   2   51.59    5.50
  -1  24  -2   47.90    5.20
  -1 -24   2   46.90    4.00
   1 -24  -2   44.60    4.40
  -1  24  -2   48.20    4.50
   1  24   2   49.40    5.00
   2 -24   2    4.40    2.80
  -2  24   2    0.80    2.40
   2  24  -2    2.60    2.50
  -2  24   2   -4.20    2.60
  -2  24   2    3.60    2.30
  -2  24  -2   -0.20    2.50
   2 -24  -2    0.80    2.50
   2  24   2    0.70    2.40
  -2  24  -2    4.20    2.50
  -2  24  -2    2.60    2.90
   3 -24   2    1.30    2.50
  -3  24   2    1.70    3.00
  -3  24   2    1.80    2.40
  -3  24   2   -0.10    3.10
  -3  24  -2    6.00    3.70
  -3  24  -2    5.00    2.80
   3 -24  -2    2.60    2.90
   3  24   2    6.10    3.80
  -3  24  -2    2.80    2.80
   4 -24   2   20.20    4.00
  -4  24   2   20.20    4.20
  -4  24   2   15.70    4.10
  -4  24   2   21.40    3.70
  -4  24  -2   22.80    4.50
  -4  24  -2   21.50    4.00
  -4  24  -2   19.10    3.90
   4 -24  -2   13.50    3.40
  -5  24   2   -0.70    3.20
  -5  24   2   -2.40    2.90
   5 -24   2    2.30    2.90
  -5  24   2   -0.50    3.10
  -5  24  -2    4.10    3.80
   5 -24  -2   -5.80    2.80
  -5  24  -2    1.40    3.20
  -5  24  -2    5.80    3.30
  -6  24   2   11.80    4.00
  -6  24   2   10.90    3.90
  -6  24   2   16.10    4.10
   6 -24   2    5.60    3.60
  -6  24  -2   16.30    4.30
  -6  24  -2    5.10    3.70
   6 -24  -2    8.10    3.80
  -6  24  -2    2.50    3.50
   7 -24   2   17.10    4.60
  -7  24   2   24.60    5.40
  -7  24   2   24.00    4.70
  -7  24   2   19.30    4.70
  -7  24  -2   28.60    5.00
   7 -24  -2   17.70    4.40
  -7  24  -2   23.00    4.90
  -7  24  -2   17.80    4.60
   8 -24   2   -1.50    3.80
  -8  24   2    3.10    4.00
  -8  24   2   -3.80    3.70
  -8  24   2   -0.50    3.80
  -8  24  -2    0.70    4.00
  -8  24  -2   10.20    4.40
  -8  24  -2    4.70    3.80
   8 -24  -2    2.80    4.10
   0  25   2   22.80    4.10
   0 -25  -2   18.20    3.20
   0 -25   2   21.90    3.20
   0  25  -2   17.40    3.90
   0  25  -2   24.80    3.40
   0  25   2   18.00    3.00
   1 -25   2    1.40    2.50
   1  25  -2    1.30    3.80
  -1  25   2    0.00    2.40
  -1  25   2    3.00    3.30
   1  25  -2    0.30    2.80
  -1  25  -2   -2.20    2.70
   1 -25  -2    0.40    2.40
   1  25   2    1.00    2.80
  -1  25  -2    5.20    2.70
  -1 -25   2    1.60    2.20
  -2  25   2   30.40    3.90
   2  25  -2   30.90    4.00
   2 -25   2   33.80    4.20
  -2  25   2   26.60    4.50
  -2  25  -2   31.70    3.90
  -2  25  -2   31.90    5.00
   2 -25  -2   28.90    4.00
   2  25   2   28.60    4.00
  -2  25  -2   24.80    4.00
  -3  25   2    2.50    3.20
   3 -25   2    6.60    3.10
  -3  25   2    5.30    3.00
  -3  25   2    0.90    2.50
  -3  25  -2    4.70    2.90
   3 -25  -2    1.50    3.00
  -3  25  -2    2.40    2.80
  -3  25  -2    1.00    3.10
   4 -25   2    3.00    3.20
  -4  25   2   10.50    4.20
  -4  25   2   10.70    3.30
  -4  25   2    2.10    3.20
   4 -25  -2    9.30    3.60
  -4  25  -2   11.90    3.60
  -4  25  -2    5.50    3.50
  -4  25  -2    6.20    3.40
  -5  25   2    2.70    3.80
  -5  25   2    5.10    3.20
  -5  25   2    3.90    3.40
   5 -25   2    4.60    3.50
  -5  25  -2   -0.80    3.20
  -5  25  -2    5.00    3.50
  -5  25  -2    2.60    3.40
   5 -25  -2    2.60    3.40
  -6  25   2    1.70    3.40
   6 -25   2    3.90    3.60
  -6  25   2   -0.70    3.50
  -6  25   2    0.40    3.40
   6 -25  -2    2.20    3.70
  -6  25  -2    3.80    3.60
  -6  25  -2    5.80    3.90
  -6  25  -2    7.90    3.90
  -7  25   2    3.20    3.80
  -7  25   2    4.70    3.90
  -7  25   2    5.80    4.00
   7 -25   2    4.10    3.90
  -7  25  -2    5.20    3.70
   7 -25  -2    6.10    4.10
  -7  25  -2    5.50    3.90
  -7  25  -2    6.40    4.10
   0 -26  -2    5.10    2.60
   0  26  -2    6.10    2.60
   0  26  -2    7.80    3.50
   0  26   2    4.30    3.40
   0 -26   2    3.80    2.40
   1 -26   2    0.40    2.50
   1  26  -2   -2.00    2.70
  -1  26   2    1.10    2.60
  -1  26   2   -0.30    2.90
   1  26   2    5.20    3.10
   1 -26  -2    0.40    2.60
  -1  26  -2    1.10    3.20
  -1  26  -2    0.60    2.50
   2  26  -2    3.40    2.60
   2 -26   2    5.40    2.90
  -2  26   2    0.10    3.10
  -2  26   2    4.10    3.00
  -2  26  -2   -0.40    2.90
  -2  26  -2   -1.10    3.30
   2 -26  -2    3.90    2.90
   2  26   2    1.30    2.90
  -3  26   2   -0.80    2.70
  -3  26   2   -1.10    3.10
   3 -26   2   -1.10    3.00
   3 -26  -2    0.20    2.90
  -3  26  -2    3.50    3.10
  -3  26  -2    0.30    2.90
  -3  26  -2    8.90    3.90
  -4  26   2   -0.20    3.90
   4 -26   2   11.40    3.60
  -4  26   2   10.30    4.00
  -4  26   2    6.30    3.40
   4 -26  -2    8.20    3.50
  -4  26  -2    8.30    4.30
  -4  26  -2    7.20    3.80
  -4  26  -2    7.90    3.40
  -5  26   2   -1.80    3.10
  -5  26   2    1.10    4.00
   5 -26   2    5.10    3.60
  -5  26   2   -0.90    3.10
  -5  26  -2   -0.90    3.50
  -5  26  -2   -3.70    3.20
  -5  26  -2   -1.10    3.20
   5 -26  -2   -0.80    3.30
  -6  26   2    8.00    3.80
  -6  26   2    6.60    3.80
  -6  26   2   10.80    4.60
   6 -26   2    7.00    4.00
  -6  26  -2    2.10    3.70
   6 -26  -2    2.20    3.40
  -6  26  -2   12.10    4.60
  -6  26  -2    3.40    3.90
  -7  26   2    2.80    3.70
  -7  26   2    8.50    4.40
  -7  26   2   10.70    4.40
   7 -26   2    4.50    4.10
  -7  26  -2   14.50    4.70
  -7  26  -2   -0.80    3.90
  -7  26  -2   10.40    4.60
   7 -26  -2    5.60    4.20
   0  27  -2   27.10    4.40
   0  27  -2   38.50    5.90
   0  27   2   21.80    4.30
   0 -27   2   25.70    3.70
   1 -27   2   13.30    3.40
  -1  27   2    9.70    3.10
   1  27  -2   10.70    3.50
  -1  27   2    8.70    3.90
   1  27   2   10.40    3.50
  -1  27  -2   14.50    3.50
   1 -27  -2   16.40    3.40
  -1  27  -2   14.00    4.10
  -2  27   2   14.70    3.60
  -2  27   2    4.00    3.40
   2 -27   2   18.10    3.70
  -2  27  -2   12.80    3.40
  -2  27  -2   10.90    3.90
   2  27   2   12.70    3.40
   2 -27  -2   13.90    3.60
   3 -27   2   44.70    5.20
  -3  27   2   37.00    5.00
  -3  27   2   37.00    5.30
  -3  27  -2   39.40    4.90
  -3  27  -2   34.60    5.20
   3 -27  -2   33.00    4.70
  -4  27   2   -3.60    3.70
   4 -27   2    8.00    3.70
  -4  27   2    0.90    3.20
  -4  27  -2   10.20    4.00
  -4  27  -2   10.70    4.20
   4 -27  -2    5.60    3.30
  -4  27  -2   -1.40    3.10
  -5  27   2    5.90    4.60
  -5  27   2    9.60    4.30
  -5  27   2    5.50    5.00
   5 -27   2    6.10    3.90
  -5  27  -2   12.00    4.30
  -5  27  -2   10.80    3.90
  -5  27  -2   -1.10    3.80
   5 -27  -2   15.50    4.30
  -6  27   2    1.90    3.60
   6 -27   2   -1.50    3.60
  -6  27   2    4.10    3.90
  -6  27   2    1.60    3.80
   6 -27  -2   -2.00    3.80
  -6  27  -2   -1.10    3.50
  -6  27  -2    2.40    3.90
  -6  27  -2    6.60    4.00
   0  28   2   12.10    3.90
   0  28  -2   11.30    3.70
   1 -28   2    1.60    2.70
   1  28  -2    0.20    3.10
  -1  28   2   -0.70    3.40
   1 -28  -2   -2.40    2.60
  -1  28  -2    2.20    3.00
  -1  28  -2    3.90    3.60
   1  28   2    2.60    3.30
  -2  28   2    3.90    3.90
  -2  28   2    2.50    2.80
   2 -28   2    5.30    3.20
   2 -28  -2    5.10    3.10
  -2  28  -2    1.20    3.10
  -2  28  -2    9.50    4.10
  -3  28   2    9.40    3.60
  -3  28   2    7.20    3.90
   3 -28   2    7.40    3.40
   3 -28  -2    0.60    3.10
  -3  28  -2    6.80    3.80
  -3  28  -2    3.60    3.10
  -4  28   2    4.20    4.30
  -4  28   2   -0.50    3.10
   4 -28   2    5.70    3.70
  -4  28  -2    4.60    3.90
  -4  28  -2    3.10    3.80
   4 -28  -2    9.40    3.80
   5 -28   2   -1.90    3.60
  -5  28   2   10.80    4.00
  -5  28   2   14.40    4.90
   5 -28  -2    9.00    4.10
  -5  28  -2   24.10    4.60
  -5  28  -2   14.50    4.30
  -5  28  -2   15.80    4.90
   0  29   2    3.70    3.40
   0  29  -2    7.00    3.50
   1  29  -2   -1.00    3.00
   1 -29   2    1.20    3.50
  -1  29   2    0.20    3.50
  -1  29  -2    5.10    3.80
   1  29   2    0.70    2.90
   2 -29   2    7.80    3.60
  -2  29   2   21.10    4.80
  -2  29   2   12.90    3.40
  -2  29  -2   15.70    4.60
  -2  29  -2   17.40    3.60
   2 -29  -2   20.70    4.10
  -3  29   2   25.50    4.50
  -3  29   2   20.90    4.80
   3 -29   2   25.10    4.40
  -3  29  -2   34.30    5.70
   3 -29  -2   22.20    4.40
  -3  29  -2   28.90    4.70
   4 -29   2   -1.90    3.60
  -4  29   2    5.60    4.40
  -4  29   2    3.20    3.30
  -4  29  -2   11.30    4.90
  -4  29  -2    5.30    3.90
   4 -29  -2    4.40    3.80
   0  30   2   -0.90    3.40
   0  30  -2    0.00    3.20
  -1  30   2    3.80    3.40
  -1  30  -2   14.20    4.10
   1  30   2    6.30    3.90
  -2  30   2   11.40    4.50
   2 -30   2   12.10    3.90
  -2  30  -2   13.50    3.80
   2 -30  -2   13.30    5.30
  -2  30  -2   21.90    4.90
  -3  30   2    9.50    3.80
   3 -30   2    8.40    3.90
  -3  30   2    5.40    4.30
  -3  30  -2    7.00    3.80
  -3  30  -2    6.00    4.40
   3 -30  -2    4.90    3.70
   0  31   2   -8.50    2.80
   0  31  -2   -3.70    3.20
   0   0  -3   -0.70    0.30
   0   0   3   -0.90    0.20
  -1   0  -3 1076.09   36.80
   1   0   3 1066.99   36.90
  -1   0  -3 1056.89   36.90
   1   0   3 1095.89   36.80
  -1   0   3 1004.90   36.80
  -1   0   3 1075.29   36.80
   1   0   3 1114.49   36.80
   1   0  -3 1068.89   36.80
  -2   0  -3  555.74   19.40
  -2   0   3  578.04   19.50
  -2   0   3  555.44   19.50
   2   0   3  559.44   19.40
   2   0  -3  556.34   19.50
   2   0  -3  533.75   19.40
  -2   0  -3  538.65   19.40
   2   0  -3  552.54   19.50
   2   0   3  576.64   19.40
  -3   0  -3 1958.80   66.69
  -3   0  -3 1902.11   66.69
   3   0   3 1989.10   66.69
  -3   0   3 1930.01   66.79
  -3   0   3 1913.31   66.89
  -3   0   3 1896.71   66.59
   3   0  -3 1902.01   66.69
   3   0   3 2021.00   66.69
  -3   0  -3 1947.21   66.79
   3   0   3 1910.91   66.69
  -4   0   3  168.38    6.60
   4   0   3  175.38    6.80
  -4   0   3  176.18    6.90
  -4   0  -3  184.28    6.80
   4   0  -3  168.68    6.80
  -4   0   3  178.58    7.00
  -4   0  -3  179.38    6.90
  -4   0  -3  181.88    6.80
   5   0  -3  189.88    7.50
  -5   0   3  190.18    7.70
  -5   0  -3  195.38    7.40
  -5   0  -3  194.08    7.40
  -5   0  -3  185.08    7.60
  -5   0   3  186.98    7.50
   5   0   3  187.08    7.40
  -5   0   3  191.28    7.20
  -6   0  -3    6.70    1.50
   6   0   3    8.30    1.60
   6   0  -3    3.90    1.70
  -6   0   3    4.60    1.90
  -6   0  -3    7.20    1.70
  -6   0   3   -0.40    1.30
  -6   0  -3    4.00    1.30
  -6   0   3    3.30    1.40
  -7   0   3   34.40    3.10
  -7   0  -3   34.60    2.60
  -7   0  -3   37.80    2.80
  -7   0   3   34.90    3.30
  -7   0  -3   36.90    3.30
   7   0   3   40.00    3.00
   7   0  -3   40.50    3.20
  -7   0   3   34.90    2.60
  -8   0   3    4.40    2.00
  -8   0  -3    4.30    1.70
  -8   0  -3    4.60    1.60
   8   0  -3    8.80    2.20
   8   0   3    6.60    1.90
  -8   0   3    8.30    1.60
  -8   0  -3    7.70    2.10
   9   0   3    1.70    2.00
   9   0  -3    4.50    2.30
  -9   0  -3   -1.10    1.70
  -9   0   3    0.40    2.40
  -9   0  -3    5.50    2.40
  10   0   3   15.80    2.80
 -10   0   3   17.10    3.40
 -10   0  -3   19.00    2.80
  10   0  -3   13.20    2.90
 -10   0  -3   16.10    3.40
 -11   0   3   10.10    3.40
 -11   0  -3    3.00    3.20
 -12   0   3    6.80    3.90
 -12   0  -3   10.00    3.90
   0   1   3  149.88    5.70
   0  -1   3  166.48    5.80
   0  -1  -3  165.98    5.70
   0  -1  -3  159.78    5.60
   0   1  -3  165.28    5.70
   0   1  -3  162.48    5.70
   0  -1   3  151.28    5.70
  -1  -1  -3 1594.84   54.79
   1   1  -3 1599.94   54.79
   1   1  -3 1590.24   54.79
  -1   1   3 1541.15   54.79
   1  -1   3 1617.74   54.79
   1  -1   3 1653.43   54.79
  -1  -1  -3 1545.65   54.69
  -1   1   3 1665.93   54.79
  -1   1  -3 1576.34   54.79
   1  -1  -3 1512.35   54.79
   1   1   3 1605.54   54.89
  -1  -1   3 1609.34   54.79
   1  -1  -3 1601.64   54.79
  -1  -1   3 1611.14   54.79
  -1   1  -3 1581.84   54.79
   1   1   3 1607.14   54.79
   2  -1   3 2259.67   76.39
   2   1  -3 2193.78   76.29
   2   1  -3 2263.87   76.39
  -2  -1  -3 2243.98   76.19
   2   1  -3 2215.28   76.39
   2  -1   3 2196.18   76.39
  -2   1   3 2377.96   76.49
  -2   1   3 2208.88   76.39
  -2   1   3 2207.78   76.49
  -2   1   3 2209.78   76.39
  -2  -1   3 2296.57   76.39
  -2   1  -3 2082.89   76.39
   2  -1  -3 2282.07   76.49
  -2   1  -3 2073.49   76.29
   2   1   3 2303.37   76.19
  -2  -1   3 2163.48   76.39
   2   1   3 2212.08   76.29
   2  -1  -3 2240.18   76.49
  -3  -1  -3  608.34   21.90
   3   1  -3  632.24   21.90
  -3  -1  -3  600.04   21.80
   3  -1   3  611.94   21.90
  -3   1   3  619.04   22.00
  -3   1   3  619.34   22.10
  -3   1   3  620.54   21.90
  -3  -1  -3  623.64   21.80
  -3  -1   3  632.64   22.10
  -3   1  -3  633.74   22.00
   3  -1  -3  624.34   22.00
  -3  -1   3  639.84   21.70
   3   1   3  643.54   21.80
  -3   1  -3  627.44   22.00
   3   1   3  651.63   21.80
   3   1   3  619.54   21.80
   4  -1   3  398.46   14.60
  -4  -1  -3  409.96   14.70
   4   1  -3  403.36   14.60
  -4  -1  -3  407.26   14.40
  -4   1   3  416.76   14.70
  -4   1   3  391.66   14.50
  -4   1   3  402.16   14.80
  -4  -1  -3  409.06   14.40
  -4   1  -3  404.96   14.80
  -4  -1   3  417.16   14.80
   4   1   3  397.66   14.40
  -4   1  -3  397.96   14.60
   4   1   3  430.66   14.50
  -4  -1   3  399.96   14.30
  -4   1  -3  408.26   14.60
   4  -1  -3  392.36   14.70
   5  -1   3   20.70    1.90
  -5   1   3   18.80    1.90
   5   1  -3   20.10    1.90
  -5  -1  -3   18.60    1.60
  -5  -1  -3   18.10    2.00
  -5   1   3   16.40    1.70
  -5  -1  -3   19.10    1.70
  -5   1   3   17.90    2.20
   5  -1  -3   17.10    2.00
  -5  -1   3   24.40    2.40
  -5   1  -3   21.20    1.80
  -5   1  -3   20.10    2.00
  -5  -1   3   18.50    1.60
   5   1   3   21.40    1.80
  -5   1  -3   23.50    2.00
  -6  -1  -3   42.20    2.80
   6   1  -3   32.20    2.60
   6  -1   3   34.80    2.60
  -6   1   3   35.90    2.90
  -6   1   3   32.50    2.40
  -6   1   3   37.90    3.10
  -6  -1  -3   37.20    2.30
  -6  -1  -3   38.80    2.40
   6   1   3   35.10    2.50
  -6   1  -3   39.40    2.60
  -6   1  -3   37.90    2.70
  -6   1  -3   36.70    2.50
  -6  -1   3   34.10    2.30
  -6  -1   3   36.10    3.00
   6  -1  -3   30.80    2.80
   7   1  -3   37.60    3.10
  -7   1   3   33.10    2.80
  -7  -1  -3   33.30    2.60
  -7   1   3   32.10    3.20
  -7  -1  -3   36.50    3.10
   7  -1   3   46.20    3.10
  -7  -1  -3   40.90    2.70
  -7   1   3   37.20    3.70
  -7  -1   3   40.90    3.20
  -7   1  -3   40.10    2.80
  -7  -1   3   32.50    2.50
   7   1   3   35.60    2.80
  -7   1  -3   44.60    3.40
  -7   1  -3   40.60    2.90
   7  -1  -3   34.40    3.30
  -8  -1  -3   76.09    3.80
  -8   1   3   73.49    4.40
  -8   1   3   76.09    4.00
  -8  -1  -3   72.59    4.40
  -8  -1  -3   73.79    3.90
   8  -1   3   80.59    4.40
   8   1  -3   78.49    4.30
  -8   1   3   72.09    4.80
  -8   1  -3   68.99    4.50
   8   1   3   70.59    4.10
  -8  -1   3   72.69    4.70
   8  -1  -3   73.39    4.50
  -8   1  -3   65.39    3.90
  -8  -1   3   75.59    3.60
  -8   1  -3   69.39    4.10
  -9  -1  -3   24.30    3.30
  -9  -1  -3   24.80    2.70
   9  -1   3   25.40    3.10
   9   1  -3   18.20    2.80
  -9   1   3   26.00    3.60
   9  -1  -3   22.60    3.00
  -9   1  -3   23.00    3.20
  -9  -1   3   23.20    3.50
  -9   1  -3   18.70    2.60
   9   1   3   26.40    2.90
  -9   1  -3   24.00    2.60
 -10  -1  -3   16.20    3.30
 -10   1   3   13.80    3.60
  10   1  -3   10.40    2.70
  10  -1   3   13.90    2.80
 -10  -1  -3   11.70    2.30
 -10   1  -3   11.30    3.20
 -10  -1   3    6.80    3.00
 -10   1  -3    8.00    2.40
  10  -1  -3   13.90    3.00
 -11   1   3    6.20    3.50
 -11  -1  -3   14.60    3.70
 -11   1  -3   12.10    3.70
 -11  -1   3   12.00    3.60
 -12   1   3    4.80    3.60
 -12  -1  -3   14.80    4.00
 -12  -1   3    1.10    3.40
 -12   1  -3    4.40    3.80
   0  -2  -3 8850.31  295.77
   0   2  -3 8385.66  296.07
   0   2  -3 8309.27  295.97
   0  -2  -3 8886.11  295.67
   0   2   3 8816.62  295.87
   0  -2   3 8864.81  295.97
   0  -2   3 8981.10  296.07
   0  -2   3 8347.96  296.17
   0   2  -3 8077.39  295.87
   1  -2   3  211.68    7.50
  -1   2   3  205.08    7.50
  -1   2   3  214.38    7.50
  -1   2   3  204.38    7.50
  -1  -2  -3  210.08    7.30
   1   2  -3  188.48    7.40
   1  -2   3  201.68    7.50
  -1  -2  -3  209.88    7.30
  -1   2  -3  202.58    7.60
   1  -2  -3  205.68    7.50
   1  -2  -3  215.18    7.50
   1   2   3  208.98    7.30
   1  -2  -3  216.98    7.50
  -1  -2   3  203.18    7.40
  -1  -2   3  214.38    7.40
  -1   2  -3  203.58    7.50
  -2   2   3 3365.66  119.09
  -2   2   3 3422.46  119.19
  -2  -2  -3 3510.65  118.79
   2  -2   3 3484.35  119.19
   2  -2   3 3710.33  119.19
   2   2  -3 3371.56  119.09
   2   2  -3 3399.06  119.49
  -2   2   3 3557.84  119.19
  -2   2  -3 3555.34  119.09
   2   2   3 3582.34  118.89
  -2  -2   3 3483.35  119.19
   2  -2  -3 3328.97  119.19
  -2   2  -3 3470.95  119.19
   2   2   3 3523.05  119.59
  -2  -2   3 3343.47  119.39
   3   2  -3   86.69    3.30
  -3   2   3   70.19    3.60
  -3  -2  -3   73.89    3.20
  -3  -2  -3   74.39    3.00
  -3   2   3   79.19    3.50
  -3   2   3   73.09    3.40
   3  -2   3   75.89    3.40
   3   2   3   74.09    3.00
   3  -2  -3   67.59    3.50
  -3  -2   3   81.29    3.40
  -3  -2   3   82.29    2.90
   3   2   3   69.79    3.10
   3   2   3   69.89    3.00
  -3   2  -3   84.29    3.40
  -3  -2   3   85.89    3.20
  -3   2  -3   79.59    3.40
  -4   2   3   76.49    3.70
   4  -2   3   78.49    3.70
  -4  -2  -3   84.79    3.30
  -4  -2  -3   80.49    3.60
  -4   2   3   69.09    3.50
   4   2  -3   78.49    3.50
  -4  -2   3   79.29    3.70
  -4  -2   3   75.99    3.10
  -4   2  -3   82.49    3.70
   4   2   3   85.69    3.30
  -4   2  -3   76.99    3.80
  -4   2  -3   79.89    3.60
   4   2   3   82.69    3.30
   4   2   3   79.29    3.30
  -5  -2  -3  627.84   23.20
   5  -2   3  633.24   23.20
  -5   2   3  634.74   23.10
  -5  -2  -3  659.03   22.90
  -5  -2  -3  658.33   22.80
   5   2  -3  640.04   23.00
  -5   2   3  643.94   23.30
  -5   2   3  625.14   23.40
  -5   2  -3  678.83   23.30
   5   2   3  742.13   23.20
   5   2   3  637.44   22.90
  -5   2  -3  654.33   23.20
  -5  -2   3  661.43   22.70
  -5   2  -3  643.34   23.40
   5  -2  -3  642.84   23.30
  -5  -2   3  633.94   23.30
  -6   2   3   83.99    4.10
  -6   2   3   80.19    3.90
  -6  -2  -3   77.79    3.60
   6  -2   3   77.79    4.00
  -6  -2  -3   83.39    4.10
  -6  -2  -3   73.69    3.40
   6   2  -3   67.29    3.70
  -6   2  -3   73.49    3.90
  -6  -2   3   70.49    3.20
  -6   2  -3   70.99    3.80
  -6  -2   3   71.89    4.10
   6   2   3   75.79    3.60
   6  -2  -3   75.29    4.20
  -6   2  -3   74.99    4.20
  -7  -2  -3   17.00    1.90
  -7   2   3   16.80    2.60
   7   2  -3   12.40    2.20
  -7  -2  -3   16.90    2.30
  -7   2   3   11.50    2.20
  -7   2   3    9.00    2.10
   7  -2   3   19.00    2.40
  -7   2  -3   16.90    2.20
  -7   2  -3   15.30    2.30
   7  -2  -3   13.50    2.40
  -7  -2   3    8.40    1.40
  -7  -2   3   17.70    2.60
  -7   2  -3   13.80    2.30
   7   2   3   14.70    2.00
   8   2  -3   22.30    2.50
  -8   2   3   23.00    2.80
  -8  -2  -3   22.10    2.30
  -8   2   3   21.90    3.10
  -8   2   3   23.50    2.40
   8  -2   3   34.00    3.10
  -8  -2  -3   26.90    3.10
  -8   2  -3   18.10    2.80
  -8   2  -3   25.50    2.60
   8   2   3   24.90    2.40
   8  -2  -3   28.10    3.10
  -8   2  -3   24.60    2.70
  -8  -2   3   20.70    3.00
  -9  -2  -3   16.30    2.20
   9  -2   3   19.80    2.90
  -9   2   3   16.10    2.80
  -9   2   3   17.40    2.30
  -9  -2  -3   13.10    2.80
   9   2  -3   13.60    2.50
  -9   2   3   15.40    3.20
  -9   2  -3   14.70    2.40
  -9  -2   3   15.60    3.00
   9   2   3   15.00    2.40
   9  -2  -3   14.70    2.90
  -9   2  -3   22.90    3.20
  -9   2  -3   22.70    2.80
 -10  -2  -3    8.20    2.80
  10  -2   3    8.30    2.70
 -10   2   3    7.30    3.10
  10  -2  -3    6.60    2.70
 -10   2  -3    6.40    2.30
 -10   2  -3    6.10    3.10
 -10  -2   3    6.60    3.00
 -11  -2  -3    3.10    3.00
 -11   2   3    8.50    3.60
 -11   2  -3    2.80    3.30
  11  -2  -3    1.10    2.80
 -11   2  -3    1.20    2.30
 -11  -2   3    2.20    3.30
 -12  -2  -3   -0.50    3.20
 -12   2   3    7.20    4.00
 -12   2  -3   -7.10    3.00
 -12  -2   3   -2.60    3.40
   0   3   3 4409.76  154.98
   0  -3  -3 4571.64  155.08
   0  -3   3 4689.73  155.48
   0  -3   3 4560.04  155.38
   0   3  -3 4290.57  155.78
   0  -3   3 4732.93  155.68
   0  -3  -3 4713.33  155.48
   0   3   3 4482.25  155.58
   0   3  -3 4497.85  155.88
   0  -3  -3 4397.76  155.68
   0   3   3 4340.97  155.08
  -1  -3  -3  215.58    7.80
   1   3  -3  227.08    7.90
   1  -3   3  227.98    8.20
  -1   3   3  223.18    8.10
   1   3  -3  226.38    8.00
   1   3  -3  226.28    8.00
  -1   3   3  215.88    8.10
   1  -3   3  242.88    8.10
  -1   3   3  208.98    8.00
   1  -3  -3  225.98    8.10
  -1  -3   3  234.88    8.00
  -1   3  -3  223.18    8.10
   1  -3  -3  212.08    8.10
   1   3   3  219.58    7.80
  -1   3  -3  225.38    8.20
   1  -3  -3  226.18    8.10
  -1  -3   3  227.58    7.90
  -2   3   3  581.94   20.90
  -2   3   3  602.54   20.90
  -2  -3  -3  595.84   20.40
  -2  -3  -3  592.54   20.60
  -2   3   3  571.64   20.90
   2   3  -3  601.84   20.70
   2   3  -3  596.64   20.80
  -2   3  -3  565.34   20.90
  -2   3  -3  602.94   20.90
   2   3   3  605.54   20.40
  -2  -3   3  586.04   20.80
  -2  -3   3  627.14   20.70
   2  -3  -3  581.84   20.90
  -2  -3   3  600.64   20.50
   2   3   3  598.04   20.40
  -3  -3  -3   27.10    1.20
   3  -3   3   21.60    1.90
  -3   3   3   23.00    2.00
  -3   3   3   26.30    2.00
   3   3  -3   19.80    1.50
  -3  -3  -3   26.70    1.50
  -3   3   3   23.20    1.80
   3   3  -3   20.00    1.40
   3   3   3   25.20    1.20
  -3  -3   3   19.70    1.40
   3   3   3   26.40    1.20
   3   3   3   23.50    1.30
  -3   3  -3   18.70    1.80
  -3  -3   3   19.40    1.70
   3  -3  -3   16.70    1.80
  -3   3  -3   18.00    1.70
  -4   3   3  156.68    6.40
  -4  -3  -3  159.98    6.10
   4  -3   3  149.79    6.30
  -4   3   3  153.68    6.30
  -4   3   3  160.98    6.60
   4   3  -3  147.09    6.00
  -4  -3  -3  157.88    5.80
  -4  -3   3  157.18    6.20
  -4   3  -3  157.08    6.40
  -4   3  -3  152.28    6.30
  -4  -3   3  152.38    5.60
   4   3   3  165.58    5.80
   4   3   3  157.48    5.80
   4  -3  -3  157.08    6.50
   4   3   3  164.28    5.80
  -4   3  -3  152.28    6.40
   5   3  -3   46.90    2.50
  -5   3   3   49.10    2.90
  -5  -3  -3   42.30    2.20
   5  -3   3   42.30    2.80
  -5  -3  -3   42.20    2.60
  -5   3   3   43.10    3.10
  -5   3   3   42.00    2.70
  -5   3  -3   43.70    3.00
   5   3   3   39.40    2.20
  -5   3  -3   40.70    2.80
   5  -3  -3   42.00    2.80
   5   3   3   44.80    2.20
  -5  -3   3   45.30    1.90
  -5  -3   3   42.70    2.70
  -5   3  -3   47.10    2.70
  -6   3   3   31.50    2.80
  -6  -3  -3   30.90    2.10
  -6   3   3   36.10    2.80
   6  -3   3   37.20    2.90
  -6  -3  -3   34.60    2.60
   6   3  -3   28.30    2.40
  -6   3   3   38.30    3.20
  -6  -3   3   30.40    1.70
   6  -3  -3   38.00    3.10
  -6   3  -3   33.70    2.80
  -6  -3   3   39.40    3.10
   6   3   3   36.40    2.30
  -6   3  -3   34.20    2.80
   6   3   3   36.60    2.00
  -6   3  -3   36.80    2.80
   7   3  -3   48.10    3.30
  -7  -3  -3   56.79    3.10
  -7   3   3   51.89    3.60
  -7   3   3   51.09    3.60
   7  -3   3   65.39    4.00
  -7  -3  -3   58.49    3.60
  -7   3   3   66.79    4.20
  -7  -3   3   54.59    3.90
  -7  -3   3   45.40    2.40
   7  -3  -3   54.69    3.90
  -7   3  -3   62.59    3.80
  -7   3  -3   53.49    4.00
  -7   3  -3   56.19    3.60
   7   3   3   58.19    3.20
   8  -3   3   28.20    3.10
  -8   3   3   26.00    3.00
  -8  -3  -3   29.50    3.10
  -8   3   3   22.00    3.10
   8   3  -3   30.00    2.80
  -8  -3  -3   27.70    2.40
  -8   3   3   32.10    2.90
  -8   3  -3   35.30    3.20
  -8  -3   3   34.10    3.40
   8  -3  -3   30.60    3.40
  -8   3  -3   31.20    3.00
  -8   3  -3   25.60    3.20
   8   3   3   27.40    2.50
  -9   3   3   28.80    3.00
  -9  -3  -3   27.70    3.50
   9   3  -3   30.00    3.00
   9  -3   3   28.90    3.40
  -9   3   3   27.40    3.80
  -9   3   3   24.90    3.10
  -9   3  -3   26.30    3.50
  -9   3  -3   28.40    3.10
  -9   3  -3   33.40    3.40
   9  -3  -3   28.00    3.50
  -9  -3   3   28.10    3.50
 -10   3   3   15.40    3.60
  10  -3   3   18.90    3.20
 -10  -3  -3   13.50    3.20
 -10   3  -3   10.50    2.80
 -10   3  -3   18.90    3.00
 -10  -3   3   14.80    3.40
  10  -3  -3   15.00    3.20
 -11  -3  -3    8.10    3.10
  11  -3   3    4.70    3.20
 -11   3   3    7.30    3.60
  11  -3  -3    0.20    3.00
 -11   3  -3    5.90    2.60
 -11   3  -3   11.20    3.50
 -11  -3   3    2.30    3.00
 -12  -3  -3   -2.60    2.90
 -12   3   3    1.60    3.70
 -12   3  -3   -0.80    3.30
 -12  -3   3   -1.70    3.40
   0  -4   3   29.60    1.50
   0   4   3   23.60    1.30
   0  -4  -3   21.70    1.30
   0   4   3   25.80    1.30
   0   4  -3   27.80    1.40
   0  -4  -3   24.80    1.20
   0   4   3   23.90    1.10
   0  -4  -3   26.00    1.30
   0  -4   3   32.30    1.40
  -1   4   3   59.09    2.50
   1   4  -3   55.99    2.40
  -1   4   3   60.69    2.60
  -1  -4  -3   61.99    2.20
   1   4  -3   56.09    2.40
  -1   4   3   60.39    2.60
  -1   4   3   57.49    2.70
   1  -4   3   57.89    2.60
   1   4  -3   55.69    2.40
   1   4   3   59.99    2.20
  -1  -4   3   59.29    2.40
  -1  -4   3   58.19    2.40
  -1   4  -3   55.29    2.70
   1  -4  -3   62.89    2.50
  -1   4  -3   53.29    2.50
  -1  -4   3   60.49    2.40
   1  -4  -3   60.19    2.60
   1  -4  -3   62.79    2.60
   2   4  -3  511.85   18.00
  -2   4   3  519.55   18.20
  -2  -4  -3  520.75   17.80
   2   4  -3  521.25   18.10
  -2   4   3  519.05   18.30
  -2   4   3  516.05   18.20
   2   4  -3  501.45   17.90
  -2  -4   3  500.35   18.00
  -2  -4   3  503.75   17.80
  -2  -4   3  530.15   17.90
   2  -4  -3  497.15   18.20
  -2   4  -3  511.75   18.20
  -2   4  -3  505.95   18.30
   2   4   3  531.25   17.60
   3   4  -3 1094.19   37.10
  -3  -4  -3 1083.29   36.80
  -3   4   3 1084.59   37.50
  -3   4   3 1055.79   37.50
   3  -4   3 1039.10   37.50
  -3  -4  -3 1074.49   37.10
  -3   4   3 1054.59   37.50
  -3  -4   3 1108.89   37.10
  -3  -4   3 1050.39   37.30
   3   4   3 1104.49   36.80
   3   4   3 1088.19   36.80
   3   4   3 1081.29   37.00
   3  -4  -3 1061.39   37.50
  -3  -4   3 1090.89   36.80
  -3   4  -3 1053.49   37.50
  -3   4  -3 1067.59   37.50
   3   4   3 1053.69   36.80
  -4  -4  -3  124.59    4.60
  -4  -4  -3  125.89    5.00
   4  -4   3  132.89    5.40
   4   4  -3  128.09    4.90
  -4   4   3  120.19    5.50
  -4   4   3  110.29    5.20
  -4   4   3  119.09    5.40
  -4   4  -3  132.89    5.30
   4   4   3  131.89    4.70
   4  -4  -3  117.79    5.50
  -4   4  -3  127.29    5.40
   4   4   3  126.39    4.70
   4   4   3  119.49    4.60
  -4  -4   3  129.89    5.20
  -5   4   3   26.70    2.40
  -5   4   3   28.70    2.40
  -5  -4  -3   29.40    2.10
  -5   4   3   28.70    2.50
   5   4  -3   25.60    1.90
   5  -4   3   30.10    2.60
  -5  -4  -3   31.50    1.70
  -5   4  -3   28.20    2.50
  -5   4  -3   26.70    2.40
   5   4   3   32.10    1.70
   5  -4  -3   32.40    2.80
   5   4   3   29.80    1.70
   5   4   3   34.20    1.60
  -5  -4   3   30.90    2.30
  -5   4  -3   28.20    2.30
  -6  -4  -3   65.89    3.10
   6  -4   3   61.19    3.90
   6   4  -3   65.09    3.40
  -6   4   3   58.89    3.70
  -6   4   3   71.29    4.00
  -6   4   3   67.79    4.20
  -6  -4  -3   65.99    3.60
  -6   4  -3   65.19    3.80
   6   4   3   65.69    3.10
  -6   4  -3   68.99    3.90
   6   4   3   74.69    2.90
  -6  -4   3   60.79    3.70
  -6   4  -3   65.39    4.10
   6  -4  -3   69.59    4.10
  -7   4   3   62.89    4.20
  -7  -4  -3   60.59    3.80
  -7   4   3   53.49    3.80
   7  -4   3   65.49    4.00
   7   4  -3   53.29    3.30
  -7  -4  -3   55.09    3.00
  -7   4   3   48.70    3.80
   7   4   3   57.19    3.10
  -7   4  -3   67.69    4.20
   7  -4  -3   56.19    4.10
  -7   4  -3   58.79    3.70
  -7   4  -3   64.19    4.00
  -7  -4   3   59.09    4.00
  -8   4   3   38.00    3.70
  -8   4   3   42.50    4.10
  -8  -4  -3   49.30    3.50
   8   4  -3   39.30    3.00
   8  -4   3   44.90    3.80
  -8   4   3   47.10    3.60
   8   4   3   40.30    2.80
  -8  -4   3   41.80    3.70
   8  -4  -3   44.50    4.00
  -8   4  -3   38.70    3.50
  -8   4  -3   44.70    3.60
  -8   4  -3   43.40    3.40
  -9   4   3   19.80    3.30
   9  -4   3   19.80    3.10
  -9   4   3   12.70    2.70
  -9  -4  -3   19.40    3.00
   9   4  -3   16.60    2.50
  -9   4   3   18.10    2.70
  -9   4  -3   18.50    2.90
  -9  -4   3   15.70    2.90
  -9   4  -3   17.00    3.20
   9  -4  -3   17.30    3.20
  -9   4  -3   15.60    2.80
 -10   4   3   19.50    3.90
 -10   4   3   13.40    2.90
 -10  -4  -3   24.50    3.40
  10  -4   3   24.30    3.60
 -10   4  -3   16.20    3.20
  10  -4  -3   18.50    3.50
 -10   4  -3   23.30    3.40
 -10  -4   3   17.00    3.40
 -11   4   3    7.50    3.70
 -11  -4  -3    5.00    2.90
  11  -4   3    2.30    2.90
 -11   4  -3    4.30    2.60
  11  -4  -3    6.60    3.20
 -11  -4   3    7.30    3.30
 -11   4  -3    6.20    3.30
 -12   4   3   -5.80    3.50
 -12  -4  -3    2.80    3.20
 -12  -4   3   -0.70    3.10
 -12   4  -3    1.00    3.50
   0  -5  -3   20.70    1.20
   0  -5  -3   19.90    1.20
   0   5   3   20.70    1.40
   0  -5   3   16.20    1.30
   0   5   3   19.90    1.20
   0  -5   3   15.70    1.20
   0   5  -3   16.40    1.30
   0   5   3   19.40    1.20
   0   5  -3   17.00    1.20
   0   5   3   20.20    1.00
  -1  -5  -3  485.75   16.30
  -1   5   3  470.55   16.60
  -1  -5  -3  482.25   16.40
   1   5  -3  461.65   16.60
  -1   5   3  467.75   16.80
  -1   5   3  476.35   16.70
   1   5  -3  450.95   16.50
   1   5   3  486.65   16.40
  -1  -5   3  468.95   16.50
   1  -5  -3  484.25   16.70
  -1   5  -3  455.45   16.80
   1   5   3  462.75   16.30
  -1   5  -3  446.66   16.70
  -1  -5   3  485.75   16.50
   1  -5  -3  504.85   16.60
  -1  -5   3  466.75   16.60
   2   5  -3  399.56   13.90
   2   5  -3  427.56   14.20
   2   5  -3  398.06   13.80
  -2   5   3  390.46   14.30
  -2   5   3  374.26   14.20
  -2   5   3  389.96   14.20
  -2  -5  -3  384.56   13.60
   2   5  -3  400.86   13.90
  -2  -5   3  410.96   13.80
  -2   5  -3  384.96   14.20
  -2   5  -3  381.46   14.30
  -2  -5   3  409.46   13.90
   2  -5  -3  380.36   14.20
  -3   5   3  315.87   11.70
   3  -5   3  309.07   11.70
   3   5  -3  316.97   11.20
  -3  -5  -3  306.97   11.10
  -3   5   3  310.67   11.70
  -3   5   3  308.07   11.70
  -3  -5   3  325.77   10.90
  -3   5  -3  313.27   11.80
  -3   5  -3  297.17   11.60
  -3  -5   3  320.07   11.40
  -3  -5   3  333.57   11.20
   3  -5  -3  316.07   11.70
  -4   5   3  680.33   24.00
  -4   5   3  627.94   23.90
   4  -5   3  677.93   24.00
  -4  -5  -3  664.03   23.40
   4   5  -3  666.13   23.40
  -4   5   3  656.93   24.00
  -4  -5   3  709.23   23.40
  -4   5  -3  644.24   24.00
   4   5   3  680.33   23.10
   4   5   3  673.23   23.10
  -4  -5   3  669.33   23.60
   4   5   3  682.13   23.20
   4  -5  -3  667.33   24.00
  -4   5  -3  666.03   23.90
   5   5  -3  121.99    5.00
  -5  -5  -3  132.19    5.20
  -5   5   3  129.39    5.80
   5  -5   3  108.89    5.50
  -5   5   3  129.79    5.70
  -5   5   3  131.39    5.70
   5   5   3  134.49    4.70
  -5   5  -3  118.59    5.60
   5   5   3  130.99    4.80
   5   5   3  128.59    4.80
  -5   5  -3  126.09    5.70
   5  -5  -3  126.89    5.70
  -5  -5   3  122.39    5.40
  -5   5  -3  126.59    5.60
  -6   5   3   35.40    2.90
   6   5  -3   29.50    2.20
  -6  -5  -3   31.70    2.50
   6  -5   3   35.40    3.10
  -6   5   3   26.10    2.90
  -6   5   3   35.30    3.00
  -6  -5   3   34.10    2.70
  -6   5  -3   30.60    3.20
   6   5   3   34.10    1.50
   6   5   3   27.80    1.90
  -6   5  -3   28.50    2.80
  -6   5  -3   27.90    2.80
   6  -5  -3   38.80    3.30
  -7  -5  -3   83.09    4.40
  -7   5   3   82.99    4.70
   7   5  -3   82.49    4.10
   7  -5   3   96.39    5.00
  -7   5   3   80.59    4.60
  -7   5   3   84.89    4.90
  -7   5  -3   79.89    4.70
  -7   5  -3   90.39    4.70
   7   5   3   79.09    3.70
  -7   5  -3   77.19    4.70
  -7  -5   3   81.79    4.50
   7  -5  -3   85.79    5.00
  -8   5   3   47.00    3.70
  -8   5   3   49.20    4.50
   8   5  -3   47.30    3.10
   8  -5   3   48.60    4.10
  -8  -5  -3   48.10    3.60
  -8   5   3   44.80    3.80
   8   5   3   46.40    3.20
   8  -5  -3   39.60    3.70
  -8  -5   3   43.70    3.70
  -8   5  -3   45.10    3.80
  -8   5  -3   42.90    3.70
  -8   5  -3   44.30    3.60
  -9   5   3   26.00    3.30
   9  -5   3   18.80    3.10
  -9   5   3   25.00    3.00
  -9   5   3   19.10    3.30
  -9  -5  -3   21.00    3.00
  -9   5  -3   19.80    3.00
  -9   5  -3   19.90    3.40
   9  -5  -3   18.60    3.20
  -9   5  -3   24.30    3.30
  -9  -5   3   25.30    3.30
 -10   5   3    4.60    2.80
 -10  -5  -3   -1.00    2.30
  10  -5   3    2.60    2.80
 -10   5   3    1.40    3.00
 -10  -5   3    5.40    2.70
 -10   5  -3    1.90    2.20
 -10   5  -3    1.40    2.40
 -10   5  -3    3.70    3.50
  10  -5  -3    1.60    2.90
  11  -5   3   -2.40    2.70
 -11  -5  -3   -2.70    2.50
 -11   5   3    1.40    3.00
 -11   5  -3    2.30    3.40
 -11  -5   3   -2.00    2.70
  11  -5  -3    0.30    2.90
 -11   5  -3    2.50    2.60
 -12   5   3    1.70    3.90
 -12   5  -3    2.50    3.40
 -12   5  -3    0.10    3.80
  12  -5  -3    6.20    3.80
 -12  -5   3    4.70    3.60
   0  -6  -3  105.19    4.00
   0   6   3   97.69    4.30
   0   6  -3  107.49    4.20
   0  -6  -3  101.39    4.10
   0   6  -3  111.59    4.30
   0   6   3  105.29    4.10
   0   6   3  102.89    3.90
   0   6   3  101.39    4.00
   1   6  -3  250.27    9.20
  -1  -6  -3  266.37    9.00
   1   6  -3  239.08    9.10
  -1   6   3  254.27    9.40
  -1  -6  -3  253.27    9.00
  -1   6   3  245.08    9.20
  -1   6   3  249.48    9.50
  -1  -6   3  253.87    9.10
   1   6   3  257.57    9.30
   1  -6  -3  262.97    9.40
   1   6   3  265.87    9.00
  -1   6  -3  246.28    9.40
  -1  -6   3  259.97    9.20
  -1   6  -3  260.17    9.60
   1   6   3  252.87    9.00
  -1  -6   3  255.67    9.20
   2   6  -3  603.54   21.10
   2   6  -3  608.74   21.10
  -2   6   3  602.14   21.60
  -2   6   3  613.04   21.40
  -2   6   3  599.24   21.50
   2   6  -3  593.54   21.00
  -2   6  -3  601.14   21.50
  -2  -6   3  621.74   21.10
   2  -6  -3  611.34   21.50
  -2   6  -3  575.84   21.60
  -2  -6   3  623.64   21.10
   3  -6   3  774.22   27.30
   3   6  -3  783.62   26.80
  -3   6   3  715.93   27.30
   3   6  -3  772.32   26.70
  -3   6   3  745.33   27.20
  -3  -6  -3  749.53   26.60
  -3   6   3  756.82   27.20
  -3  -6   3  819.82   26.70
  -3   6  -3  798.52   27.30
  -3   6  -3  781.82   27.40
   3  -6  -3  727.23   27.20
  -3  -6   3  796.82   26.50
  -4  -6  -3  145.89    5.60
  -4   6   3  148.59    6.30
   4   6  -3  144.29    5.50
  -4   6   3  149.59    6.30
  -4   6   3  144.29    6.20
   4  -6   3  140.29    6.20
   4   6   3  140.29    5.10
  -4  -6   3  151.68    5.50
   4   6   3  150.38    5.40
  -4   6  -3  155.38    6.30
  -4  -6   3  149.59    5.80
  -4   6  -3  141.89    6.30
   4  -6  -3  145.09    6.30
  -5  -6  -3  107.19    4.60
  -5   6   3  120.89    5.30
  -5   6   3  103.49    5.10
  -5   6   3  109.29    5.30
   5  -6   3   97.69    5.10
   5   6  -3  105.89    4.40
   5   6   3  111.09    4.00
  -5  -6   3  103.89    4.70
   5   6   3  109.69    4.00
  -5   6  -3  105.49    5.20
   5   6   3  113.29    4.00
  -5   6  -3  111.59    5.10
   5  -6  -3  109.59    5.30
  -5   6  -3  103.39    5.10
  -6   6   3    6.40    1.90
   6   6  -3    6.60    1.30
  -6   6   3    6.60    2.00
   6  -6   3    7.90    2.20
  -6  -6  -3    9.90    1.70
  -6   6   3    8.30    2.00
  -6   6  -3    6.50    1.90
   6   6   3    8.80    1.00
   6  -6  -3    7.90    2.20
   6   6   3    8.90    1.00
  -6  -6   3    5.40    1.60
  -6   6  -3    5.60    2.10
  -6   6  -3    5.70    2.00
  -7   6   3   48.30    3.80
  -7   6   3   48.10    3.80
  -7  -6  -3   49.70    3.40
   7  -6   3   62.89    4.20
  -7   6   3   54.99    4.00
   7   6  -3   61.39    3.10
  -7  -6   3   62.39    3.70
  -7   6  -3   55.49    4.10
   7   6   3   50.19    2.70
  -7   6  -3   60.19    3.90
   7  -6  -3   55.79    4.00
  -7   6  -3   62.49    4.30
  -8   6   3    3.40    2.10
  -8   6   3    3.90    2.40
  -8   6   3    5.60    2.20
   8   6  -3    6.80    1.80
  -8  -6  -3    5.60    1.90
   8  -6   3    8.80    2.40
  -8   6  -3    3.40    2.10
  -8   6  -3    5.40    2.50
   8  -6  -3    1.90    2.30
  -8  -6   3    5.10    2.10
  -8   6  -3    4.20    2.20
   9  -6   3    8.50    2.80
  -9   6   3    8.90    2.50
  -9  -6  -3    9.20    2.40
  -9   6   3    9.10    2.70
  -9   6   3    6.20    2.80
  -9   6  -3   10.20    2.60
   9  -6  -3    8.10    2.80
  -9   6  -3    9.60    2.60
  -9  -6   3    8.90    2.50
  -9   6  -3   14.20    2.90
 -10   6   3    2.70    2.60
 -10   6   3    1.40    3.20
 -10  -6  -3   -2.80    2.10
  10  -6   3    4.80    2.90
 -10   6   3    3.00    3.40
 -10   6  -3    2.90    2.40
 -10   6  -3    6.70    3.00
 -10   6  -3    5.90    2.70
 -10  -6   3   -1.00    2.40
  10  -6  -3    6.10    3.10
  11  -6   3    0.90    2.90
 -11   6   3   -2.60    2.30
 -11  -6  -3   -1.50    2.40
 -11   6   3    0.40    3.50
 -11   6  -3    5.00    2.90
 -11  -6   3    3.30    2.80
 -11   6  -3    1.90    3.50
  11  -6  -3    0.40    3.20
 -12   6   3    9.80    4.10
 -12   6  -3    8.60    4.20
 -12  -6   3   -1.90    3.30
  12  -6  -3   -0.90    3.40
 -12   6  -3    3.20    2.70
   0  -7  -3  180.48    6.80
   0   7   3  178.18    6.80
   0   7  -3  177.48    6.90
   0   7   3  195.08    7.10
   0   7   3  180.38    6.60
   0   7  -3  186.48    7.00
   0  -7  -3  183.28    6.80
   1   7  -3  345.87   13.10
  -1   7   3  347.17   13.30
  -1   7   3  362.06   13.20
  -1  -7  -3  366.46   12.80
   1   7  -3  342.57   12.90
  -1  -7  -3  376.26   12.80
  -1   7   3  355.46   13.00
  -1  -7   3  367.36   12.90
   1   7   3  370.36   13.10
   1   7   3  379.26   12.80
  -1   7  -3  355.76   13.20
   1   7   3  389.86   12.80
   1   7   3  379.76   12.60
   1  -7  -3  367.86   13.20
  -1   7  -3  354.56   13.40
  -2   7   3   27.80    1.90
  -2  -7  -3   24.40    1.10
  -2  -7  -3   24.80    1.00
  -2   7   3   27.90    1.80
  -2   7   3   28.80    2.10
   2   7  -3   21.40    1.40
   2   7  -3   21.90    1.50
  -2  -7   3   26.00    1.50
   2   7   3   25.00    1.60
  -2   7  -3   25.20    1.80
   2  -7  -3   30.30    2.10
  -2  -7   3   24.10    1.30
  -2  -7   3   21.50    1.40
  -2   7  -3   24.50    2.20
   2   7   3   23.50    1.00
   3   7  -3  204.48    7.60
  -3   7   3  205.18    8.20
   3  -7   3  198.38    8.10
   3   7  -3  196.78    7.30
  -3  -7  -3  212.98    7.40
  -3   7   3  200.48    8.20
   3   7  -3  201.98    7.50
  -3   7   3  209.28    8.10
  -3  -7   3  205.48    7.40
  -3   7  -3  213.88    8.30
  -3   7  -3  210.08    8.20
   3  -7  -3  194.88    8.10
   3   7   3  220.98    7.60
  -3  -7   3  211.18    7.50
   4  -7   3  326.47   12.90
  -4   7   3  323.27   12.90
  -4   7   3  339.47   12.90
   4   7  -3  357.96   12.30
  -4   7   3  339.97   13.00
  -4  -7  -3  342.47   12.20
   4   7  -3  355.26   12.20
   4  -7  -3  323.17   12.90
  -4   7  -3  335.67   12.90
  -4  -7   3  355.36   12.20
  -4   7  -3  350.06   13.10
  -4  -7   3  344.77   12.50
  -5   7   3   69.39    4.00
  -5  -7  -3   67.39    3.10
   5   7  -3   64.49    2.90
  -5   7   3   65.79    3.90
  -5   7   3   66.09    4.00
   5  -7   3   60.89    3.70
  -5   7  -3   65.89    4.00
   5   7   3   71.29    2.60
  -5  -7   3   66.69    3.40
  -5   7  -3   69.49    3.90
   5   7   3   64.49    2.50
   5  -7  -3   63.29    4.00
   5   7   3   72.19    2.50
  -5   7  -3   63.79    3.80
   6  -7   3    5.90    1.90
  -6   7   3    5.30    2.00
  -6   7   3    3.60    1.80
  -6   7   3    5.40    1.90
  -6  -7  -3    3.30    1.40
   6   7  -3    6.80    1.20
   6  -7  -3    8.30    2.30
  -6   7  -3    5.80    2.10
  -6   7  -3   10.40    2.30
   6   7   3    4.10    0.70
  -6  -7   3    7.40    1.60
  -6   7  -3    8.70    2.00
   7   7  -3   40.70    2.50
  -7  -7  -3   33.40    2.80
  -7   7   3   39.20    3.90
  -7   7   3   36.00    3.50
   7  -7   3   47.80    4.00
  -7   7   3   41.20    3.60
   7  -7  -3   40.60    3.90
  -7   7  -3   34.60    3.50
  -7   7  -3   42.00    3.40
  -7   7  -3   45.20    3.80
  -7  -7   3   38.00    3.00
  -8   7   3   30.00    3.70
  -8  -7  -3   31.20    3.00
  -8   7   3   32.40    3.60
   8  -7   3   35.60    3.60
  -8   7   3   31.10    3.50
  -8  -7   3   37.20    3.30
   8  -7  -3   28.60    3.50
  -8   7  -3   29.10    3.50
  -8   7  -3   30.50    3.40
  -8   7  -3   39.50    3.90
   9  -7   3    8.00    2.90
  -9   7   3   12.30    3.10
  -9   7   3   17.80    3.60
  -9  -7  -3    9.00    2.30
  -9   7   3   10.00    2.70
  -9   7  -3   15.40    3.20
   9  -7  -3    9.10    2.90
  -9   7  -3    9.50    2.60
  -9  -7   3    9.20    2.50
  -9   7  -3   10.10    2.80
 -10   7   3   17.20    3.30
 -10   7   3   19.30    3.80
 -10   7   3   16.40    3.00
  10  -7   3   20.10    3.60
 -10  -7  -3   14.60    2.90
  10  -7  -3   16.70    3.80
 -10   7  -3   14.60    3.30
 -10   7  -3   18.80    3.40
 -10  -7   3   19.00    3.30
 -10   7  -3   18.90    3.30
  11  -7   3    6.00    3.30
 -11   7   3    1.90    3.60
 -11   7   3   11.00    3.30
 -11   7  -3   10.60    3.30
  11  -7  -3    7.60    3.40
 -11  -7   3    9.00    3.30
 -11   7  -3    6.80    3.20
 -12   7   3   -1.50    3.80
  12  -7   3    3.40    3.60
  12  -7  -3   -3.70    3.20
 -12   7  -3   -2.50    2.50
 -12   7  -3    8.50    4.30
   0   8   3  378.06   13.20
   0   8  -3  360.16   13.20
   0   8  -3  367.46   13.40
   0  -8  -3  365.86   13.20
   0   8   3  373.46   13.00
   0   8   3  356.36   13.40
  -1  -8  -3  123.39    4.60
  -1  -8  -3  118.69    4.60
   1   8  -3  121.29    4.90
  -1   8   3  117.19    5.00
   1   8  -3  122.59    4.80
  -1   8   3  115.19    5.20
  -1   8   3  118.39    4.80
   1   8   3  121.49    5.00
  -1   8  -3  132.39    5.30
  -1   8  -3  130.69    5.10
   1   8   3  121.89    4.60
   1  -8  -3  126.19    5.10
  -2   8   3   21.40    1.90
  -2   8   3   21.10    2.10
  -2   8   3   18.40    1.80
   2   8  -3   18.90    1.30
  -2  -8  -3   16.60    1.00
   2   8  -3   17.60    1.40
  -2  -8  -3   18.70    0.90
   2   8   3   15.40    0.90
  -2   8  -3   14.60    1.80
   2   8   3   16.90    1.50
  -2   8  -3   16.00    1.80
   2  -8  -3   14.90    1.80
  -2  -8   3   18.50    1.20
  -2  -8   3   17.50    1.40
   3   8  -3   64.29    2.80
  -3   8   3   60.79    3.50
   3   8  -3   70.89    2.90
  -3   8   3   63.79    3.50
   3   8  -3   67.69    2.80
  -3   8   3   69.99    3.80
   3  -8   3   64.49    3.60
  -3   8  -3   66.49    3.50
   3   8   3   70.09    3.00
  -3   8  -3   65.89    3.70
  -3  -8   3   65.29    2.80
   3  -8  -3   62.29    3.50
  -3  -8   3   71.19    2.80
   3   8   3   70.89    2.70
  -4   8   3    4.20    1.50
   4   8  -3    4.00    0.90
  -4   8   3    5.40    1.60
   4  -8   3    5.80    1.70
   4   8  -3    5.90    0.80
  -4   8   3    5.60    1.50
  -4  -8  -3    6.70    0.90
  -4  -8   3    6.70    0.80
  -4   8  -3    5.50    1.60
   4  -8  -3    7.40    1.80
  -4   8  -3    4.90    1.60
   4   8   3    5.70    0.80
   5   8  -3   76.99    3.40
  -5   8   3   79.39    4.40
   5  -8   3   85.89    4.60
  -5   8   3   87.59    4.50
  -5   8   3   73.09    4.50
   5   8  -3   77.09    3.20
  -5  -8  -3   78.79    3.50
   5   8   3   78.29    2.90
  -5   8  -3   74.29    4.20
  -5  -8   3   76.29    3.30
  -5   8  -3   77.29    4.50
  -5  -8   3   78.89    3.80
   5  -8  -3   75.59    4.30
  -5   8  -3   81.29    4.30
  -6   8   3   24.70    2.90
  -6   8   3   24.60    2.90
   6  -8   3   23.90    2.90
  -6  -8  -3   26.20    2.20
   6   8  -3   26.30    1.80
   6   8  -3   28.60    2.00
  -6   8   3   28.60    3.10
  -6  -8   3   31.90    2.40
  -6   8  -3   29.40    3.10
   6  -8  -3   33.70    3.40
  -6   8  -3   24.80    3.10
  -6   8  -3   25.10    3.00
  -7   8   3    1.70    2.20
   7  -8   3    1.00    1.90
  -7   8   3    2.40    2.00
   7   8  -3    0.10    1.10
  -7  -8  -3   -0.30    1.30
  -7   8   3   -0.20    1.90
  -7   8  -3   -2.60    1.70
  -7   8  -3   -0.10    2.10
  -7  -8   3    4.50    1.70
  -7   8  -3    3.00    2.20
   7  -8  -3    1.70    2.30
  -8   8   3   20.40    3.30
  -8   8   3   21.10    3.10
   8  -8   3   19.00    3.20
  -8  -8  -3   18.50    2.40
  -8   8   3   20.20    3.30
   8  -8  -3   19.70    3.40
  -8   8  -3   20.60    3.20
  -8  -8   3   21.20    2.70
  -8   8  -3   18.90    3.20
  -8   8  -3   16.20    2.90
  -9  -8  -3    8.80    2.20
   9  -8   3   10.40    3.10
  -9   8   3   12.40    2.80
  -9   8   3    7.10    2.70
  -9   8   3    9.20    2.80
  -9  -8   3   13.10    2.60
   9  -8  -3   15.30    3.40
  -9   8  -3   13.70    3.10
  -9   8  -3   12.80    2.80
  -9   8  -3   12.60    3.10
 -10   8   3   11.80    3.00
 -10  -8  -3   15.30    2.90
  10  -8   3   13.50    3.40
 -10   8   3   11.00    3.20
 -10   8   3   21.30    4.10
 -10  -8   3   14.00    3.10
  10  -8  -3   16.80    3.70
 -10   8  -3   21.70    3.90
 -10   8  -3   12.20    3.00
 -10   8  -3   16.40    3.30
 -11   8   3    0.70    3.60
 -11   8   3    1.90    2.70
  11  -8   3    2.60    3.30
 -11   8  -3    2.90    2.70
 -11  -8   3    3.50    2.80
  11  -8  -3   -1.40    3.20
 -11   8  -3    1.70    2.90
 -12   8   3   -1.40    2.60
 -12   8   3   -1.10    3.90
  12  -8   3    2.40    3.30
  12  -8  -3    2.00    3.50
 -12   8  -3   -1.00    3.00
 -12   8  -3    1.00    3.80
   0   9   3   38.50    2.00
   0   9  -3   48.30    2.60
   0   9   3   38.50    2.50
   0  -9  -3   38.10    2.20
   0   9   3   38.40    2.20
   0   9  -3   42.70    2.30
   1   9  -3  365.36   12.90
  -1   9   3  357.16   13.00
   1   9  -3  372.66   12.70
  -1  -9  -3  370.16   12.50
  -1   9   3  339.77   13.10
  -1   9   3  349.96   12.70
  -1  -9  -3  358.96   12.60
  -1   9  -3  344.17   13.20
   1   9   3  341.37   12.50
   1  -9  -3  344.97   12.90
   1   9   3  340.47   12.90
  -1   9  -3  343.97   13.00
   2  -9   3   62.79    3.30
  -2  -9  -3   61.19    2.50
   2   9  -3   57.49    2.90
  -2   9   3   65.39    3.50
  -2   9   3   60.29    3.20
  -2   9   3   63.89    3.20
   2   9  -3   60.19    2.70
  -2  -9  -3   60.59    2.40
   2   9   3   63.39    2.50
   2  -9  -3   61.59    3.40
  -2   9  -3   59.59    3.50
   2   9   3   65.09    3.00
  -2   9  -3   65.09    3.30
   3   9  -3  587.74   20.50
  -3   9   3  558.44   21.30
   3   9  -3  600.34   20.50
  -3   9   3  553.94   21.10
  -3   9   3  583.54   21.10
   3  -9   3  593.04   21.20
   3   9   3  588.84   20.60
  -3  -9   3  594.64   20.50
  -3   9  -3  573.84   21.40
  -3   9  -3  581.64   21.20
   3  -9  -3  573.64   21.20
   3   9   3  599.84   20.20
  -3  -9   3  594.14   20.40
   4   9  -3   79.49    3.20
  -4   9   3   67.29    4.10
  -4   9   3   78.29    4.10
   4  -9   3   61.99    3.90
   4   9  -3   78.49    3.10
  -4   9   3   68.39    4.00
  -4  -9   3   79.59    3.10
   4   9   3   76.99    3.10
  -4   9  -3   74.39    4.40
  -4   9  -3   76.49    4.10
   4  -9  -3   75.49    4.20
  -5   9   3   54.19    3.70
   5   9  -3   61.69    2.60
  -5   9   3   53.69    3.70
  -5   9   3   51.19    3.70
   5  -9   3   54.09    3.90
   5   9  -3   61.19    2.80
  -5  -9  -3   52.99    2.70
  -5  -9   3   65.29    2.60
  -5   9  -3   57.09    3.80
  -5   9  -3   59.49    3.70
   5   9   3   58.79    2.30
   5  -9  -3   51.29    3.70
   5   9   3   54.49    2.30
  -5   9  -3   61.59    4.10
   6   9  -3   35.00    2.20
  -6   9   3   44.30    3.90
  -6   9   3   39.40    3.80
   6  -9   3   40.00    3.70
  -6   9   3   37.20    3.60
   6   9  -3   32.80    2.00
  -6  -9  -3   27.90    2.30
   6  -9  -3   26.10    3.30
  -6   9  -3   36.20    3.40
  -6   9  -3   34.40    3.50
  -6  -9   3   39.70    2.70
  -6   9  -3   38.20    3.50
  -7   9   3    9.30    2.50
   7   9  -3    8.00    1.40
  -7   9   3    4.50    2.50
  -7   9   3    3.50    2.30
   7  -9   3   10.30    2.70
  -7  -9  -3    4.00    1.50
  -7   9  -3    5.50    2.20
  -7  -9   3    8.60    1.80
  -7   9  -3    1.70    2.30
  -7   9  -3   10.50    2.50
   7  -9  -3    9.90    2.70
  -8  -9  -3    2.90    1.70
   8  -9   3   11.60    3.00
  -8   9   3    9.00    2.80
  -8   9   3    5.90    2.50
  -8   9   3    5.40    2.50
  -8   9  -3    5.40    2.40
   8  -9  -3    7.70    2.90
  -8   9  -3   12.00    2.90
  -8   9  -3    3.80    2.50
  -8  -9   3    8.10    2.10
  -9   9   3   16.50    3.50
  -9   9   3   16.20    3.30
  -9   9   3   20.20    3.30
   9  -9   3   22.10    3.70
  -9  -9  -3   15.40    2.50
  -9   9  -3   16.10    3.40
  -9   9  -3   10.60    3.20
   9  -9  -3   17.20    3.50
  -9  -9   3   14.10    2.70
  -9   9  -3   14.90    3.20
 -10   9   3   15.80    4.00
  10  -9   3   23.40    4.00
 -10   9   3   10.90    3.60
 -10   9   3   20.60    3.50
 -10   9  -3   19.00    3.60
  10  -9  -3   21.80    4.10
 -10   9  -3   15.80    3.60
 -10  -9   3   14.80    3.10
 -10   9  -3   10.60    3.40
 -11   9   3   -3.40    3.50
  11  -9   3    0.00    3.40
 -11   9   3    4.90    3.00
  11  -9  -3    1.40    3.30
 -11   9  -3    1.30    3.10
 -11   9  -3    0.50    2.90
 -12   9   3    4.80    3.00
  12  -9   3   -2.10    3.30
 -12   9   3    1.10    4.00
 -12   9  -3    5.30    3.00
 -12   9  -3    9.40    4.30
  12  -9  -3   -1.30    3.40
   0  10  -3   -0.60    1.10
   0  10   3    0.70    1.00
   0  10   3   -0.90    1.20
   0  10   3    0.00    0.80
   0  10  -3   -0.40    1.10
   0 -10  -3   -1.20    1.10
  -1  10   3   93.79    4.10
  -1 -10  -3   95.99    3.90
  -1  10   3   92.29    4.60
   1  10  -3   97.39    4.30
   1  10  -3   93.39    4.00
  -1  10   3   90.69    4.30
  -1  10  -3   93.79    4.60
   1  10   3  100.09    4.40
   1 -10  -3   99.99    4.40
  -1  10  -3   96.89    4.40
   1  10   3  101.39    3.90
  -2  10   3  110.69    4.80
   2  10  -3  108.09    4.60
  -2  10   3  107.09    5.20
  -2 -10  -3  109.49    4.10
  -2 -10  -3  106.49    4.10
   2  10  -3  108.39    4.40
  -2  10   3  110.39    4.90
   2 -10   3  108.19    5.00
   2  10   3  110.69    4.70
  -2  10  -3  113.59    5.30
   2 -10  -3  104.69    4.90
   2  10   3  112.09    4.10
  -2  10  -3  110.59    5.00
   3  10  -3   63.19    2.80
   3  10  -3   61.79    2.90
  -3  10   3   62.59    3.60
  -3  10   3   61.39    3.50
  -3  10   3   59.09    3.70
   3 -10   3   67.49    3.70
   3  10   3   61.49    3.00
   3  10   3   59.89    2.40
  -3 -10   3   68.09    2.70
  -3  10  -3   60.79    3.60
  -3  10  -3   62.09    3.80
   3 -10  -3   67.89    3.70
  -4  10   3   24.10    2.60
   4  10  -3   18.90    1.20
   4 -10   3   17.10    2.40
  -4  10   3   18.60    2.40
   4  10  -3   22.20    1.50
  -4  10   3   22.40    2.40
   4 -10  -3   20.50    2.40
  -4  10  -3   19.20    2.40
  -4 -10   3   20.10    1.30
   4  10   3   23.00    1.60
  -4  10  -3   19.10    2.50
  -5  10   3   76.89    4.70
  -5  10   3   69.79    4.50
   5  10  -3   89.99    3.60
   5 -10   3   85.39    4.70
  -5  10   3   80.79    4.80
   5  10   3   79.89    3.20
   5  10   3   78.09    3.20
   5 -10  -3   79.89    4.90
  -5  10  -3   81.99    5.10
  -5  10  -3   90.29    4.80
  -5  10  -3   82.49    4.70
  -5 -10   3   89.29    3.40
   6  10  -3   10.90    1.30
   6 -10   3    4.20    2.10
  -6  10   3    2.50    2.10
  -6 -10  -3    4.60    1.40
  -6  10   3    6.50    2.50
  -6  10   3    6.20    2.30
   6  10  -3    9.10    1.00
  -6  10  -3    5.40    2.20
  -6  10  -3   10.60    2.50
  -6  10  -3   10.70    2.60
   6 -10  -3    6.50    2.50
  -7  10   3   15.40    2.80
   7 -10   3   15.00    2.90
  -7  10   3   15.40    2.70
  -7 -10  -3   10.40    1.70
  -7  10   3    7.30    2.50
  -7  10  -3    9.90    2.50
  -7  10  -3    9.70    2.50
  -7 -10   3   13.10    2.10
  -7  10  -3   15.60    2.90
   7 -10  -3   13.20    3.00
  -8 -10  -3    9.20    1.90
  -8  10   3    5.70    2.70
  -8  10   3    5.20    2.60
   8 -10   3    7.20    2.90
  -8  10   3    4.50    2.50
  -8  10  -3    8.10    2.60
  -8  10  -3    8.50    2.90
  -8 -10   3    4.60    2.00
  -8  10  -3    8.70    2.90
   8 -10  -3    7.60    2.90
  -9  10   3   33.60    4.50
   9 -10   3   24.80    3.80
  -9  10   3   28.90    3.80
  -9  10   3   27.80    3.90
  -9  10  -3   31.20    4.30
  -9  10  -3   29.50    4.20
  -9  10  -3   36.60    4.20
  -9 -10   3   31.60    3.40
   9 -10  -3   22.10    3.80
 -10  10   3   12.30    3.40
 -10  10   3    2.60    2.80
  10 -10   3    2.80    3.40
 -10  10   3   11.70    3.80
 -10  10  -3   11.60    3.40
 -10  10  -3    7.60    3.40
 -10 -10   3   -0.60    2.40
 -10  10  -3    8.80    3.20
  10 -10  -3    6.80    3.50
 -11  10   3    3.60    3.90
 -11  10   3    2.60    3.00
  11 -10   3    0.30    3.40
 -11  10  -3   -2.40    2.70
  11 -10  -3   -3.50    3.40
 -11  10  -3    2.10    3.30
  12 -10   3   -0.50    3.40
 -12  10   3    0.60    3.40
 -12  10   3   -3.00    3.70
  12 -10  -3   -3.20    3.50
 -12  10  -3    0.90    3.30
 -12  10  -3    5.80    4.00
   0 -11  -3  108.59    4.50
   0  11   3  101.29    4.30
   0  11  -3   94.69    4.50
   0  11   3  104.69    4.10
   0  11   3  103.89    4.80
   0  11  -3   91.89    4.70
   1  11  -3  197.68    7.80
   1  11  -3  201.48    8.10
  -1  11   3  217.38    7.90
  -1 -11  -3  210.68    7.70
  -1  11   3  204.88    8.50
  -1  11   3  212.88    8.10
   1 -11  -3  205.58    8.10
   1  11   3  213.28    7.70
   1  11   3  216.48    8.20
  -1  11  -3  190.58    8.10
  -1  11  -3  193.98    8.40
   2  11  -3   41.90    2.50
  -2  11   3   36.90    2.70
  -2 -11  -3   41.70    2.00
  -2 -11  -3   45.60    1.90
   2 -11   3   44.70    3.00
  -2  11   3   38.80    2.70
   2  11  -3   41.80    2.30
  -2  11   3   32.70    2.90
  -2  11  -3   39.70    2.80
   2  11   3   44.80    2.70
   2  11   3   43.00    2.00
   2  11   3   45.00    1.70
   2 -11  -3   42.70    2.80
  -2  11  -3   41.60    3.00
  -3  11   3   90.39    4.70
   3  11  -3   94.49    4.00
   3 -11   3  114.69    5.10
  -3  11   3   87.49    4.90
   3  11  -3   98.49    4.20
  -3  11   3   95.69    4.80
   3  11   3   93.69    3.50
   3 -11  -3  100.39    5.00
  -3  11  -3  105.79    4.90
   3  11   3   98.09    3.60
  -3  11  -3   96.29    5.10
   3  11   3  104.59    4.30
  -4  11   3  126.19    6.10
   4  11  -3  128.59    4.90
  -4  11   3  128.39    6.30
   4  11  -3  133.39    5.10
  -4  11   3  124.89    5.90
   4 -11   3  118.09    6.00
  -4  11  -3  121.79    6.00
   4  11   3  134.09    5.20
  -4 -11   3  133.79    4.90
   4 -11  -3  132.49    6.20
  -4  11  -3  128.29    6.50
   5 -11   3   53.79    3.90
  -5  11   3   52.39    4.10
  -5  11   3   52.39    4.00
  -5  11   3   56.09    4.10
   5  11  -3   59.89    2.80
   5  11   3   57.19    2.50
  -5  11  -3   62.99    4.10
  -5 -11   3   62.89    2.50
   5 -11  -3   53.49    4.00
  -5  11  -3   61.79    4.10
  -5  11  -3   56.79    4.20
  -6  11   3   36.20    3.70
   6  11  -3   24.90    1.80
  -6  11   3   34.70    3.50
  -6  11   3   36.60    3.70
   6 -11   3   26.90    3.20
  -6  11  -3   21.90    3.20
  -6  11  -3   21.80    3.10
   6 -11  -3   31.80    3.60
  -6  11  -3   25.00    3.20
   7 -11   3   93.19    5.50
  -7  11   3   74.09    5.10
  -7  11   3   78.09    5.20
  -7 -11  -3   74.89    3.80
  -7  11   3   75.99    5.20
   7 -11  -3   77.49    5.20
  -7  11  -3   70.19    5.00
  -7  11  -3   76.09    5.20
  -7  11  -3   81.89    5.20
  -8  11   3   15.20    3.20
  -8  11   3   23.60    3.60
  -8 -11  -3   20.90    2.60
  -8  11   3   20.20    3.40
   8 -11   3   16.80    3.20
   8 -11  -3   22.40    3.90
  -8  11  -3   15.60    3.30
  -8  11  -3   13.40    3.10
  -8  11  -3   27.10    3.70
  -9  11   3    6.70    2.90
  -9  11   3    1.80    2.70
   9 -11   3    1.80    3.00
  -9  11   3    6.00    3.10
  -9  11  -3    3.90    3.00
  -9  11  -3   -0.70    2.40
   9 -11  -3    6.40    3.30
  -9  11  -3    1.70    2.70
  10 -11   3    0.20    3.10
 -10  11   3    6.90    3.20
 -10  11   3    5.30    3.60
 -10  11   3    0.00    2.70
 -10  11  -3   -0.90    2.70
  10 -11  -3    0.70    3.30
 -10  11  -3   -1.90    2.60
 -10  11  -3    0.60    2.80
 -11  11   3    9.40    4.20
 -11  11   3    0.60    3.50
  11 -11   3   12.30    4.00
  11 -11  -3    4.50    3.90
 -11  11  -3    8.10    3.80
 -11  11  -3    1.90    3.50
 -11  11  -3    4.60    3.50
 -12  11   3   -2.50    3.80
  12 -11   3   13.10    4.10
 -12  11   3    2.70    3.50
  12 -11  -3    0.80    3.90
 -12  11  -3    4.90    4.00
 -12  11  -3    8.90    3.70
   0  12  -3   27.60    2.30
   0  12   3   27.80    2.50
   0 -12  -3   29.00    2.20
   0  12  -3   31.90    2.70
   0  12   3   29.50    1.80
   0  12   3   29.40    2.10
   1 -12   3   55.29    3.20
  -1  12   3   50.19    3.40
  -1  12   3   49.60    2.70
   1  12  -3   52.29    3.10
   1  12  -3   48.00    2.70
  -1  12   3   49.60    2.90
  -1 -12  -3   48.10    2.60
  -1  12  -3   48.30    2.90
   1  12   3   49.10    3.10
   1  12   3   48.40    2.50
   1 -12  -3   46.30    3.00
  -1  12  -3   50.89    3.30
  -2  12   3  182.78    8.00
  -2  12   3  181.08    8.30
   2  12  -3  200.88    7.80
  -2 -12  -3  194.28    7.30
  -2 -12  -3  201.78    7.20
   2  12  -3  200.38    7.60
   2 -12   3  201.58    8.10
  -2  12   3  191.08    7.80
   2 -12  -3  193.18    8.10
   2  12   3  196.08    7.30
  -2  12  -3  204.38    8.40
  -2  12  -3  197.58    8.10
   2  12   3  205.28    7.00
   2  12   3  200.78    7.90
   3  12  -3  182.28    7.10
  -3 -12  -3  186.78    6.50
  -3  12   3  193.48    7.70
  -3 -12  -3  177.98    6.50
   3 -12   3  179.48    7.80
   3  12  -3  183.88    7.00
  -3  12   3  182.78    8.10
  -3 -12  -3  186.48    6.50
  -3  12   3  177.48    7.80
   3 -12  -3  191.78    8.00
  -3  12  -3  172.38    8.00
  -3  12  -3  180.78    7.80
   3  12   3  181.68    6.50
   3  12   3  183.08    7.20
   4 -12   3   68.89    4.60
  -4  12   3   81.89    4.90
  -4  12   3   91.79    4.70
  -4  12   3   87.69    4.70
   4  12  -3   77.09    3.40
   4  12  -3   78.59    3.40
  -4 -12   3   78.09    3.20
  -4  12  -3   78.09    4.80
   4 -12  -3   82.79    4.60
   4  12   3   82.49    3.60
  -4  12  -3   69.39    4.50
   5  12  -3   79.29    3.50
  -5  12   3   82.19    4.90
  -5  12   3   86.99    5.10
  -5  12   3   73.09    4.60
   5 -12   3   84.69    5.10
   5  12   3   82.49    3.40
  -5  12  -3   82.49    4.90
  -5  12  -3   78.69    4.80
   5 -12  -3   83.89    5.10
  -5 -12   3   75.39    3.70
  -5  12  -3   81.49    5.30
  -6  12   3    7.30    2.50
   6 -12   3   11.10    2.80
   6  12  -3   10.00    1.20
  -6  12   3   12.40    2.80
  -6  12   3   13.00    2.70
   6 -12  -3    6.80    2.50
  -6  12  -3   11.40    2.50
  -6  12  -3   12.70    2.90
  -6  12  -3    8.70    2.30
   7 -12   3    6.10    2.50
  -7  12   3    6.60    2.70
  -7  12   3   14.50    3.10
  -7  12   3    8.20    3.00
  -7  12  -3   11.30    2.80
   7 -12  -3   12.90    3.10
  -7  12  -3    9.00    2.60
  -7  12  -3    9.00    2.60
  -8  12   3    0.40    2.70
  -8  12   3    4.30    2.70
   8 -12   3    3.40    2.60
  -8  12   3    7.80    2.90
  -8  12  -3    5.50    2.70
   8 -12  -3    4.00    2.80
  -8  12  -3    1.20    2.30
  -8  12  -3    5.60    2.80
  -9  12   3   -1.40    2.70
  -9  12   3    2.30    2.70
  -9  12   3    3.60    3.00
   9 -12   3    0.80    3.20
  -9  12  -3    6.50    2.90
   9 -12  -3    2.40    3.20
  -9  12  -3    1.10    3.00
  -9  12  -3    0.40    2.80
 -10  12   3   -0.90    2.70
 -10  12   3    7.90    3.70
  10 -12   3    1.60    3.40
 -10  12   3    5.10    3.20
  10 -12  -3    2.30    3.40
 -10  12  -3    4.20    3.20
 -10  12  -3    2.80    3.10
 -10  12  -3    4.50    3.50
 -11  12   3   10.30    4.00
 -11  12   3   -1.30    3.90
  11 -12   3   -1.30    3.40
  11 -12  -3    2.30    3.70
 -11  12  -3   -1.80    3.40
 -11  12  -3   -2.20    2.80
 -11  12  -3    2.70    2.90
   0  13   3   66.19    3.00
   0 -13  -3   64.19    3.40
   0  13  -3   65.49    3.40
   0  13  -3   65.29    3.70
   0  13   3   63.79    3.20
   0  13   3   62.39    3.80
   1 -13   3  379.56   13.80
   1  13  -3  368.66   13.80
  -1  13   3  361.06   13.40
  -1 -13  -3  368.36   13.30
  -1  13   3  349.96   13.60
   1  13  -3  366.76   13.40
  -1  13   3  360.36   14.10
  -1  13  -3  357.06   13.70
   1 -13  -3  366.96   13.70
   1  13   3  359.86   13.20
   1  13   3  359.56   13.80
  -1  13  -3  380.86   14.20
   2  13  -3   15.40    1.60
  -2 -13  -3   20.00    1.50
  -2  13   3   15.90    2.10
  -2  13   3   11.30    2.20
   2  13  -3   15.30    1.90
  -2  13   3   17.50    2.10
   2 -13   3   12.80    2.00
  -2  13  -3   13.10    2.50
  -2  13  -3   13.90    2.10
   2  13   3   19.40    1.00
   2 -13  -3   18.50    2.20
   2  13   3   17.50    1.40
   2  13   3   19.30    2.10
  -3 -13  -3    4.60    0.70
  -3  13   3    8.90    2.10
  -3  13   3    5.80    1.80
   3  13  -3    7.10    1.30
   3 -13   3    6.40    2.00
  -3 -13  -3    5.10    0.70
  -3 -13  -3    4.60    0.70
   3  13  -3    3.80    1.30
  -3  13   3    6.10    2.10
   3  13   3    3.30    1.40
  -3  13  -3    3.40    2.10
  -3  13  -3    6.90    2.10
   3 -13  -3    4.30    1.90
   3  13   3    4.00    0.70
   4 -13   3   21.50    3.00
  -4  13   3   17.10    2.70
  -4  13   3   18.50    2.90
  -4  13   3   19.80    2.60
   4  13  -3   17.70    1.60
   4  13  -3   18.40    1.60
   4 -13  -3   15.50    2.70
  -4  13  -3   16.80    2.60
   4  13   3   20.10    1.80
  -4  13  -3   14.80    2.70
  -4 -13   3   21.70    2.20
  -5  13   3   37.90    3.80
   5 -13   3   34.40    3.70
  -5  13   3   33.90    3.60
  -5  13   3   42.80    4.10
   5  13  -3   29.70    1.90
   5  13   3   33.30    2.00
   5 -13  -3   30.00    3.60
  -5  13  -3   37.40    4.00
  -5  13  -3   33.80    3.70
  -5  13  -3   28.40    3.30
  -6  13   3  147.69    7.50
  -6  13   3  156.68    7.50
   6 -13   3  156.98    7.50
  -6  13   3  139.89    7.30
  -6  13  -3  136.49    7.10
  -6  13  -3  145.69    7.70
   6 -13  -3  141.59    7.30
  -6  13  -3  137.79    7.20
  -7  13   3    9.10    2.70
  -7  13   3    7.70    2.70
   7 -13   3   10.80    2.70
  -7  13   3    4.60    2.60
  -7  13  -3    9.70    2.80
   7 -13  -3   13.00    3.00
  -7  13  -3    9.80    2.70
  -7  13  -3   10.70    2.80
  -8  13   3   10.70    3.10
  -8  13   3   14.40    3.50
   8 -13   3   13.80    3.40
  -8  13   3   15.50    3.50
  -8  13  -3   22.10    3.90
   8 -13  -3   17.60    3.80
  -8  13  -3    9.90    3.30
  -8  13  -3   13.80    3.30
  -9  13   3    4.50    3.00
  -9  13   3    5.00    3.10
  -9  13   3    4.40    3.30
   9 -13   3   -2.50    3.20
  -9  13  -3    7.00    3.20
  -9  13  -3    8.10    3.30
  -9  13  -3   -1.50    2.60
   9 -13  -3    0.00    2.90
 -10  13   3    5.00    3.40
 -10  13   3    6.00    3.70
 -10  13   3    8.50    3.30
  10 -13   3    6.00    3.80
  10 -13  -3    3.70    3.40
 -10  13  -3   -0.30    3.50
 -10  13  -3    1.50    3.10
 -10  13  -3    2.10    3.20
 -11  13   3   10.90    4.20
 -11  13   3    2.80    3.10
 -11  13   3   -0.90    3.20
  11 -13   3    6.10    3.90
  11 -13  -3    6.00    4.00
 -11  13  -3    3.40    3.30
 -11  13  -3    3.20    3.60
 -11  13  -3    2.50    3.20
   0  14   3   48.60    3.40
   0  14  -3   41.70    3.30
   0  14   3   49.90    2.90
   0  14  -3   36.00    2.80
   0 -14  -3   49.20    2.90
   0 -14   3   43.70    2.90
   0  14   3   47.40    2.50
   1 -14   3   81.59    4.50
   1  14  -3   85.89    4.50
   1  14  -3   84.69    4.10
  -1 -14  -3   90.59    4.00
  -1  14   3   84.79    4.80
  -1  14   3   88.79    4.10
  -1  14   3   88.79    4.40
  -1  14  -3   86.89    4.80
  -1  14  -3   86.39    4.40
   1 -14  -3   85.69    4.40
   1  14   3   89.29    4.00
   1  14   3   88.99    4.50
  -2  14   3   88.79    5.10
   2  14  -3   88.89    4.50
   2  14  -3   93.19    4.20
   2 -14   3   92.39    4.90
  -2 -14  -3   85.89    3.90
  -2  14   3   90.29    4.90
  -2  14   3   90.99    4.50
   2 -14  -3   92.59    4.90
   2  14   3   90.69    3.90
  -2  14  -3   94.09    5.20
   2  14   3   93.69    3.50
  -2  14  -3   92.89    4.80
   2  14   3   94.59    4.60
  -3  14   3  103.09    5.50
   3  14  -3  109.09    4.60
  -3 -14  -3  107.89    4.10
  -3  14   3  105.39    5.80
  -3  14   3  108.79    5.40
   3  14  -3  115.69    4.90
  -3 -14  -3  108.79    4.10
  -3 -14  -3  109.29    4.20
   3 -14   3  112.49    5.70
   3  14   3  106.09    4.20
   3  14   3  113.59    5.10
  -3  14  -3  104.19    5.90
  -3  14  -3  113.89    5.60
   3 -14  -3  103.49    5.50
   4  14  -3   12.90    1.50
   4  14  -3   14.40    1.50
  -4  14   3   10.30    2.50
  -4  14   3   15.70    2.80
  -4  14   3   10.50    2.50
   4 -14   3   12.70    2.60
  -4  14  -3   17.40    2.80
   4  14   3   11.50    1.60
   4 -14  -3   18.50    2.90
  -4  14  -3   17.40    3.10
  -5  14   3   62.89    4.50
  -5  14   3   66.49    4.50
   5  14  -3   58.39    2.80
  -5  14   3   62.79    4.70
   5 -14   3   63.19    4.60
  -5  14  -3   48.80    4.00
   5 -14  -3   64.59    4.70
  -5  14  -3   54.19    4.30
  -5  14  -3   66.09    5.00
   5  14   3   61.79    3.00
  -6  14   3   16.10    3.00
   6 -14   3   12.10    2.70
  -6  14   3    9.90    2.70
  -6  14   3   10.10    2.60
   6 -14  -3   12.50    2.80
  -6  14  -3   11.00    2.60
  -6  14  -3    8.60    2.60
  -6  14  -3   10.30    2.80
  -7  14   3    5.10    2.80
  -7  14   3    5.40    2.80
  -7  14   3    2.00    2.50
   7 -14   3    6.80    2.90
  -7  14  -3    4.10    2.70
   7 -14  -3    4.50    2.60
  -7  14  -3    6.20    3.00
  -7  14  -3    3.80    2.60
  -8  14   3   -0.50    2.70
   8 -14   3    0.80    3.10
  -8  14   3    4.00    2.90
  -8  14   3    4.70    2.90
  -8  14  -3    4.80    3.20
  -8  14  -3    0.40    2.70
   8 -14  -3    2.60    2.90
  -8  14  -3    5.60    3.10
   9 -14   3    5.50    3.60
  -9  14   3    6.90    3.30
  -9  14   3    3.40    3.10
  -9  14   3    3.00    3.00
  -9  14  -3    0.90    3.00
   9 -14  -3    3.60    3.60
  -9  14  -3    2.50    3.10
  -9  14  -3    1.90    3.40
  10 -14   3   -1.40    3.60
 -10  14   3    1.80    3.00
 -10  14   3    6.60    3.90
 -10  14   3   -3.50    2.90
 -10  14  -3   -1.40    3.10
  10 -14  -3   -0.10    3.70
 -10  14  -3    5.00    3.40
 -10  14  -3   -2.60    3.20
 -11  14   3   -2.40    3.90
 -11  14   3    6.10    3.20
  11 -14   3    6.70    4.20
 -11  14   3    2.50    3.50
  11 -14  -3    7.20    4.20
 -11  14  -3   -1.40    3.30
 -11  14  -3    9.80    3.70
 -11  14  -3    6.20    4.00
   0  15  -3    0.30    1.30
   0  15  -3    0.30    1.50
   0 -15   3    4.10    1.50
   0  15   3   -1.10    1.00
   0 -15  -3    0.80    1.30
   0  15   3    0.50    1.30
   0  15   3    0.30    1.70
   1  15  -3  100.99    4.70
  -1  15   3   98.99    4.60
   1 -15   3  102.29    5.10
  -1 -15  -3  100.29    4.60
  -1  15   3   98.19    5.40
   1  15  -3   94.89    5.10
  -1  15   3   98.29    4.80
   1  15   3  103.19    5.20
   1  15   3  103.69    4.50
   1 -15  -3   92.49    4.90
  -1  15  -3   97.39    4.90
  -1  15  -3   99.09    5.50
  -1 -15   3  104.19    4.70
  -2  15   3  168.88    8.10
  -2  15   3  169.48    7.30
  -2  15   3  170.68    7.50
  -2 -15  -3  168.28    6.70
   2  15  -3  174.88    7.30
   2  15  -3  173.08    7.00
   2 -15   3  164.38    7.60
  -2  15  -3  176.98    8.00
  -2  15  -3  173.48    7.60
   2 -15  -3  171.68    7.60
   2  15   3  170.68    6.70
   2  15   3  172.58    7.40
  -3 -15  -3   74.49    3.00
  -3  15   3   71.79    4.50
  -3 -15  -3   69.09    3.00
   3  15  -3   73.99    3.80
  -3 -15  -3   70.59    3.00
   3 -15   3   70.59    4.60
   3  15  -3   71.99    3.50
  -3  15   3   65.59    4.70
  -3  15   3   62.09    4.20
  -3  15  -3   77.29    4.60
  -3  15  -3   80.59    5.00
   3  15   3   70.89    3.00
   3 -15  -3   70.59    4.60
   3  15   3   72.39    4.00
   4 -15   3   90.09    5.20
   4  15  -3   79.59    3.70
  -4  15   3   87.49    5.10
  -4  15   3   83.19    5.30
   4  15  -3   76.99    3.90
  -4  15   3   82.19    4.90
  -4  15  -3   78.59    5.30
   4  15   3   85.39    4.10
   4 -15  -3   86.09    5.00
  -4  15  -3   78.09    5.00
  -5  15   3   39.20    4.00
   5 -15   3   42.60    4.10
  -5  15   3   47.20    4.00
  -5  15   3   42.50    4.00
  -5  15  -3   34.70    3.80
  -5  15  -3   36.90    3.90
   5  15   3   39.30    2.70
   5 -15  -3   30.80    3.60
  -5  15  -3   34.80    4.00
  -6  15   3   42.50    4.50
   6 -15   3   49.40    4.50
  -6  15   3   53.99    4.50
  -6  15   3   51.39    4.70
   6 -15  -3   43.70    4.30
  -6  15  -3   45.50    4.40
  -6  15  -3   53.49    4.90
  -6  15  -3   52.79    4.50
  -7  15   3    4.00    3.00
   7 -15   3    6.60    3.10
  -7  15   3    0.20    2.90
  -7  15   3    3.30    2.90
  -7  15  -3    5.20    2.80
  -7  15  -3    1.60    2.90
  -7  15  -3    9.70    2.80
   7 -15  -3    4.00    2.70
  -8  15   3    3.90    2.80
  -8  15   3    3.00    3.30
  -8  15   3    4.10    2.90
   8 -15   3   -2.30    2.70
  -8  15  -3    0.60    2.60
  -8  15  -3    5.70    3.30
   8 -15  -3    3.70    3.00
  -8  15  -3    6.90    3.10
  -9  15   3    7.70    3.40
   9 -15   3   18.60    4.20
  -9  15   3    9.80    4.00
  -9  15   3    9.80    3.70
   9 -15  -3   12.20    4.10
  -9  15  -3   12.20    3.70
  -9  15  -3    7.60    3.50
  -9  15  -3    6.10    3.80
  10 -15   3    4.60    3.90
 -10  15   3    5.00    3.40
 -10  15   3   -0.80    3.30
 -10  15   3   -0.80    3.70
  10 -15  -3   -2.40    3.50
 -10  15  -3    5.60    3.40
 -10  15  -3    2.30    3.00
 -10  15  -3   11.20    4.20
 -11  15   3    2.80    4.20
 -11  15   3    4.00    3.20
 -11  15   3    6.10    4.20
  11 -15   3    2.00    3.90
 -11  15  -3    3.90    3.80
  11 -15  -3    4.10    4.10
 -11  15  -3    3.90    3.20
 -11  15  -3    1.30    3.90
   0  16   3  102.79    5.00
   0  16  -3  106.69    5.60
   0 -16  -3  108.39    5.10
   0  16  -3  103.59    5.20
   0 -16   3  109.99    5.20
   0  16   3  109.49    4.70
   0  16   3  114.29    5.80
   1 -16   3  162.68    7.40
   1  16  -3  170.28    7.10
   1  16  -3  177.18    7.70
  -1  16   3  171.18    7.10
  -1  16   3  165.28    8.00
  -1  16   3  167.88    7.30
  -1 -16  -3  174.48    7.00
   1  16   3  167.48    7.00
   1  16   3  171.18    6.60
   1  16   3  173.08    7.70
  -1 -16   3  176.78    7.20
   1 -16  -3  165.88    7.40
  -1  16  -3  177.28    7.60
  -1  16  -3  162.08    8.00
   2  16  -3   84.89    4.20
  -2 -16  -3   85.09    3.90
   2  16  -3   80.99    4.50
  -2  16   3   85.79    4.40
  -2  16   3   77.09    4.60
  -2  16   3   78.99    5.10
   2 -16   3   77.19    4.60
  -2  16  -3   86.99    4.80
   2  16   3   82.89    3.80
   2  16   3   85.79    4.60
   2 -16  -3   81.79    4.60
  -2  16  -3   92.99    5.50
  -2 -16   3   84.09    4.10
  -3  16   3   88.09    4.80
  -3 -16  -3   89.99    3.60
  -3  16   3   91.29    5.10
   3 -16   3   85.59    5.20
   3  16  -3   77.69    3.90
  -3  16   3   82.79    5.30
   3  16  -3   80.29    4.30
   3 -16  -3   90.19    5.20
   3  16   3   88.89    4.50
  -3  16  -3   88.79    5.70
  -3 -16   3   83.99    4.00
   3  16   3   82.59    3.50
  -3  16  -3   77.79    4.90
  -4  16   3   34.80    4.00
   4  16  -3   31.30    2.40
  -4  16   3   39.10    3.80
  -4  16   3   35.20    3.40
   4  16  -3   30.60    2.20
   4 -16   3   31.80    3.50
  -4  16  -3   28.90    3.50
   4  16   3   30.80    2.50
   4 -16  -3   35.50    3.80
  -4  16  -3   33.20    4.00
  -4 -16   3   32.30    2.10
   5 -16   3   35.10    3.80
  -5  16   3   47.10    4.60
  -5  16   3   45.70    4.30
  -5  16   3   49.50    4.50
   5 -16  -3   33.40    3.90
  -5  16  -3   43.90    4.40
  -5  16  -3   28.10    3.60
  -5  16  -3   37.70    4.00
  -6  16   3   13.30    3.10
  -6  16   3   11.10    3.00
   6 -16   3    6.00    2.70
  -6  16   3   15.00    3.30
  -6  16  -3    8.90    2.80
  -6  16  -3    8.60    3.20
  -6  16  -3   10.00    2.90
   6 -16  -3    9.70    3.20
  -7  16   3   15.50    3.80
  -7  16   3   18.60    3.60
   7 -16   3   12.20    3.30
  -7  16   3   16.20    3.70
  -7  16  -3   16.00    3.60
   7 -16  -3   11.60    3.20
  -7  16  -3   10.80    3.60
  -7  16  -3   12.10    3.40
   8 -16   3    8.80    3.70
  -8  16   3    5.10    3.30
  -8  16   3    9.90    3.40
  -8  16   3    6.00    3.10
  -8  16  -3    7.90    3.30
  -8  16  -3   12.80    3.80
  -8  16  -3    1.60    2.80
   8 -16  -3    8.00    3.30
   9 -16   3    0.80    3.20
  -9  16   3    1.30    3.40
  -9  16   3    3.30    2.60
  -9  16   3    5.40    3.80
  -9  16  -3    1.10    2.90
  -9  16  -3   -6.60    2.80
   9 -16  -3    1.90    3.60
  -9  16  -3    4.10    3.60
 -10  16   3    7.00    4.20
 -10  16   3    2.60    3.30
 -10  16   3   -2.50    3.60
  10 -16   3    9.60    4.10
 -10  16  -3    1.20    3.50
  10 -16  -3    4.00    3.70
 -10  16  -3    4.30    4.00
 -10  16  -3    3.10    3.40
 -11  16   3    6.20    3.40
 -11  16   3   -5.30    3.20
 -11  16   3   -4.60    3.30
  11 -16   3   -0.40    3.90
 -11  16  -3    3.70    3.40
 -11  16  -3   -2.30    3.20
  11 -16  -3   -3.50    3.30
 -11  16  -3    1.40    4.00
   0 -17   3   37.30    3.10
   0  17   3   29.10    2.80
   0  17  -3   35.20    3.10
   0 -17  -3   31.60    2.90
   0  17  -3   24.30    3.10
   0  17   3   29.80    2.30
   0  17   3   35.10    3.50
   1  17  -3   70.29    3.80
   1 -17   3   66.79    4.20
  -1  17   3   64.49    4.50
  -1  17   3   59.99    3.90
   1  17  -3   68.19    4.20
  -1  17   3   65.79    3.80
  -1 -17  -3   62.69    3.60
   1 -17  -3   67.69    4.20
   1  17   3   69.69    3.20
   1  17   3   61.09    3.50
  -1  17  -3   71.79    4.90
  -1 -17   3   67.69    3.90
  -1  17  -3   64.59    4.10
   1  17   3   74.39    4.50
  -2  17   3   72.79    4.70
  -2  17   3   82.39    5.20
   2  17  -3   79.59    4.40
   2 -17   3   80.99    4.80
  -2  17   3   75.49    4.20
   2  17  -3   73.29    3.90
  -2 -17  -3   74.99    3.70
   2  17   3   74.69    3.70
  -2 -17   3   82.19    4.00
   2 -17  -3   70.09    4.40
  -2  17  -3   77.49    5.30
   2  17   3   75.89    4.50
  -2  17  -3   80.69    4.70
   2  17   3   81.29    3.20
   3  17  -3   19.10    2.30
   3  17  -3   21.60    2.10
  -3  17   3   18.40    2.90
  -3 -17  -3   22.70    1.70
   3 -17   3   21.60    3.10
  -3  17   3   21.00    2.80
  -3  17   3   22.90    3.30
   3  17   3   20.10    1.60
   3  17   3   21.10    2.50
   3 -17  -3   18.00    2.90
  -3  17  -3   21.70    3.00
  -3  17  -3   22.30    3.30
  -3 -17   3   26.70    2.20
  -4  17   3   26.90    3.30
   4  17  -3   22.60    1.90
  -4  17   3   24.00    3.50
   4  17  -3   18.70    2.10
  -4  17   3   22.10    3.30
   4 -17   3   23.20    3.30
  -4  17  -3   19.60    3.10
  -4 -17   3   22.20    1.90
   4  17   3   23.30    2.30
   4 -17  -3   20.90    3.10
  -4  17  -3   25.30    3.50
  -5  17   3    8.90    2.90
  -5  17   3    4.30    2.60
   5 -17   3    3.40    2.30
  -5  17   3    3.10    2.60
  -5  17  -3    5.90    2.70
  -5  17  -3    1.60    2.50
   5 -17  -3    7.00    2.60
  -5  17  -3    5.00    2.40
  -6  17   3    7.60    2.80
   6 -17   3    1.60    2.70
  -6  17   3   12.90    3.20
  -6  17   3    1.00    2.90
  -6  17  -3    4.40    2.80
  -6  17  -3    5.90    2.90
   6 -17  -3    5.60    2.70
  -6  17  -3    9.60    3.00
  -7  17   3   10.50    3.50
  -7  17   3   20.90    4.30
   7 -17   3    9.90    3.30
  -7  17   3   11.50    3.50
   7 -17  -3    8.50    3.60
  -7  17  -3   11.10    3.40
  -7  17  -3   13.40    3.40
  -7  17  -3   11.10    3.60
  -8  17   3    3.80    3.30
   8 -17   3    6.40    3.30
  -8  17   3    5.90    3.30
  -8  17   3   10.40    3.50
  -8  17  -3    6.80    3.30
  -8  17  -3    3.70    2.90
  -8  17  -3    4.70    3.20
   8 -17  -3   10.50    3.90
  -9  17   3   25.90    4.50
   9 -17   3   31.40    5.00
  -9  17   3   15.80    4.30
  -9  17   3   30.00    5.10
  -9  17  -3   16.20    3.90
  -9  17  -3   23.60    4.60
  -9  17  -3   25.50    4.60
   9 -17  -3   23.60    4.80
 -10  17   3   11.60    3.70
 -10  17   3    4.40    4.00
  10 -17   3    2.00    3.60
 -10  17   3    2.60    3.70
 -10  17  -3    5.60    3.70
 -10  17  -3    3.00    4.20
  10 -17  -3    6.70    3.90
 -10  17  -3    2.30    3.50
   0  18   3    1.30    1.90
   0  18   3    1.30    1.40
   0  18  -3    0.20    1.80
   0 -18   3    1.70    1.90
   0  18  -3   -2.20    1.90
   0 -18  -3    3.70    1.80
   0  18   3    1.10    1.60
   1  18  -3   34.00    3.30
   1  18  -3   31.00    2.70
  -1 -18  -3   34.20    2.70
  -1  18   3   29.50    3.10
  -1  18   3   31.30    3.50
  -1  18   3   31.40    2.70
   1 -18   3   33.10    3.40
  -1  18  -3   32.10    3.20
   1 -18  -3   37.10    3.30
  -1  18  -3   34.30    3.90
  -1 -18   3   35.30    2.80
   1  18   3   33.00    2.70
   1  18   3   32.40    2.20
   1  18   3   34.60    3.50
   2  18  -3    1.00    1.70
  -2  18   3    0.30    1.60
  -2 -18  -3    2.00    1.30
   2  18  -3    1.80    1.50
  -2  18   3    0.60    2.10
   2 -18   3    5.80    2.30
  -2  18   3    5.20    2.30
   2 -18  -3    0.70    1.90
   2  18   3    2.90    1.30
  -2  18  -3    0.80    2.50
   2  18   3    3.40    1.90
  -2  18  -3    0.40    1.90
  -2 -18   3    0.90    1.40
  -3  18   3   47.40    3.70
   3  18  -3   50.09    3.00
  -3 -18  -3   50.49    2.60
   3  18  -3   55.39    3.60
  -3  18   3   49.80    4.00
  -3  18   3   50.69    4.40
   3 -18   3   57.39    4.10
  -3 -18   3   50.09    3.00
  -3  18  -3   50.19    4.40
   3 -18  -3   51.69    4.40
  -3  18  -3   56.09    4.20
   3  18   3   50.89    3.70
   4 -18   3   36.10    4.00
  -4  18   3   46.30    4.00
  -4  18   3   53.39    4.30
  -4  18   3   40.90    4.40
   4  18  -3   49.70    3.20
   4 -18  -3   49.50    4.10
   4  18   3   47.60    3.30
  -4  18  -3   37.90    4.30
  -4  18  -3   43.40    4.30
  -5  18   3    7.20    3.20
  -5  18   3    7.10    2.80
   5 -18   3    4.10    2.80
  -5  18   3    8.90    2.90
   5 -18  -3    8.30    3.10
  -5  18  -3    4.70    3.10
  -5  18  -3    8.80    3.10
  -5  18  -3    3.70    2.70
   6 -18   3   28.50    4.10
  -6  18   3   32.10    4.30
  -6  18   3   40.60    4.70
  -6  18   3   38.90    4.60
   6 -18  -3   33.10    4.50
  -6  18  -3   39.80    4.70
  -6  18  -3   37.50    4.70
  -6  18  -3   35.60    4.50
  -7  18   3   22.40    4.30
  -7  18   3   21.10    4.00
   7 -18   3   24.20    4.00
  -7  18   3   27.20    4.90
  -7  18  -3   23.10    4.00
  -7  18  -3   21.70    4.30
   7 -18  -3   20.10    3.80
  -7  18  -3   27.50    4.10
  -8  18   3   10.50    4.00
   8 -18   3   10.60    3.30
  -8  18   3    1.80    3.30
  -8  18   3   10.00    4.20
  -8  18  -3    6.60    3.40
  -8  18  -3   -0.90    3.20
   8 -18  -3    3.10    3.60
  -8  18  -3    5.40    3.60
  -9  18   3    4.00    3.70
  -9  18   3   10.60    3.70
   9 -18   3    6.60    3.60
  -9  18   3   11.70    4.30
  -9  18  -3    5.10    3.50
  -9  18  -3    7.40    3.30
   9 -18  -3    9.60    4.10
  -9  18  -3    8.40    4.00
 -10  18   3    4.60    4.00
 -10  18   3    8.40    4.60
  10 -18   3    9.00    4.40
 -10  18   3    8.80    3.80
 -10  18  -3    4.20    3.60
 -10  18  -3    5.00    3.80
  10 -18  -3    2.00    4.30
 -10  18  -3    3.60    4.20
   0  19   3   43.90    3.40
   0 -19   3   51.29    3.70
   0  19  -3   53.99    3.70
   0  19  -3   53.59    4.50
   0 -19  -3   49.70    3.50
   0  19   3   49.30    3.00
   0  19   3   55.19    4.40
  -1 -19  -3   33.40    2.90
   1 -19   3   33.50    3.40
  -1  19   3   32.50    3.70
   1  19  -3   32.50    3.50
  -1  19   3   40.80    3.50
  -1  19   3   33.20    2.80
   1  19  -3   35.30    3.10
   1  19   3   31.90    2.70
  -1 -19   3   36.40    3.10
  -1  19  -3   37.40    3.50
  -1  19  -3   37.20    3.90
   1  19   3   36.10    3.70
   1 -19  -3   38.00    3.50
   1  19   3   32.30    2.30
  -2 -19  -3   13.70    1.90
  -2  19   3   14.40    2.40
   2  19  -3    8.30    2.20
   2 -19   3   13.30    2.60
  -2  19   3   14.40    3.20
  -2  19   3   14.60    2.60
   2  19  -3    9.30    1.80
   2 -19  -3   14.20    2.70
   2  19   3   12.60    2.50
  -2  19  -3   11.40    2.50
  -2  19  -3   17.20    3.30
  -2 -19   3   12.00    2.00
   2  19   3   15.40    1.80
  -3  19   3    9.00    2.50
   3 -19   3    8.80    2.70
   3  19  -3    8.60    2.00
  -3  19   3    8.80    2.30
  -3  19   3   12.00    2.90
   3  19  -3    7.60    1.70
   3  19   3    8.10    2.10
   3 -19  -3    6.60    2.60
  -3  19  -3    8.40    2.80
  -3 -19   3    6.30    1.50
  -3  19  -3   10.50    2.60
  -4  19   3   46.10    4.50
  -4  19   3   44.00    4.70
   4 -19   3   38.80    4.20
  -4  19   3   47.50    4.20
   4  19  -3   45.20    3.60
   4 -19  -3   40.60    4.20
  -4  19  -3   48.50    4.80
  -4  19  -3   42.30    4.40
  -4  19  -3   57.39    4.90
   4  19   3   42.80    3.40
  -5  19   3   10.70    3.00
   5 -19   3    8.70    2.90
  -5  19   3   10.80    3.10
  -5  19   3    6.50    3.10
  -5  19  -3    9.90    3.20
   5 -19  -3    5.20    3.00
  -5  19  -3   10.00    2.90
  -5  19  -3    7.70    3.10
  -6  19   3    2.70    2.80
  -6  19   3    2.60    2.80
  -6  19   3   -1.50    2.70
   6 -19   3    0.30    2.80
  -6  19  -3   -3.00    2.80
   6 -19  -3   -1.20    2.60
  -6  19  -3   -2.20    2.60
  -6  19  -3   -3.70    2.70
  -7  19   3    6.40    3.30
  -7  19   3   12.50    3.60
   7 -19   3    8.60    3.20
  -7  19   3    3.70    3.50
  -7  19  -3    3.70    3.30
  -7  19  -3    3.50    3.10
   7 -19  -3    5.00    3.50
  -7  19  -3    5.70    3.30
   8 -19   3   11.20    3.90
  -8  19   3   10.00    3.80
  -8  19   3   14.30    4.30
  -8  19   3   11.70    4.20
  -8  19  -3    4.50    3.50
   8 -19  -3    6.70    3.70
  -8  19  -3    7.70    3.70
  -8  19  -3    5.40    3.50
  -9  19   3    4.10    3.20
   9 -19   3    8.40    4.30
  -9  19   3   11.60    4.40
  -9  19   3    2.00    3.80
  -9  19  -3    4.10    3.80
   9 -19  -3    5.40    3.90
  -9  19  -3    5.90    4.20
  -9  19  -3    0.70    3.50
 -10  19   3    7.00    4.10
  10 -19   3    4.80    3.90
 -10  19   3    8.40    4.60
 -10  19   3    1.00    3.40
 -10  19  -3    0.80    3.60
 -10  19  -3    9.70    4.20
 -10  19  -3    4.30    4.20
  10 -19  -3    6.30    4.50
   0 -20   3    2.40    1.80
   0  20   3    5.30    1.90
   0  20  -3    2.40    2.00
   0 -20  -3    6.60    2.10
   0  20   3    3.80    2.50
   0  20  -3    3.50    2.50
   0  20   3    5.60    1.60
   1  20  -3   17.90    2.90
  -1  20   3   16.70    2.30
  -1  20   3   13.60    2.40
  -1 -20  -3   18.00    2.30
   1  20  -3   16.90    2.40
   1 -20   3   11.10    2.50
  -1  20   3   14.50    3.20
  -1 -20   3   16.50    2.40
  -1  20  -3   13.70    2.50
  -1  20  -3   18.20    3.10
   1 -20  -3    9.60    2.40
   1  20   3   16.90    2.20
   1  20   3   18.30    3.00
  -2 -20  -3  104.49    5.00
   2  20  -3   97.69    5.00
  -2  20   3  110.79    5.90
  -2  20   3  105.09    6.40
   2 -20   3  106.39    6.00
  -2  20   3  105.69    5.50
   2  20  -3  109.49    5.80
  -2  20  -3  102.39    6.40
  -2 -20   3  105.59    5.20
   2  20   3  108.69    5.90
   2  20   3  104.99    4.90
   2 -20  -3  106.29    5.90
  -2  20  -3  111.09    6.20
   3  20  -3    7.80    1.70
  -3  20   3    2.20    2.20
  -3  20   3    7.70    2.90
   3  20  -3    5.70    2.10
  -3  20   3    5.50    2.50
   3 -20   3    7.20    2.70
  -3  20  -3    6.30    2.60
  -3  20  -3    6.10    3.20
  -3 -20   3    6.50    1.70
   3  20   3    6.90    2.10
   3 -20  -3   10.30    2.80
  -4  20   3   61.19    4.80
  -4  20   3   65.79    5.10
   4 -20   3   64.19    5.50
  -4  20   3   69.89    6.00
  -4  20  -3   58.89    5.00
  -4  20  -3   61.59    5.40
   4  20   3   63.49    4.40
   4 -20  -3   57.89    4.80
  -4  20  -3   68.89    5.10
  -5  20   3    5.80    3.10
  -5  20   3    4.20    2.80
   5 -20   3    5.50    3.30
  -5  20   3    7.60    3.20
  -5  20  -3    3.40    2.70
  -5  20  -3    5.40    3.10
   5 -20  -3    2.60    2.90
  -5  20  -3    6.80    3.00
  -6  20   3    8.40    3.70
   6 -20   3    4.30    3.20
  -6  20   3    7.70    3.30
  -6  20   3   11.10    3.50
  -6  20  -3   11.50    3.50
   6 -20  -3    7.20    3.00
  -6  20  -3    9.00    3.40
  -6  20  -3    6.00    3.10
  -7  20   3   18.10    4.20
  -7  20   3   13.30    3.90
  -7  20   3   14.60    4.00
   7 -20   3   16.60    3.80
  -7  20  -3   16.00    3.90
   7 -20  -3    7.60    3.40
  -7  20  -3   24.00    4.40
  -7  20  -3   11.70    3.90
   8 -20   3    9.90    4.00
  -8  20   3    2.50    3.50
  -8  20   3    5.50    3.60
  -8  20   3   -2.80    3.40
  -8  20  -3    5.60    3.40
  -8  20  -3    8.30    4.00
  -8  20  -3    6.10    3.90
   8 -20  -3   -0.20    3.70
   9 -20   3    7.90    4.30
  -9  20   3   -0.80    4.00
  -9  20   3    4.50    3.80
  -9  20   3   -1.80    2.90
  -9  20  -3    7.20    4.40
  -9  20  -3    6.40    4.00
   9 -20  -3   14.50    4.80
  -9  20  -3   10.30    4.00
   0  21   3    2.90    2.30
   0  21  -3    6.00    2.40
   0  21  -3    6.10    2.20
   0 -21   3    4.90    2.10
   0  21   3    4.50    1.60
   0 -21  -3    5.30    2.10
   0  21   3    4.20    2.00
   1 -21   3   50.49    4.30
  -1  21   3   35.80    3.20
   1  21  -3   39.50    3.90
   1  21  -3   40.30    3.30
  -1 -21  -3   40.10    3.20
  -1  21   3   39.50    4.30
  -1  21   3   43.20    3.90
  -1 -21   3   40.50    3.50
   1  21   3   34.70    3.00
  -1  21  -3   47.60    4.10
   1  21   3   39.90    3.90
   1 -21  -3   38.90    3.70
  -1  21  -3   47.00    4.70
  -2  21   3   28.40    3.60
  -2  21   3   34.20    4.10
   2  21  -3   33.40    3.60
  -2 -21  -3   28.90    2.70
   2 -21   3   33.60    3.80
  -2  21   3   29.50    3.20
   2  21  -3   26.20    2.70
  -2 -21   3   36.20    3.10
  -2  21  -3   31.60    3.70
   2 -21  -3   30.00    3.60
  -2  21  -3   29.70    4.00
   2  21   3   27.60    3.40
  -3  21   3    6.20    2.60
   3 -21   3    6.80    2.80
  -3  21   3    5.10    2.40
   3  21  -3    5.00    2.10
  -3  21   3    6.20    2.90
  -3  21  -3    3.70    3.20
   3  21   3    7.70    2.20
   3 -21  -3    9.10    2.80
  -3  21  -3    2.60    2.90
   4 -21   3   -2.70    2.70
  -4  21   3    7.30    2.90
  -4  21   3    2.50    2.40
  -4  21   3    0.60    2.80
   4 -21  -3    1.70    2.60
  -4  21  -3    0.50    2.70
  -4  21  -3   -2.00    2.60
  -4  21  -3    0.50    2.70
  -5  21   3   17.30    3.60
  -5  21   3   19.00    4.20
   5 -21   3    9.20    3.10
  -5  21   3   14.20    3.50
  -5  21  -3   12.30    3.50
  -5  21  -3   13.40    3.60
   5 -21  -3   10.70    3.40
  -5  21  -3   15.60    3.60
  -6  21   3    2.00    3.10
   6 -21   3    1.20    2.80
  -6  21   3    1.60    3.20
  -6  21   3    4.50    3.40
  -6  21  -3    1.80    3.10
   6 -21  -3    6.30    3.10
  -6  21  -3    5.70    3.20
  -6  21  -3    7.60    3.60
   7 -21   3   -1.20    3.20
  -7  21   3   -0.10    3.20
  -7  21   3    0.10    3.20
  -7  21   3    2.70    3.40
  -7  21  -3    2.00    3.30
  -7  21  -3    2.70    3.70
  -7  21  -3    7.30    3.40
   7 -21  -3    2.80    3.20
  -8  21   3   13.70    4.40
  -8  21   3   16.10    4.40
   8 -21   3   21.90    4.60
  -8  21   3   15.70    4.60
  -8  21  -3   15.90    4.70
   8 -21  -3   14.20    4.60
  -8  21  -3   16.00    4.40
  -8  21  -3   20.80    4.50
  -9  21   3    0.10    3.70
  -9  21   3   -3.00    3.40
   9 -21   3    2.70    4.20
  -9  21   3   -4.10    3.50
  -9  21  -3   -0.50    3.30
  -9  21  -3    5.00    4.30
  -9  21  -3   -8.00    3.50
   9 -21  -3    0.90    4.00
   0  22   3    6.30    2.20
   0  22  -3   10.30    3.00
   0  22  -3    8.10    2.50
   0 -22   3    8.70    2.40
   0 -22  -3    8.00    2.30
   0  22   3    5.10    2.80
   1 -22   3   15.80    2.90
   1  22  -3   11.40    2.90
  -1  22   3   11.90    2.70
  -1  22   3   15.40    2.40
  -1 -22  -3   14.20    2.30
   1  22  -3   14.00    2.40
  -1  22   3   13.80    3.50
  -1  22  -3   11.30    3.10
   1 -22  -3   14.00    2.80
   1  22   3   13.70    3.10
  -1  22  -3   15.40    2.80
   1  22   3   11.10    2.10
  -1 -22   3   12.10    2.50
  -2  22   3   52.79    4.00
   2 -22   3   55.09    4.40
   2  22  -3   53.69    4.60
  -2  22   3   58.79    5.40
  -2  22   3   56.49    4.40
   2  22  -3   53.29    3.60
  -2 -22   3   55.19    3.80
  -2  22  -3   62.79    5.70
  -2  22  -3   52.99    4.50
   2  22   3   61.49    4.60
   2 -22  -3   59.29    4.60
   3 -22   3   -1.10    2.60
  -3  22   3   -1.30    2.70
   3  22  -3    0.70    2.00
  -3  22   3    0.60    2.40
  -3  22   3   -3.00    2.00
   3 -22  -3    2.70    2.60
  -3  22  -3   -1.20    2.60
  -3  22  -3   -3.80    2.80
   3  22   3   -1.30    2.00
  -4  22   3   21.80    4.00
   4 -22   3   26.20    4.20
  -4  22   3   31.10    3.80
  -4  22   3   26.70    3.90
  -4  22  -3   25.10    3.90
   4 -22  -3   28.00    4.20
  -4  22  -3   21.90    4.10
  -4  22  -3   24.80    4.10
  -5  22   3    7.20    3.30
   5 -22   3    5.80    3.20
  -5  22   3   11.50    3.30
  -5  22   3   11.20    3.50
  -5  22  -3    5.60    3.20
  -5  22  -3    9.60    3.80
  -5  22  -3   13.30    3.50
   5 -22  -3   10.20    3.60
   6 -22   3   10.90    3.90
  -6  22   3    7.10    3.50
  -6  22   3   18.10    4.60
  -6  22   3   16.00    4.00
  -6  22  -3   16.80    4.10
   6 -22  -3    8.20    3.40
  -6  22  -3   10.40    4.00
  -6  22  -3    8.20    3.60
  -7  22   3    6.90    4.30
  -7  22   3   17.90    4.80
  -7  22   3   17.40    4.20
   7 -22   3    3.40    3.60
  -7  22  -3    6.10    3.40
  -7  22  -3    8.90    4.00
   7 -22  -3    3.60    3.70
  -7  22  -3   12.80    4.00
  -8  22   3   -7.00    3.30
   8 -22   3   -0.70    3.40
  -8  22   3   -1.90    3.70
  -8  22   3   -2.30    3.00
   8 -22  -3   -2.10    3.30
  -8  22  -3    1.90    3.80
  -8  22  -3   -0.10    3.70
  -8  22  -3   -0.80    3.70
  -9  22   3   -3.70    3.40
   9 -22   3    9.50    4.60
  -9  22   3    1.40    4.00
  -9  22   3   -1.60    3.80
  -9  22  -3    9.50    4.70
  -9  22  -3    9.70    4.50
  -9  22  -3    7.70    4.20
   9 -22  -3    0.20    4.00
   0  23   3   -1.00    1.90
   0  23  -3    0.10    2.20
   0  23   3   -0.40    2.20
   0 -23   3    3.40    2.20
   0  23  -3   -1.10    2.30
   0 -23  -3    2.80    2.00
  -1  23   3   30.10    4.20
   1  23  -3   36.90    3.50
   1  23  -3   34.70    4.10
  -1 -23  -3   33.30    3.30
   1 -23   3   27.80    3.60
  -1  23   3   31.00    3.50
  -1  23  -3   36.70    4.00
  -1  23  -3   35.70    4.60
   1  23   3   29.60    3.00
   1  23   3   37.20    4.20
   1 -23  -3   27.60    3.50
  -1 -23   3   32.60    3.40
  -2  23   3   43.10    3.90
   2 -23   3   42.00    4.50
  -2  23   3   40.00    4.20
   2  23  -3   53.09    4.50
   2  23  -3   50.69    5.20
  -2  23   3   39.30    5.10
  -2  23  -3   30.50    4.60
  -2 -23   3   42.40    4.60
  -2  23  -3   44.30    4.40
   2  23   3   34.30    4.00
   2 -23  -3   40.50    4.30
  -3  23   3   18.80    3.60
   3  23  -3   15.50    2.90
  -3  23   3   20.60    3.20
   3 -23   3   15.40    3.70
  -3  23   3   13.20    3.60
   3 -23  -3   11.70    3.20
  -3  23  -3   15.00    3.80
   3  23   3   19.30    3.00
  -3  23  -3   21.80    4.10
  -3  23  -3   19.20    3.40
   4 -23   3    4.00    3.00
  -4  23   3    5.10    3.20
  -4  23   3    3.90    2.90
  -4  23   3    4.10    3.30
  -4  23  -3    5.00    3.10
  -4  23  -3    6.50    3.60
  -4  23  -3    7.90    3.20
   4 -23  -3    4.70    3.10
   5 -23   3    3.60    3.20
  -5  23   3    1.70    3.10
  -5  23   3    0.40    3.10
  -5  23   3   -2.70    2.80
  -5  23  -3    5.80    3.30
  -5  23  -3    5.10    3.20
  -5  23  -3    1.30    3.10
   5 -23  -3    0.70    3.20
  -6  23   3   -3.10    3.10
   6 -23   3    2.40    3.00
  -6  23   3    0.50    3.30
  -6  23   3   -0.70    3.10
  -6  23  -3   -3.40    3.40
  -6  23  -3    1.20    3.50
  -6  23  -3   11.60    3.90
   6 -23  -3   -1.30    2.90
  -7  23   3    8.10    4.20
  -7  23   3    6.90    3.80
   7 -23   3    9.60    3.60
  -7  23   3    4.60    3.80
  -7  23  -3   10.90    4.00
  -7  23  -3   12.10    4.40
  -7  23  -3    9.50    4.00
   7 -23  -3   14.90    4.30
  -8  23   3   -0.60    3.60
   8 -23   3    1.00    3.40
  -8  23   3   -5.70    3.00
  -8  23   3   -2.00    3.80
  -8  23  -3    2.90    3.90
   8 -23  -3    3.10    3.50
  -8  23  -3    4.00    4.10
  -8  23  -3    1.70    3.80
   0  24  -3   -3.10    2.20
   0  24   3    2.50    2.10
   0 -24  -3    0.50    2.10
   0  24   3   -3.90    2.50
   0 -24   3    1.60    2.20
   0  24  -3   -0.30    2.90
   1  24  -3   12.60    3.20
  -1  24   3   12.50    3.30
  -1 -24  -3   12.30    2.90
   1 -24   3   18.50    3.30
  -1  24   3   11.50    3.00
   1  24  -3   13.90    2.70
   1  24   3   11.40    3.00
  -1  24  -3   12.10    3.30
   1 -24  -3   15.60    3.10
  -1 -24   3   11.80    2.60
  -1  24  -3   12.20    3.10
   2  24  -3    3.50    2.70
  -2  24   3    6.30    2.60
  -2  24   3    3.70    3.40
   2 -24   3    7.40    2.90
   2  24   3    3.80    2.60
  -2  24  -3    2.30    3.00
   2 -24  -3    5.50    2.70
  -2  24  -3    2.50    3.40
  -3  24   3   15.50    4.00
  -3  24   3   20.20    3.60
  -3  24   3   31.00    3.80
   3 -24   3   22.90    3.90
  -3  24  -3   19.00    4.30
   3  24   3   21.10    3.70
   3 -24  -3   21.10    3.80
  -3  24  -3   27.60    3.90
  -3  24  -3   23.00    4.20
  -4  24   3    1.10    2.90
  -4  24   3    4.90    2.80
  -4  24   3    6.30    3.50
   4 -24   3    3.70    3.00
   4 -24  -3    2.10    3.10
  -4  24  -3   -2.00    3.00
  -4  24  -3    3.90    3.60
  -4  24  -3    1.30    3.00
  -5  24   3   11.40    3.60
  -5  24   3   15.10    4.50
   5 -24   3   13.50    3.80
  -5  24   3   14.30    3.90
  -5  24  -3    7.00    3.50
  -5  24  -3   17.00    4.00
   5 -24  -3    8.50    3.30
  -5  24  -3   17.80    4.60
  -6  24   3    4.60    3.50
  -6  24   3   10.90    4.30
   6 -24   3   12.10    4.00
  -6  24   3    5.60    3.60
  -6  24  -3    1.80    3.50
   6 -24  -3    8.20    3.50
  -6  24  -3    4.40    3.60
  -6  24  -3   -3.10    3.10
  -7  24   3    1.50    3.60
  -7  24   3    7.50    4.20
   7 -24   3    0.20    3.70
  -7  24   3   -0.60    3.70
  -7  24  -3   -3.00    3.50
  -7  24  -3   -0.10    3.90
  -7  24  -3    3.70    4.00
   7 -24  -3    7.60    4.20
  -8  24   3    1.90    3.90
  -8  24   3   -4.10    3.70
  -8  24   3   -6.70    3.50
   8 -24   3   -4.00    3.70
   8 -24  -3    1.40    3.50
  -8  24  -3    2.30    4.10
  -8  24  -3    7.50    4.20
  -8  24  -3    6.50    3.70
   0  25  -3    5.00    2.60
   0  25   3    3.70    2.90
   0  25   3    1.10    2.10
   0 -25  -3    5.50    2.60
   0  25  -3    1.20    2.90
   0 -25   3    4.40    2.40
  -1  25   3   27.10    4.60
   1  25  -3   22.60    3.70
   1 -25   3   25.40    3.60
   1  25  -3   28.40    3.50
  -1  25   3   19.40    3.40
   1 -25  -3   23.80    3.50
  -1  25  -3   22.30    3.50
  -1 -25   3   27.50    3.30
   1  25   3   26.50    4.10
  -1  25  -3   30.00    4.60
  -2  25   3   24.50    3.90
   2  25  -3   28.00    3.80
   2 -25   3   31.50    4.20
  -2  25   3   27.40    4.60
  -2  25  -3   32.60    3.90
  -2  25  -3   29.40    4.60
   2 -25  -3   25.70    3.90
   2  25   3   29.00    4.00
  -2  25  -3   35.90    4.30
  -3  25   3    7.80    3.60
  -3  25   3   15.70    3.80
   3 -25   3   10.70    3.30
   3 -25  -3   10.60    3.20
  -3  25  -3   16.80    3.60
  -3  25  -3   17.60    3.50
  -3  25  -3   13.20    3.90
  -4  25   3   15.30    3.60
  -4  25   3   15.00    4.20
  -4  25   3    8.40    3.50
   4 -25   3   13.20    3.70
  -4  25  -3   11.80    3.70
  -4  25  -3   17.80    4.30
  -4  25  -3   24.90    4.30
   4 -25  -3   12.00    3.70
   5 -25   3    2.20    3.10
  -5  25   3    7.20    4.00
  -5  25   3    0.50    3.80
  -5  25   3   -2.80    3.00
  -5  25  -3    4.90    3.50
  -5  25  -3   -0.20    3.40
  -5  25  -3   -2.90    3.50
   5 -25  -3   -0.80    3.40
  -6  25   3    0.80    4.10
  -6  25   3    3.10    3.70
   6 -25   3    4.20    3.50
  -6  25   3    5.10    3.70
  -6  25  -3    9.20    3.90
  -6  25  -3    4.90    3.80
   6 -25  -3    1.60    3.80
  -6  25  -3    9.30    4.00
   7 -25   3    1.60    3.80
  -7  25   3    1.10    3.60
  -7  25   3    4.30    4.00
  -7  25   3    3.30    3.70
  -7  25  -3    6.00    3.80
  -7  25  -3    4.80    4.00
  -7  25  -3    5.20    4.10
   7 -25  -3    8.00    3.80
   0  26  -3    1.30    2.50
   0  26   3    5.10    3.40
   0  26  -3   -2.50    2.90
   0 -26  -3    0.80    2.50
   0 -26   3   -0.30    2.30
   1 -26   3    4.10    2.70
   1  26  -3    6.20    3.10
  -1  26   3    1.20    3.20
  -1  26   3    5.40    2.80
   1  26   3    4.90    3.00
  -1  26  -3    6.40    3.30
   1 -26  -3    1.90    2.80
  -1  26  -3    4.60    2.90
  -2  26   3    9.20    3.20
  -2  26   3    5.20    3.50
   2  26  -3    6.00    2.80
   2 -26   3    7.20    3.10
  -2  26  -3    8.90    3.40
  -2  26  -3    5.90    4.30
   2  26   3    5.50    2.90
  -2  26  -3    3.60    3.70
   2 -26  -3   10.80    3.30
  -3  26   3    3.10    2.90
  -3  26   3    1.40    3.20
   3 -26   3    2.70    3.00
   3 -26  -3    6.60    3.30
  -3  26  -3    4.40    2.90
  -3  26  -3    4.70    3.80
  -3  26  -3    4.20    3.00
  -4  26   3    9.80    3.50
  -4  26   3   16.00    4.30
   4 -26   3    8.50    3.70
   4 -26  -3    8.70    3.60
  -4  26  -3   10.90    3.80
  -4  26  -3   11.90    3.70
  -4  26  -3    7.70    4.40
  -5  26   3   39.70    5.10
  -5  26   3   31.40    4.60
  -5  26   3   28.70    5.20
   5 -26   3   28.80    4.80
   5 -26  -3   30.00    5.00
  -5  26  -3   41.40    5.50
  -5  26  -3   34.80    5.10
  -5  26  -3   36.20    5.50
  -6  26   3    4.60    4.20
  -6  26   3    6.70    4.00
  -6  26   3    9.70    3.90
   6 -26   3    6.20    3.70
  -6  26  -3   12.50    4.30
   6 -26  -3    0.10    3.90
  -6  26  -3   10.40    4.30
  -6  26  -3    6.80    4.00
   7 -26   3   12.60    4.70
  -7  26   3    0.40    3.80
  -7  26   3    8.30    4.00
  -7  26   3    6.60    4.10
   7 -26  -3    9.40    4.30
  -7  26  -3   10.70    4.30
  -7  26  -3   11.90    4.40
  -7  26  -3   16.10    4.60
   0  27  -3    4.50    2.60
   0  27  -3    1.10    3.10
   0 -27   3    4.60    2.60
   0  27   3    6.10    3.30
   1 -27   3    5.10    2.90
  -1  27   3    6.10    2.80
   1  27  -3    6.10    3.20
  -1  27   3    3.30    3.60
   1 -27  -3    3.50    3.00
  -1  27  -3    8.60    3.00
  -1  27  -3   10.00    3.80
   1  27   3    3.40    3.20
   2 -27   3    3.50    3.00
  -2  27   3    2.10    3.70
  -2  27   3   10.30    3.40
  -2  27  -3    3.80    2.80
  -2  27  -3    6.80    3.60
   2  27   3    5.80    3.10
   2 -27  -3    1.90    3.10
   3 -27   3   15.40    4.00
  -3  27   3   17.80    4.50
  -3  27   3    7.20    3.30
  -3  27  -3   12.10    3.90
  -3  27  -3   16.40    3.80
   3 -27  -3   16.40    4.00
  -4  27   3    9.80    4.00
   4 -27   3   10.90    4.00
  -4  27   3   14.50    4.30
  -4  27  -3   17.30    3.80
   4 -27  -3   11.90    3.80
  -4  27  -3   20.40    4.70
  -4  27  -3   11.80    3.80
   5 -27   3    3.50    3.70
  -5  27   3   -0.30    3.40
  -5  27   3   -0.20    3.70
  -5  27  -3    8.00    4.50
  -5  27  -3    9.10    3.90
   5 -27  -3    3.90    3.80
  -5  27  -3   -3.60    3.30
  -6  27   3   -0.60    3.50
  -6  27   3   -9.80    3.50
   6 -27   3   -1.10    3.60
  -6  27   3   -0.80    3.50
  -6  27  -3    5.10    4.00
  -6  27  -3    1.20    4.10
  -6  27  -3    3.50    4.00
   6 -27  -3   -2.00    3.60
   0  28  -3   10.10    3.70
   0  28   3    5.00    3.50
   1 -28   3    3.60    2.80
  -1  28   3    6.60    3.70
   1  28  -3    3.30    3.20
  -1  28  -3    6.70    2.80
   1  28   3   -0.50    3.10
   1 -28  -3    2.70    2.80
  -1  28  -3   12.10    4.10
  -2  28   3    8.70    4.10
  -2  28   3    4.90    3.20
   2 -28   3    3.50    3.10
  -2  28  -3    2.20    3.70
  -2  28  -3    2.60    3.20
   2 -28  -3   -0.10    3.00
   3 -28   3   -2.40    2.80
  -3  28   3    2.00    2.90
  -3  28   3    2.30    3.80
   3 -28  -3    1.80    3.30
  -3  28  -3    3.70    4.00
  -3  28  -3    3.20    3.40
  -4  28   3    1.70    3.70
  -4  28   3    4.40    3.30
   4 -28   3    2.10    3.40
  -4  28  -3    4.00    3.50
   4 -28  -3    1.20    3.50
  -4  28  -3    1.30    4.20
  -5  28   3   -2.10    3.60
  -5  28   3   -2.50    3.20
   5 -28   3    3.00    3.70
  -5  28  -3    2.90    3.80
   5 -28  -3    3.70    3.70
  -5  28  -3    8.30    4.10
  -5  28  -3    5.60    3.60
   0  29   3    5.20    3.50
   0  29  -3    5.70    3.60
  -1  29   3   -1.10    3.10
   1  29  -3   -0.30    3.10
   1 -29   3    2.70    2.80
  -1  29  -3    3.90    3.50
   1  29   3    1.50    3.30
  -1  29  -3    1.00    3.40
   2 -29   3    5.20    3.30
  -2  29   3    9.20    3.40
  -2  29   3    2.00    3.50
  -2  29  -3    7.10    4.10
   2 -29  -3    5.70    3.50
  -2  29  -3    9.80    3.30
   3 -29   3   -1.40    3.10
  -3  29   3    4.30    4.20
  -3  29   3    2.50    3.30
  -3  29  -3    8.60    4.40
   3 -29  -3    0.00    3.40
  -3  29  -3    1.40    3.40
  -4  29   3   -2.20    3.40
   4 -29   3    6.50    3.80
  -4  29   3    1.20    3.10
  -4  29  -3    2.40    3.50
   4 -29  -3    7.10    3.80
  -4  29  -3   -5.30    3.50
   0  30   3   11.10    4.10
   0  30  -3   11.00    3.90
  -1  30   3    5.50    4.10
  -1  30  -3    9.80    3.90
   1  30   3    7.60    3.70
  -2  30   3    5.80    4.10
   2 -30   3    6.10    3.50
  -2  30  -3   12.50    4.50
  -2  30  -3    9.90    3.70
  -3  30   3   12.30    3.90
   3 -30   3   12.60    4.00
  -3  30   3    6.90    4.60
  -3  30  -3   16.30    3.90
   3 -30  -3    0.20    3.40
  -3  30  -3    5.10    4.00
   0   0  -4 1339.77   46.70
   0   0   4 1379.96   46.70
   1   0  -4   64.69    2.70
   1   0  -4   65.89    2.80
   1   0   4   69.69    2.70
  -1   0  -4   67.89    2.70
   1   0   4   70.99    2.70
  -1   0   4   73.09    2.80
   1   0   4   70.39    2.80
  -1   0  -4   64.49    2.70
  -2   0   4 1408.16   49.30
  -2   0   4 1475.55   49.30
  -2   0  -4 1381.06   49.20
   2   0   4 1424.76   49.20
   2   0   4 1461.85   49.10
   2   0  -4 1373.76   49.20
  -2   0  -4 1434.56   49.10
   2   0  -4 1464.65   49.30
  -3   0   4  214.88    8.30
  -3   0   4  210.68    8.00
  -3   0  -4  222.18    8.10
  -3   0  -4  226.88    8.10
   3   0  -4  208.48    8.20
   3   0   4  237.48    8.10
  -4   0  -4  457.05   16.40
  -4   0  -4  455.85   16.20
  -4   0   4  459.65   16.50
  -4   0   4  449.76   16.40
   4   0   4  454.65   16.20
   4   0  -4  443.66   16.30
  -4   0   4  451.15   16.10
  -4   0  -4  468.25   16.30
   5   0   4   90.69    4.30
  -5   0   4  101.19    4.10
   5   0  -4  105.49    4.50
  -5   0   4  102.99    4.40
  -5   0  -4   96.69    4.30
  -5   0   4   99.99    4.70
  -5   0  -4   92.09    4.20
  -5   0  -4   93.59    4.50
  -6   0  -4   17.30    2.10
  -6   0   4   14.80    2.40
  -6   0  -4   15.60    1.80
  -6   0  -4   15.10    1.80
  -6   0   4   13.60    1.70
   6   0   4   14.80    1.80
   6   0  -4   12.80    2.00
   7   0   4   43.90    3.00
  -7   0  -4   43.80    3.20
  -7   0  -4   39.60    2.80
  -7   0  -4   42.50    2.90
  -7   0   4   33.30    2.70
  -7   0   4   38.10    3.30
   7   0  -4   37.80    3.30
  -8   0   4   79.49    3.90
  -8   0  -4   73.39    4.00
   8   0   4   77.49    4.30
  -8   0  -4   75.59    4.60
  -8   0  -4   73.89    4.10
  -8   0   4   74.49    4.80
   8   0  -4   75.59    4.40
  -9   0   4    4.80    2.70
  -9   0  -4    3.30    2.10
   9   0   4    3.90    2.10
   9   0  -4    2.50    2.20
  -9   0  -4    5.50    1.90
 -10   0  -4    7.60    2.90
 -10   0  -4    6.00    2.20
  10   0  -4    6.80    2.70
 -10   0   4    2.90    2.90
  10   0   4    7.30    3.70
 -11   0  -4    6.40    3.20
 -11   0   4    0.20    3.20
 -12   0  -4    4.50    3.50
 -12   0   4    8.30    3.90
   0   1   4   22.70    1.10
   0  -1   4   21.60    1.10
   0   1  -4   20.10    1.10
   0  -1   4   22.30    1.10
   0   1  -4   19.30    1.10
   0  -1  -4   24.10    1.10
  -1   1   4   51.79    2.10
  -1   1   4   54.19    2.10
   1  -1   4   53.99    2.10
   1  -1   4   51.09    2.10
  -1  -1  -4   51.59    2.00
   1  -1   4   49.00    2.10
  -1  -1  -4   51.69    1.90
  -1  -1   4   47.40    2.10
  -1  -1   4   44.90    2.10
   1   1   4   48.20    1.90
  -1   1  -4   43.40    2.00
   1   1   4   47.50    2.00
  -1   1  -4   41.90    2.10
   1  -1  -4   47.20    2.10
  -2   1   4  659.13   23.80
   2   1  -4  684.13   23.70
   2  -1   4  686.13   23.80
  -2   1   4  689.43   23.80
   2  -1   4  710.23   23.70
  -2  -1  -4  697.83   23.60
   2   1   4  676.13   23.70
   2   1   4  698.33   23.60
  -2   1  -4  650.33   23.70
  -2  -1   4  702.03   23.70
  -2   1  -4  660.03   23.80
   2   1   4  697.03   23.60
  -2  -1   4  677.03   23.80
   2  -1  -4  643.74   23.80
  -3  -1  -4   22.60    1.30
  -3   1   4   23.00    1.50
  -3  -1  -4   22.00    1.50
  -3   1   4   17.80    1.70
  -3   1   4   21.30    1.70
   3   1  -4   27.10    1.60
  -3   1  -4   23.70    1.60
   3   1   4   24.50    1.50
  -3   1  -4   23.00    1.70
   3  -1  -4   17.80    1.60
  -3  -1   4   25.60    1.80
   3   1   4   24.00    1.30
  -4  -1  -4  507.95   18.10
   4  -1   4  489.65   18.00
  -4   1   4  521.05   18.20
  -4  -1  -4  509.15   17.90
  -4  -1  -4  503.55   17.90
  -4   1   4  523.05   18.30
   4   1  -4  499.45   18.00
  -4   1   4  509.65   18.00
  -4  -1   4  502.85   18.20
  -4   1  -4  498.85   18.00
   4   1   4  498.15   17.90
  -4   1  -4  494.25   18.20
   4  -1  -4  524.15   18.20
  -4  -1   4  498.85   17.80
  -4   1  -4  509.85   18.10
  -5   1   4  161.08    6.40
  -5  -1  -4  150.18    6.30
  -5  -1  -4  147.09    6.00
   5  -1   4  151.38    6.20
   5   1  -4  159.78    6.30
  -5   1   4  148.09    6.50
  -5   1   4  154.88    6.10
  -5  -1  -4  154.18    6.00
  -5  -1   4  157.88    5.90
  -5   1  -4  150.68    6.50
   5   1   4  145.19    6.10
  -5   1  -4  150.38    6.20
  -5   1  -4  160.48    6.30
  -5  -1   4  160.48    6.50
   5  -1  -4  150.58    6.40
  -6  -1  -4    7.50    1.40
  -6   1   4   10.00    1.80
   6   1  -4    8.90    1.80
  -6  -1  -4    9.20    1.80
  -6   1   4    7.10    1.50
  -6   1   4    8.70    2.10
   6  -1   4    8.90    1.70
  -6  -1  -4    8.70    1.40
  -6   1  -4    8.70    1.60
  -6   1  -4    9.80    1.60
   6  -1  -4    5.90    1.90
  -6  -1   4    8.70    2.00
  -6  -1   4    7.90    1.30
  -6   1  -4   11.00    2.00
   6   1   4   12.50    1.70
  -7   1   4   37.60    2.80
  -7   1   4   43.50    3.90
   7   1  -4   44.40    3.30
   7  -1   4   49.20    3.30
  -7  -1  -4   41.50    2.80
  -7  -1  -4   40.30    2.70
  -7  -1  -4   45.00    3.20
  -7   1   4   35.70    3.10
  -7   1  -4   44.70    3.00
  -7   1  -4   44.00    3.00
   7   1   4   41.90    3.00
  -7  -1   4   34.90    2.60
  -7   1  -4   38.80    3.30
  -7  -1   4   42.00    3.30
   7  -1  -4   41.40    3.50
   8   1  -4   22.00    2.60
  -8   1   4   24.70    2.30
  -8  -1  -4   20.20    2.70
   8  -1   4   21.40    2.70
  -8   1   4   18.00    3.00
  -8  -1  -4   22.60    2.40
  -8   1  -4   18.70    2.70
  -8   1  -4   18.80    2.30
   8   1   4   24.80    2.50
  -8  -1   4   16.90    1.80
  -8   1  -4   18.10    2.30
   8  -1  -4   22.10    2.80
  -8  -1   4   19.50    2.80
  -9  -1  -4    8.70    2.60
   9  -1   4    6.30    2.30
  -9   1   4    6.40    2.70
  -9  -1  -4    5.80    1.80
   9   1  -4    7.70    2.40
   9  -1  -4    7.50    2.50
  -9   1  -4    5.80    2.10
  -9  -1   4    3.40    2.50
   9   1   4    3.70    1.90
  -9   1  -4    8.80    2.40
  -9   1  -4    3.70    1.80
  10   1  -4    4.40    2.50
 -10  -1  -4    3.30    2.20
 -10   1   4    7.00    3.00
 -10  -1  -4    5.20    2.90
  10  -1   4    5.70    2.40
 -10  -1   4    9.90    3.10
 -10   1  -4    6.60    2.90
  10  -1  -4    4.90    2.60
 -10   1  -4    7.20    2.30
 -11   1   4    2.00    3.10
 -11  -1  -4    2.90    3.10
 -11  -1   4   -7.20    2.90
 -11   1  -4    3.40    3.30
 -12  -1  -4    5.10    3.70
 -12   1   4    6.30    3.80
 -12   1  -4    3.30    3.60
 -12  -1   4    2.30    3.60
   0   2  -4  862.51   29.70
   0   2   4  848.52   29.60
   0   2  -4  834.22   29.70
   0   2  -4  860.71   29.80
   0  -2  -4  872.91   29.60
   0   2   4  831.62   29.70
   0  -2   4  895.51   29.80
   0  -2   4  878.11   29.80
   0  -2  -4  861.01   29.70
   1  -2   4  698.03   24.10
  -1  -2  -4  653.93   23.90
   1  -2   4  678.53   24.20
  -1   2   4  668.43   24.10
   1   2  -4  664.73   24.00
   1   2  -4  688.73   24.10
  -1   2   4  640.64   24.00
  -1  -2  -4  671.83   23.90
  -1   2  -4  722.23   24.10
  -1   2  -4  705.13   24.20
   1   2   4  722.43   23.90
  -1  -2   4  747.03   24.10
   1  -2  -4  696.83   24.10
   1  -2  -4  721.33   24.10
   1  -2  -4  719.13   24.10
   2   2  -4  260.57    9.70
  -2   2   4  269.17    9.80
  -2   2   4  258.57    9.80
  -2  -2  -4  264.37    9.40
   2  -2   4  280.37    9.90
  -2  -2   4  282.37    9.70
  -2   2  -4  274.17    9.70
  -2  -2   4  268.77    9.70
  -2   2  -4  264.27    9.80
   2  -2  -4  266.37    9.80
   2   2   4  274.17    9.50
   2   2   4  273.37    9.50
  -3   2   4 1376.56   48.00
  -3  -2  -4 1383.96   47.90
  -3   2   4 1362.86   48.20
   3   2  -4 1349.86   47.90
  -3  -2  -4 1373.36   47.70
  -3   2   4 1400.46   48.10
   3   2   4 1441.16   47.70
   3  -2  -4 1388.96   48.10
  -3   2  -4 1401.36   48.00
  -3  -2   4 1376.36   48.10
  -3   2  -4 1355.26   48.10
   3   2   4 1433.66   47.90
  -4  -2  -4  290.37    9.90
  -4   2   4  281.17   10.20
   4   2  -4  263.27   10.10
  -4   2   4  283.57   10.50
  -4  -2  -4  282.37   10.20
   4  -2   4  255.77   10.20
  -4   2   4  289.77   10.40
   4   2   4  278.57    9.90
   4   2   4  291.47   10.00
   4   2   4  280.37    9.90
  -4  -2   4  267.27   10.30
  -4   2  -4  260.47   10.20
   4  -2  -4  273.77   10.40
  -4   2  -4  268.17   10.30
  -4  -2   4  254.67    9.80
  -5   2   4  112.19    5.40
  -5  -2  -4  124.49    5.30
   5   2  -4  119.59    5.20
  -5  -2  -4  119.69    4.90
  -5   2   4  119.39    5.30
   5  -2   4  126.09    5.40
  -5   2   4  130.59    5.70
  -5  -2   4  120.89    4.80
  -5   2  -4  128.69    5.40
   5  -2  -4  135.89    5.60
  -5   2  -4  125.29    5.50
  -5   2  -4  129.59    5.40
  -5  -2   4  128.39    5.50
   5   2   4  125.89    5.00
  -6   2   4   23.10    2.30
  -6  -2  -4   22.30    2.40
   6  -2   4   27.40    2.50
  -6   2   4   26.50    2.60
  -6   2   4   25.60    2.90
   6   2  -4   24.90    2.30
  -6  -2  -4   27.00    2.00
  -6  -2   4   23.90    1.80
  -6   2  -4   28.60    2.70
  -6   2  -4   33.20    2.50
  -6  -2   4   30.20    2.90
  -6   2  -4   33.50    2.70
   6   2   4   29.30    2.20
   6  -2  -4   20.10    2.40
   7   2  -4    6.70    1.90
  -7   2   4    5.90    1.90
  -7   2   4   12.60    2.40
   7  -2   4   14.30    2.20
  -7  -2  -4   16.80    2.30
  -7  -2  -4   15.90    1.80
  -7   2   4   15.90    2.70
  -7   2  -4   12.20    2.10
   7   2   4   17.10    2.00
  -7   2  -4   10.10    2.20
   7  -2  -4    9.60    2.40
  -7  -2   4    5.60    1.30
  -7  -2   4    7.90    2.30
  -7   2  -4   10.00    2.00
   8   2  -4   33.40    3.00
  -8  -2  -4   28.90    3.00
  -8   2   4   31.10    3.30
  -8   2   4   33.00    3.70
  -8  -2  -4   30.60    2.50
  -8   2   4   35.00    2.90
   8  -2   4   34.60    3.20
  -8   2  -4   29.90    3.40
  -8   2  -4   26.00    2.70
  -8  -2   4   25.20    3.10
   8   2   4   27.80    2.60
   8  -2  -4   28.30    3.20
  -8   2  -4   27.70    2.90
  -9   2   4    8.10    2.90
   9  -2   4   10.60    2.50
  -9  -2  -4   10.40    2.60
   9   2  -4   13.50    2.60
  -9  -2  -4    8.70    1.80
  -9   2   4    9.80    2.10
  -9  -2   4    8.40    2.70
  -9   2  -4   10.40    2.20
   9  -2  -4    9.80    2.60
   9   2   4    9.40    2.10
  -9   2  -4   10.40    2.70
  -9   2  -4    9.10    2.20
  10  -2   4   22.90    3.20
 -10   2   4   21.80    4.00
 -10  -2  -4   25.20    3.70
 -10  -2   4   17.30    3.50
 -10   2  -4   19.00    2.90
  10  -2  -4   19.60    3.40
 -10   2  -4   19.60    3.40
 -11   2   4    5.40    3.60
 -11  -2  -4    2.70    2.90
 -11   2  -4    1.80    3.10
 -11  -2   4   -2.40    2.90
  11  -2  -4   -0.40    2.80
 -11   2  -4   -4.10    2.00
 -12  -2  -4    6.30    3.50
 -12   2   4   -2.40    3.30
 -12   2  -4   -0.60    3.40
 -12  -2   4   -0.10    3.40
   0  -3  -4 1204.08   41.80
   0  -3  -4 1220.78   41.70
   0   3  -4 1170.08   41.80
   0  -3   4 1218.28   41.90
   0  -3   4 1276.77   41.90
   0  -3  -4 1250.97   41.80
   0   3  -4 1184.08   41.90
   0  -3   4 1195.98   41.80
   0   3  -4 1188.28   41.80
   0   3   4 1235.38   41.80
   0   3   4 1188.18   41.60
   1   3  -4   20.00    1.10
   1  -3   4   21.20    1.40
   1  -3   4   21.60    1.30
  -1   3   4   19.90    1.20
  -1  -3  -4   18.90    1.00
  -1   3   4   21.70    1.30
  -1   3   4   21.50    1.30
   1   3  -4   20.90    1.20
   1   3  -4   20.50    1.20
   1  -3  -4   20.00    1.20
   1   3   4   18.00    1.00
  -1   3  -4   19.90    1.30
  -1  -3   4   18.70    1.20
   1  -3  -4   19.60    1.30
  -1   3  -4   18.20    1.40
  -1  -3   4   20.20    1.20
   1  -3  -4   20.80    1.30
  -2  -3  -4  571.34   19.80
  -2   3   4  584.14   20.30
  -2   3   4  572.64   20.20
   2   3  -4  541.15   20.00
  -2   3   4  571.04   20.20
  -2   3  -4  557.34   20.30
   2   3   4  602.14   19.80
   2  -3  -4  576.34   20.30
  -2   3  -4  579.04   20.20
  -2  -3   4  557.54   19.90
   2   3   4  589.44   19.80
  -2  -3   4  581.04   20.00
  -2  -3   4  572.04   20.10
  -3  -3  -4  209.58    7.60
  -3  -3  -4  200.28    7.40
   3   3  -4  200.18    7.60
  -3   3   4  188.78    7.90
  -3   3   4  203.38    7.90
  -3   3   4  209.58    8.00
   3   3   4  221.68    7.40
   3  -3  -4  194.58    8.00
   3   3   4  210.28    7.60
  -3  -3   4  224.48    7.90
   3   3   4  220.08    7.40
  -3   3  -4  203.28    8.00
  -3  -3   4  203.28    7.80
  -3   3  -4  211.48    7.90
  -4   3   4  650.33   24.00
   4   3  -4  686.83   23.60
  -4   3   4  682.83   24.00
  -4   3   4  654.53   23.80
  -4  -3  -4  659.83   23.60
   4  -3   4  668.83   23.90
  -4  -3  -4  668.93   23.40
   4   3   4  685.13   23.50
  -4  -3   4  688.13   23.90
  -4   3  -4  677.13   24.00
   4   3   4  648.84   23.40
   4   3   4  684.53   23.40
  -4   3  -4  672.83   23.90
   4  -3  -4  671.43   24.00
  -4  -3   4  686.43   23.30
  -5   3   4    8.20    1.60
  -5  -3  -4   10.10    1.50
  -5   3   4    4.60    1.40
  -5   3   4    8.50    1.70
   5   3  -4    3.70    1.20
  -5  -3  -4    9.10    1.10
   5  -3   4    6.20    1.60
  -5   3  -4    5.50    1.50
   5   3   4   11.10    1.20
  -5   3  -4    6.40    1.50
  -5  -3   4    4.10    0.80
  -5  -3   4    8.20    1.60
   5   3   4    8.40    1.20
  -5   3  -4    6.60    1.60
   5  -3  -4    8.20    1.80
  -6  -3  -4   35.10    2.60
  -6   3   4   30.10    2.60
  -6  -3  -4   30.10    2.10
  -6   3   4   32.70    3.10
  -6   3   4   29.40    2.90
   6  -3   4   37.40    2.80
   6   3  -4   36.10    2.60
  -6  -3   4   42.40    3.00
  -6   3  -4   37.00    2.70
  -6  -3   4   39.00    1.80
  -6   3  -4   34.10    2.80
   6  -3  -4   37.00    2.90
  -6   3  -4   38.30    3.10
   6   3   4   33.30    2.30
  -7  -3  -4   28.20    2.70
   7   3  -4   23.10    2.50
  -7  -3  -4   20.10    2.00
  -7   3   4   24.30    2.50
  -7   3   4   30.50    3.10
   7  -3   4   25.30    2.60
  -7   3   4   27.20    3.20
  -7   3  -4   24.20    2.70
  -7  -3   4   16.20    1.40
  -7  -3   4   24.30    2.80
  -7   3  -4   16.50    2.40
   7   3   4   24.00    2.10
  -7   3  -4   22.10    2.90
   7  -3  -4   26.30    3.00
  -8   3   4   13.60    2.90
   8   3  -4   11.70    2.10
   8  -3   4   16.80    2.50
  -8  -3  -4   11.90    1.80
  -8   3   4   14.50    2.20
  -8   3   4   15.00    2.60
  -8  -3  -4   11.80    2.30
   8  -3  -4   15.90    2.80
  -8   3  -4   11.20    2.40
   8   3   4   12.00    1.90
  -8   3  -4   13.20    2.40
  -8  -3   4   11.60    2.40
  -8   3  -4   12.80    2.20
   9  -3   4   14.30    2.80
  -9   3   4   15.00    2.40
  -9  -3  -4   22.00    3.10
  -9   3   4   16.40    3.30
  -9   3   4   14.80    2.80
   9   3  -4   12.40    2.40
  -9  -3  -4   16.80    2.10
  -9   3  -4   12.90    2.80
  -9   3  -4   13.40    2.40
   9  -3  -4   18.70    3.10
  -9  -3   4   20.70    3.20
  -9   3  -4   12.30    2.50
 -10   3   4   24.80    4.10
  10  -3   4   15.00    3.20
 -10  -3  -4   19.70    3.30
 -10   3  -4   20.00    3.60
 -10   3  -4   17.00    2.70
  10  -3  -4   17.40    3.40
 -10  -3   4   22.80    3.80
 -11   3   4    1.10    3.40
 -11  -3  -4    5.20    3.00
  11  -3  -4    8.30    3.20
 -11   3  -4    2.80    2.40
 -11  -3   4    4.10    3.10
 -11   3  -4   10.20    3.70
 -12   3   4    1.00    3.70
 -12  -3  -4   -0.30    2.90
 -12   3  -4    0.10    3.60
 -12  -3   4   -2.60    3.20
   0  -4   4 3299.57  107.89
   0  -4   4 3301.27  107.59
   0  -4  -4 3147.19  107.79
   0   4   4 3006.10  107.79
   0  -4   4 3178.08  107.69
   0  -4  -4 3236.38  107.89
   0   4  -4 3022.20  107.89
   0   4   4 3009.70  107.99
   0   4   4 3144.69  107.89
   0   4  -4 3108.39  107.69
   0  -4  -4 3052.89  107.49
  -1  -4  -4  916.31   31.10
   1   4  -4  863.51   31.40
  -1   4   4  868.01   31.50
  -1   4   4  860.41   31.40
  -1  -4  -4  920.51   31.20
  -1  -4  -4  892.31   31.20
   1   4  -4  880.31   31.40
   1   4  -4  895.31   31.40
   1  -4  -4  920.31   31.50
  -1   4  -4  898.21   31.60
  -1  -4   4  918.31   31.40
   1  -4  -4  968.30   31.70
  -1  -4   4  923.41   31.40
  -1  -4   4  939.81   31.40
   1  -4  -4  941.61   31.40
   1   4   4  923.21   31.20
  -1   4  -4  895.21   31.60
   2   4  -4   84.09    3.40
  -2   4   4   79.39    3.60
  -2   4   4   79.29    3.70
   2   4  -4   90.29    3.50
  -2   4   4   84.19    3.70
  -2  -4  -4   86.19    3.20
  -2  -4  -4   86.49    3.00
  -2  -4  -4   85.99    3.10
  -2  -4   4   83.99    3.30
   2  -4  -4   79.79    3.70
   2   4   4   87.49    3.10
  -2  -4   4   89.69    3.40
  -2   4  -4   88.69    3.80
  -2   4  -4   83.99    3.60
  -3   4   4  210.38    8.00
   3   4  -4  214.08    7.60
  -3   4   4  212.38    8.00
  -3  -4  -4  205.78    7.50
  -3  -4  -4  199.88    7.20
  -3   4   4  192.08    7.90
  -3  -4   4  208.88    7.30
  -3   4  -4  190.38    7.80
  -3  -4   4  213.98    7.80
  -3  -4   4  222.28    7.60
   3   4   4  201.98    7.20
  -3   4  -4  206.48    8.00
   3  -4  -4  196.18    8.00
   3   4   4  207.78    7.30
  -4  -4  -4   96.19    3.60
  -4   4   4   92.69    4.40
  -4   4   4   96.79    4.50
  -4  -4  -4   90.69    3.90
  -4   4   4   88.59    4.40
   4  -4   4   89.79    4.40
   4   4  -4   97.39    4.00
   4   4   4   99.29    3.80
  -4  -4   4   98.49    4.20
  -4  -4   4   95.69    3.50
   4   4   4   96.99    3.60
   4   4   4   93.59    3.60
   4  -4  -4   92.99    4.50
  -4  -4   4   98.79    3.50
  -4   4  -4   91.39    4.40
  -4   4  -4   98.29    4.30
  -5   4   4  109.59    5.00
  -5  -4  -4  100.19    4.60
  -5  -4  -4  102.99    4.20
   5  -4   4  108.99    5.00
  -5   4   4   96.59    4.80
   5   4  -4  107.99    4.50
  -5   4   4  111.09    5.20
  -5  -4   4  110.89    4.80
   5   4   4  107.79    4.20
  -5   4  -4  109.89    5.00
  -5   4  -4  111.29    4.90
   5  -4  -4  104.99    5.10
   5   4   4  112.29    4.30
  -5   4  -4  109.39    5.00
   5   4   4  107.29    4.20
  -6  -4  -4   44.80    2.90
   6   4  -4   45.30    2.70
  -6   4   4   40.80    3.10
  -6   4   4   45.40    3.10
   6  -4   4   47.90    3.30
  -6   4   4   48.40    3.50
  -6  -4  -4   35.50    2.30
   6   4   4   42.70    2.50
  -6   4  -4   49.00    3.10
  -6   4  -4   48.00    3.30
   6  -4  -4   44.30    3.40
  -6  -4   4   47.10    3.20
  -6   4  -4   39.80    3.20
   6   4   4   42.40    2.30
  -7   4   4  117.79    5.60
  -7  -4  -4  107.29    5.40
  -7   4   4  118.59    5.80
  -7  -4  -4  113.99    4.80
   7   4  -4  105.69    5.20
  -7   4   4  113.79    6.00
   7  -4   4  118.09    5.70
  -7  -4   4  118.29    5.70
   7   4   4  108.29    4.80
  -7   4  -4  116.79    5.70
  -7   4  -4  115.79    5.90
  -7   4  -4  116.69    5.70
   7  -4  -4  112.79    5.90
  -8  -4  -4   31.50    3.10
   8  -4   4   36.90    3.50
  -8  -4  -4   28.80    2.30
  -8   4   4   28.40    2.90
  -8   4   4   29.60    3.50
   8   4  -4   34.50    2.90
  -8   4   4   31.10    3.50
  -8  -4   4   33.70    3.40
  -8   4  -4   38.30    3.30
  -8   4  -4   33.60    3.20
  -8   4  -4   30.10    3.50
   8   4   4   30.50    2.50
   8  -4  -4   27.50    3.50
   9   4  -4    1.80    1.90
  -9   4   4    2.60    2.10
   9  -4   4    5.40    2.40
  -9   4   4    2.80    2.00
  -9   4   4    1.00    2.30
  -9  -4  -4    0.50    2.20
  -9  -4   4    4.00    2.40
  -9   4  -4    1.40    2.00
  -9   4  -4   -0.20    2.10
  -9   4  -4    2.90    2.40
   9  -4  -4   -2.50    2.30
 -10  -4  -4   13.00    3.00
  10  -4   4   12.50    3.00
 -10   4   4    8.30    3.00
 -10   4  -4   15.70    3.00
 -10   4  -4   11.80    3.20
 -10  -4   4   14.90    3.30
  10  -4  -4   17.90    3.30
  11  -4   4    1.60    2.70
 -11  -4  -4    5.50    2.80
 -11   4   4    7.40    3.70
  11  -4  -4    0.30    2.90
 -11   4  -4    1.40    2.60
 -11  -4   4    2.50    3.00
 -11   4  -4    8.30    3.50
 -12   4   4    8.80    4.10
 -12  -4  -4   10.30    3.70
 -12  -4   4    8.50    3.90
 -12   4  -4    8.70    3.80
   0   5   4   12.90    0.80
   0   5   4   12.50    1.00
   0  -5  -4   12.60    1.10
   0   5  -4   10.60    1.10
   0  -5  -4   12.90    0.90
   0   5  -4   10.30    1.20
   0  -5   4   14.70    1.30
   0  -5  -4   12.00    1.00
   0   5   4   13.40    1.10
  -1  -5  -4  321.27   11.00
   1   5  -4  312.37   11.20
  -1   5   4  311.27   11.20
   1   5  -4  309.27   11.20
  -1  -5  -4  313.37   11.00
  -1   5   4  318.47   11.30
  -1   5   4  304.87   11.50
   1   5  -4  312.07   11.20
   1  -5  -4  311.37   11.30
   1  -5  -4  326.97   11.20
   1   5   4  316.57   11.00
  -1   5  -4  303.47   11.30
  -1   5  -4  309.27   11.50
  -1  -5   4  325.87   11.20
  -1  -5   4  320.37   11.20
  -1  -5   4  300.17   11.20
   2   5  -4  354.56   12.70
  -2   5   4  361.76   13.20
  -2  -5  -4  367.76   12.50
  -2  -5  -4  370.16   12.50
   2   5  -4  359.16   12.80
   2   5  -4  357.16   12.90
  -2   5   4  371.96   13.10
  -2   5   4  364.76   13.20
  -2  -5   4  360.96   12.70
  -2  -5   4  353.06   12.80
  -2   5  -4  338.97   13.20
  -2   5  -4  369.96   13.10
   2   5   4  370.36   12.50
   2  -5  -4  367.26   13.20
  -3   5   4  209.18    8.50
  -3   5   4  219.98    8.60
  -3  -5  -4  224.88    7.90
   3   5  -4  229.88    8.10
  -3   5   4  218.68    8.60
  -3  -5   4  234.48    8.10
  -3   5  -4  221.18    8.50
  -3  -5   4  224.08    7.80
  -3  -5   4  219.68    8.30
  -3   5  -4  212.28    8.60
   3  -5  -4  211.08    8.50
  -4   5   4   63.69    3.80
  -4  -5  -4   69.89    3.20
   4   5  -4   69.19    3.20
  -4   5   4   67.09    3.70
  -4  -5  -4   67.69    2.70
  -4   5   4   65.69    3.70
   4  -5   4   69.39    3.70
  -4   5  -4   80.09    3.70
   4  -5  -4   71.99    3.80
  -4  -5   4   79.49    3.50
   4   5   4   80.19    2.80
   4   5   4   77.19    2.80
   4   5   4   77.29    3.00
  -4   5  -4   74.09    3.80
   4   5   4   76.49    2.80
   5  -5   4    3.80    1.50
  -5  -5  -4    3.10    1.10
  -5  -5  -4    4.30    0.70
  -5   5   4    3.00    1.50
  -5   5   4    2.40    1.30
   5   5  -4    6.10    1.20
  -5   5   4    3.80    1.70
   5   5   4    3.80    0.80
  -5   5  -4    8.10    1.60
   5   5   4    5.00    0.70
  -5  -5   4    7.40    1.40
  -5   5  -4    4.70    1.50
  -5   5  -4    6.50    1.50
   5  -5  -4    5.40    1.90
   5   5   4    4.20    0.80
  -6   5   4   19.10    2.40
  -6   5   4   15.80    2.60
   6  -5   4   13.90    2.30
   6   5  -4   11.80    1.70
  -6  -5  -4   17.30    1.40
  -6  -5  -4   16.00    2.00
  -6   5   4   13.00    2.10
   6  -5  -4   12.00    2.20
  -6   5  -4   11.50    2.30
   6   5   4   19.10    1.30
   6   5   4   16.20    1.40
  -6  -5   4   13.90    2.10
  -6   5  -4   18.40    2.40
  -6   5  -4   10.80    2.30
  -7   5   4  101.09    5.60
  -7   5   4  109.19    5.40
   7   5  -4  103.99    4.80
  -7   5   4  104.79    5.50
  -7  -5  -4  101.29    5.10
   7  -5   4  111.49    5.60
  -7   5  -4  109.49    5.70
   7  -5  -4  113.39    5.80
  -7   5  -4  107.29    5.50
  -7  -5   4  111.99    5.50
  -7   5  -4  107.59    5.50
   7   5   4   98.89    4.40
  -8   5   4   38.30    4.00
  -8  -5  -4   44.80    3.60
   8  -5   4   58.09    4.20
  -8   5   4   43.50    4.10
   8   5  -4   50.49    3.30
  -8   5   4   53.49    3.90
  -8   5  -4   56.49    3.90
  -8   5  -4   53.59    4.00
  -8  -5   4   54.49    4.00
   8  -5  -4   51.09    4.00
  -8   5  -4   48.10    3.90
  -9   5   4   13.10    3.00
  -9   5   4   17.10    2.70
   9  -5   4   19.30    3.20
  -9  -5  -4   16.90    2.80
  -9   5   4   16.10    3.10
   9  -5  -4   11.60    3.00
  -9   5  -4   17.90    3.00
  -9   5  -4   15.40    2.70
  -9  -5   4   11.80    2.70
  -9   5  -4   12.50    2.90
 -10   5   4   21.50    3.90
 -10   5   4   23.30    3.60
 -10  -5  -4   24.30    3.40
  10  -5   4   22.00    3.60
  10  -5  -4   19.00    3.60
 -10   5  -4   19.50    3.70
 -10   5  -4   17.90    3.00
 -10  -5   4   19.50    3.40
 -10   5  -4   29.50    4.00
 -11   5   4    2.90    3.60
 -11  -5  -4    0.30    2.60
  11  -5   4    1.80    3.00
 -11   5  -4    5.00    2.80
  11  -5  -4   -2.00    2.90
 -11  -5   4    2.30    3.10
 -11   5  -4    4.20    2.40
 -12   5   4    7.30    3.90
 -12   5  -4    3.60    3.90
 -12  -5   4    2.80    3.60
  12  -5  -4    5.50    3.60
   0  -6  -4 1204.58   38.70
   0   6   4 1113.09   38.70
   0   6   4 1090.49   38.90
   0   6  -4 1081.79   38.80
   0  -6  -4 1117.59   38.70
   0   6  -4 1086.49   38.90
   0   6   4 1112.29   38.50
   0   6   4 1144.39   38.70
  -1   6   4  223.28    8.10
  -1  -6  -4  224.28    7.90
  -1   6   4  218.98    8.20
  -1   6   4  228.58    8.40
   1   6  -4  214.38    8.00
   1   6  -4  217.08    8.10
  -1  -6  -4  235.68    7.80
   1   6   4  223.28    7.90
   1   6   4  216.18    7.80
   1  -6  -4  224.38    8.10
  -1  -6   4  211.48    8.10
   1  -6  -4  212.08    8.20
  -1  -6   4  221.78    8.00
  -1   6  -4  214.08    8.20
  -1   6  -4  209.38    8.30
  -2  -6  -4  574.04   20.10
   2   6  -4  574.34   20.40
  -2   6   4  604.74   20.80
  -2  -6  -4  606.34   20.20
  -2   6   4  586.24   21.00
  -2   6   4  591.64   20.90
   2   6  -4  574.84   20.50
   2   6  -4  596.14   20.50
  -2  -6   4  593.74   20.50
   2   6   4  596.64   20.20
   2  -6  -4  584.24   20.90
  -2   6  -4  574.24   21.00
  -2  -6   4  583.34   20.40
  -2   6  -4  560.34   20.80
   3   6  -4  156.68    5.90
  -3  -6  -4  150.28    5.60
  -3   6   4  144.99    6.40
   3   6  -4  158.28    5.90
  -3   6   4  148.19    6.30
  -3   6   4  150.08    6.50
  -3   6  -4  158.98    6.50
   3  -6  -4  143.49    6.40
  -3   6  -4  170.08    6.40
  -3  -6   4  162.48    5.80
  -3  -6   4  165.48    5.70
  -4  -6  -4  133.69    5.10
  -4   6   4  128.89    5.80
   4   6  -4  131.69    5.20
  -4   6   4  130.49    5.90
   4  -6   4  131.69    5.80
  -4   6   4  133.59    5.90
  -4  -6   4  140.09    5.50
  -4   6  -4  126.39    5.70
  -4   6  -4  137.59    6.00
   4  -6  -4  138.19    6.00
   4   6   4  136.79    5.10
   5   6  -4   13.30    1.40
  -5   6   4   11.50    2.00
  -5   6   4   11.70    2.00
  -5   6   4   14.80    2.10
   5  -6   4   14.00    2.00
  -5  -6  -4   15.60    1.50
  -5  -6   4   15.50    1.80
   5   6   4   13.40    0.90
  -5   6  -4   14.90    2.00
  -5   6  -4   16.40    2.20
   5   6   4   11.80    0.90
  -5   6  -4   14.90    2.00
   5   6   4   15.20    1.10
   5  -6  -4   14.10    2.10
   5   6   4   12.40    0.90
  -6  -6  -4   34.40    2.60
  -6   6   4   32.30    3.00
   6  -6   4   31.80    3.10
   6   6  -4   32.90    2.20
  -6   6   4   28.10    3.00
  -6   6   4   37.90    3.40
   6   6   4   31.20    1.70
  -6   6  -4   34.20    3.10
  -6  -6   4   36.80    2.70
   6   6   4   34.20    1.60
   6   6   4   30.80    1.70
  -6   6  -4   33.50    3.30
  -6   6  -4   33.50    3.00
   6   6   4   31.30    1.70
   6  -6  -4   32.90    3.40
  -7   6   4  129.79    6.40
  -7   6   4  124.59    6.10
   7   6  -4  115.29    5.30
  -7  -6  -4  121.89    5.60
   7  -6   4  123.09    6.20
  -7   6   4  114.29    6.20
  -7   6  -4  119.79    6.00
  -7  -6   4  115.29    5.80
  -7   6  -4  128.39    6.40
  -7   6  -4  123.79    6.30
   7  -6  -4  141.69    6.60
   7   6   4  129.89    4.90
  -8  -6  -4   13.70    2.30
   8   6  -4   13.20    2.10
  -8   6   4   15.40    2.80
  -8   6   4   16.20    2.70
  -8   6   4   14.90    2.70
   8  -6   4   17.00    2.80
  -8  -6   4   11.20    2.40
  -8   6  -4    8.40    2.50
   8  -6  -4   12.10    2.90
  -8   6  -4   14.10    2.80
  -8   6  -4   14.80    2.60
  -9   6   4   25.40    3.30
  -9  -6  -4   25.50    3.00
  -9   6   4   31.50    3.90
  -9   6   4   25.80    3.50
   9  -6   4   31.30    3.80
  -9   6  -4   19.00    3.10
   9  -6  -4   21.60    3.70
  -9  -6   4   25.90    3.30
  -9   6  -4   26.00    3.60
  -9   6  -4   31.90    3.50
 -10  -6  -4    2.90    2.40
 -10   6   4    2.10    3.30
  10  -6   4    6.30    2.80
 -10   6   4    3.40    2.50
 -10   6  -4    7.00    2.60
 -10   6  -4    6.20    2.80
 -10  -6   4    5.10    2.80
  10  -6  -4    5.30    3.20
 -10   6  -4    0.80    2.50
 -11   6   4    1.00    3.60
 -11  -6  -4   -0.10    2.80
  11  -6   4    2.70    3.00
  11  -6  -4   -1.40    3.00
 -11   6  -4    0.00    2.90
 -11   6  -4    8.70    3.00
 -11  -6   4    4.70    3.20
 -12   6   4   -1.90    3.80
  12  -6  -4    3.40    3.60
 -12   6  -4    0.20    3.70
 -12  -6   4   -2.10    3.10
 -12   6  -4   -1.50    2.80
   0   7  -4    5.30    1.00
   0   7   4    5.50    0.90
   0   7  -4    6.10    1.10
   0   7   4    6.10    1.10
   0   7   4    5.50    0.70
   0  -7  -4    7.10    1.00
   0  -7  -4    7.40    1.00
  -1  -7  -4  419.46   14.10
  -1   7   4  414.56   14.30
   1   7  -4  366.06   14.30
  -1  -7  -4  398.96   14.10
   1   7  -4  360.06   14.30
  -1   7   4  397.76   14.70
  -1   7   4  399.46   14.50
  -1   7  -4  380.16   14.60
   1  -7  -4  425.36   14.50
  -1   7  -4  384.26   14.50
   1   7   4  430.86   14.50
   1   7   4  419.76   14.10
   1   7   4  428.16   14.20
   2   7  -4  139.49    5.30
  -2  -7  -4  138.69    5.00
  -2   7   4  135.89    5.60
   2   7  -4  140.89    5.30
   2   7  -4  137.29    5.30
  -2   7   4  136.39    5.70
  -2   7   4  128.09    5.80
  -2  -7  -4  140.89    4.90
   2  -7  -4  135.69    5.70
  -2   7  -4  138.89    5.70
   2   7   4  143.09    5.00
  -2  -7   4  141.19    5.30
  -2  -7   4  146.69    5.30
  -2   7  -4  139.59    5.90
  -3  -7  -4  130.49    4.70
   3   7  -4  129.29    5.00
   3   7  -4  127.49    5.10
  -3   7   4  125.19    5.50
  -3   7   4  131.49    5.60
  -3   7   4  125.79    5.70
  -3   7  -4  126.99    5.70
  -3   7  -4  138.69    5.60
   3  -7  -4  120.89    5.60
  -3  -7   4  135.49    5.00
  -3  -7   4  132.99    4.80
   4   7  -4   33.00    2.00
  -4   7   4   37.10    2.70
  -4   7   4   36.00    2.60
  -4  -7  -4   34.10    1.80
  -4   7   4   36.90    2.60
   4  -7   4   28.80    2.50
   4   7  -4   32.70    1.80
  -4   7  -4   32.70    2.60
  -4  -7   4   33.00    2.10
  -4   7  -4   36.40    2.60
   4  -7  -4   33.40    2.90
  -5   7   4   32.00    2.90
  -5  -7  -4   28.40    2.00
   5  -7   4   30.70    2.80
   5   7  -4   33.60    2.00
  -5   7   4   31.30    2.90
  -5   7   4   35.80    3.00
  -5   7  -4   36.80    2.80
   5  -7  -4   28.00    2.90
  -5   7  -4   36.90    3.10
  -5  -7   4   37.80    2.50
  -5   7  -4   34.10    3.00
   5   7   4   34.40    1.70
[truncated: 1,462,905 more chars]
