# Supplementary material for: Crystal structure of (1S,3R,8R,9R,10S)-2,4,6-tris­(2,2-di­chloro-3,7,7,10-tetra­methyl­tri­cyclo­[6.4.0.01,3]dodec-9-yl)cyclo­triboroxane
Source: Acta Crystallogr E Crystallogr Commun. 2015 Jul 17;71(Pt 8):941–3. doi: 10.1107/S2056989015013390 (PMC4571362; doi:10.1107/S2056989015013390)
Supplement: Supplementary file 2 [file e-71-00941-Isup2.hkl]

data_I                                                                          
_shelx_title ' el15_d176_drx15_moha11_a in P 21 21 21'                          
_shelx_refln_list_code          4                                               
_shelx_F_calc_maximum      305.59                                               
_exptl_crystal_F_000      2016.00                                               
_reflns_d_resolution_high  0.8001                                               
                                                                                
loop_                                                                           
 _space_group_symop_operation_xyz                                               
 'x, y, z'                                                                      
 '-x+1/2, -y, z+1/2'                                                            
 'x+1/2, -y+1/2, -z'                                                            
 '-x, y+1/2, -z+1/2'                                                            
                                                                                
_cell_length_a     8.8240                                                       
_cell_length_b    21.1340                                                       
_cell_length_c    26.6620                                                       
_cell_angle_alpha  90.000                                                       
_cell_angle_beta   90.000                                                       
_cell_angle_gamma  90.000                                                       
                                                                                
_shelx_F_squared_multiplier     1.000                                           
                                                                                
loop_                                                                           
 _refln_index_h                                                                 
 _refln_index_k                                                                 
 _refln_index_l                                                                 
 _refln_F_squared_calc                                                          
 _refln_F_squared_meas                                                          
 _refln_F_squared_sigma                                                         
 _refln_observed_status                                                         
   2   0   0       1213.44       1174.02        15.79 o                         
   4   0   0      12895.06      13811.16       213.72 o                         
   6   0   0       1292.54       1233.22        27.20 o                         
   8   0   0        129.94         61.49        10.95 o                         
  10   0   0         75.54        129.77        21.97 o                         
   1   1   0       1665.78       1476.30        31.75 o                         
   2   1   0       1850.82       2017.31        18.13 o                         
   3   1   0        235.30        287.33         4.79 o                         
   4   1   0       1491.87       1305.72        17.40 o                         
   5   1   0        246.58        337.97         8.38 o                         
   6   1   0         65.16         74.59         5.63 o                         
   7   1   0         50.06        108.53         9.82 o                         
   8   1   0          5.06         -5.19         5.56 o                         
   9   1   0         37.22         40.43        10.43 o                         
  10   1   0         47.45         69.66        13.40 o                         
  11   1   0          1.73         45.83        23.13 o                         
   1   2   0      74505.84      80547.35       920.68 o                         
   2   2   0      28479.15      30746.56       292.02 o                         
   3   2   0      25430.10      26167.59       270.61 o                         
   4   2   0       1113.78       1272.10        16.17 o                         
   5   2   0       7996.67       8402.64        98.42 o                         
   6   2   0       1422.54       1290.39        19.98 o                         
   7   2   0        207.68        203.21         9.62 o                         
   8   2   0        198.75        232.12         9.72 o                         
   9   2   0        181.77        146.08        11.22 o                         
  10   2   0          2.51         34.54        13.87 o                         
   1   3   0      16077.75      16943.10       167.97 o                         
   2   3   0          5.36         28.24         7.87 o                         
   3   3   0       1308.42       1508.46        32.97 o                         
   4   3   0       1345.92       1406.79        19.88 o                         
   5   3   0       4438.10       4247.13        54.46 o                         
   6   3   0        780.95        805.82        17.15 o                         
   7   3   0          0.31         31.86         7.65 o                         
   8   3   0        184.91        214.53        11.27 o                         
   9   3   0         24.41         13.56         8.67 o                         
  10   3   0          0.14         30.74        13.39 o                         
   0   4   0      93387.38      98964.55      1593.22 o                         
   1   4   0        202.10        208.23         3.97 o                         
   2   4   0          4.46          9.05         1.87 o                         
   3   4   0        496.10        647.96        14.17 o                         
   4   4   0        771.52        707.20        11.59 o                         
   5   4   0       1181.17       1091.97        19.96 o                         
   6   4   0        807.41        835.83        17.58 o                         
   7   4   0        724.21        670.45        16.73 o                         
   8   4   0        514.14        469.70        15.07 o                         
   9   4   0        110.32        139.21        13.01 o                         
  10   4   0          1.89          2.23        15.04 o                         
   1   5   0      16666.88      17442.36       212.13 o                         
   2   5   0        164.45        112.62         4.85 o                         
   3   5   0        107.56        175.99         6.62 o                         
   4   5   0      10124.04      10095.90       152.10 o                         
   5   5   0       6323.02       5869.08        79.82 o                         
   6   5   0       1321.05       1250.02        23.38 o                         
   7   5   0         11.69         40.33         9.50 o                         
   8   5   0         16.76         22.15         7.72 o                         
   9   5   0         88.85        111.72        12.04 o                         
  10   5   0         79.71         55.71        14.85 o                         
   0   6   0        417.18        476.75        11.14 o                         
   1   6   0       1870.29       2190.49        30.27 o                         
   2   6   0        927.24       1142.14        16.74 o                         
   3   6   0        793.59        894.64        10.92 o                         
   4   6   0         72.08         94.26         4.02 o                         
   5   6   0        723.40        701.12        13.75 o                         
   6   6   0       1808.68       1588.69        28.01 o                         
   7   6   0          6.69         -4.82         7.46 o                         
   8   6   0        903.13        828.46        22.78 o                         
   9   6   0         43.10         85.49        11.95 o                         
  10   6   0         89.05         64.23        12.92 o                         
   1   7   0       5522.27       5743.43        76.57 o                         
   2   7   0        499.93        591.93         9.20 o                         
   3   7   0      11500.90      11522.98       141.48 o                         
   4   7   0        878.13        779.38        11.18 o                         
   5   7   0       1016.88        893.61        15.63 o                         
   6   7   0          4.68         27.01        10.14 o                         
   7   7   0        162.30        229.47        13.55 o                         
   8   7   0        265.71        232.69        14.38 o                         
   9   7   0        192.85        226.94        15.32 o                         
  10   7   0        102.91         93.04        13.74 o                         
   0   8   0       7091.07       8445.70       170.75 o                         
   1   8   0       6512.77       7197.37        95.41 o                         
   2   8   0       5924.45       5973.66        74.36 o                         
   3   8   0       1010.15       1155.16        16.59 o                         
   4   8   0          3.30         11.10         3.05 o                         
   5   8   0       1554.31       1448.33        23.11 o                         
   6   8   0       1117.98       1022.78        16.86 o                         
   7   8   0        130.58        154.17        12.18 o                         
   8   8   0         51.24         64.74        10.87 o                         
   9   8   0          6.71         36.29        11.76 o                         
  10   8   0          1.75         -8.92        12.28 o                         
   1   9   0         15.09         45.67         4.96 o                         
   2   9   0         61.98         64.50         5.12 o                         
   3   9   0       2592.07       2428.17        32.24 o                         
   4   9   0         63.96        117.17         4.34 o                         
   5   9   0        303.82        285.09         7.90 o                         
   6   9   0       2331.73       2195.48        36.76 o                         
   7   9   0        277.39        285.22        19.69 o                         
   8   9   0        354.35        299.60        28.64 o                         
   9   9   0         17.25         32.77        11.34 o                         
  10   9   0          0.79          6.43        12.25 o                         
   0  10   0      10062.01      11380.19       229.73 o                         
   1  10   0       4135.96       4070.85        60.42 o                         
   2  10   0       5757.13       6885.22        80.86 o                         
   3  10   0        583.78        586.33         9.41 o                         
   4  10   0        642.44        620.34        11.51 o                         
   5  10   0        718.01        629.13        13.81 o                         
   6  10   0        343.45        349.95        10.84 o                         
   7  10   0         40.34         44.71         9.77 o                         
   8  10   0         77.87         86.83        11.70 o                         
   9  10   0          0.61         41.57        13.71 o                         
  10  10   0         45.73         52.73        16.42 o                         
   1  11   0       5130.26       5233.20        77.11 o                         
   2  11   0         42.36         49.91         6.55 o                         
   3  11   0          3.02         -1.16         3.46 o                         
   4  11   0       3357.59       3189.96        49.43 o                         
   5  11   0          2.53         42.30         6.19 o                         
   6  11   0        366.39        338.02        18.53 o                         
   7  11   0        279.87        297.30        21.59 o                         
   8  11   0          3.47         20.67        12.46 o                         
   9  11   0         28.45         83.62        15.53 o                         
  10  11   0         26.64         12.26        16.04 o                         
   0  12   0       2184.20       2145.93        49.14 o                         
   1  12   0         42.52         48.62         5.49 o                         
   2  12   0        380.75        345.24        10.14 o                         
   3  12   0        873.63        813.35        12.54 o                         
   4  12   0        273.70        278.78        10.69 o                         
   5  12   0        910.80        752.59        24.01 o                         
   6  12   0          4.15         25.85        11.29 o                         
   7  12   0       1340.59       1269.10        35.05 o                         
   8  12   0         52.74         57.70        14.77 o                         
   9  12   0         82.29         80.76        16.54 o                         
   1  13   0        978.49        982.54        18.94 o                         
   2  13   0       2758.85       2505.92        39.91 o                         
   3  13   0        112.24        145.28         5.81 o                         
   4  13   0        974.96        917.76        23.46 o                         
   5  13   0        670.26        533.63        17.25 o                         
   6  13   0        457.12        489.31        24.58 o                         
   7  13   0         19.03         75.25        14.38 o                         
   8  13   0         76.80         78.23        16.29 o                         
   9  13   0         40.24         54.53        16.36 o                         
   0  14   0       1805.48       1837.46        44.12 o                         
   1  14   0        649.80        648.47        14.85 o                         
   2  14   0       1897.29       1830.01        31.17 o                         
   3  14   0        467.35        486.07        14.10 o                         
   4  14   0       1652.55       1502.12        27.30 o                         
   5  14   0         28.44         64.71         9.64 o                         
   6  14   0          1.03         77.38        13.54 o                         
   7  14   0       1006.71        942.53        32.84 o                         
   8  14   0          0.88         -8.97        13.85 o                         
   9  14   0        111.90         81.04        17.30 o                         
   1  15   0       1018.76        955.32        19.66 o                         
   2  15   0       1278.03       1214.88        22.99 o                         
   3  15   0        402.32        374.54        11.72 o                         
   4  15   0        239.60        214.40        11.29 o                         
   5  15   0        557.83        497.69        31.61 o                         
   6  15   0        278.37        274.27        23.24 o                         
   7  15   0        296.11        264.26        19.86 o                         
   8  15   0          0.63        -12.99        12.99 o                         
   9  15   0         15.91         12.77        15.59 o                         
   0  16   0       1997.44       1883.15        46.48 o                         
   1  16   0       4058.51       3950.32        61.45 o                         
   2  16   0        289.72        272.09        11.21 o                         
   3  16   0       1355.62       1333.19        23.22 o                         
   4  16   0          1.46         -0.25         6.36 o                         
   5  16   0         51.14         75.06        13.63 o                         
   6  16   0          6.29         -3.01        13.35 o                         
   7  16   0        125.33        147.52        18.26 o                         
   8  16   0         17.00         -3.70        15.37 o                         
   1  17   0         81.60         66.73         7.96 o                         
   2  17   0        554.67        616.80        15.81 o                         
   3  17   0        122.57        154.11         8.73 o                         
   4  17   0          6.90         12.42         8.61 o                         
   5  17   0       1013.04        923.34        29.72 o                         
   6  17   0         88.83         69.12        18.59 o                         
   7  17   0        106.57        141.71        18.00 o                         
   8  17   0         46.56         37.73        16.31 o                         
   0  18   0       1901.71       1807.77        46.26 o                         
   1  18   0        423.84        411.32        14.95 o                         
   2  18   0        600.51        518.32        15.92 o                         
   3  18   0        113.05        118.84         8.67 o                         
   4  18   0        108.86         91.20        11.00 o                         
   5  18   0         89.97         95.77        15.56 o                         
   6  18   0          0.68         -1.82        14.61 o                         
   7  18   0         18.21         12.79        16.46 o                         
   8  18   0        204.50        206.75        21.87 o                         
   1  19   0         58.13         69.26         8.73 o                         
   2  19   0        178.87        176.04         9.83 o                         
   3  19   0        580.10        556.37        14.47 o                         
   4  19   0       1588.29       1510.83        37.21 o                         
   5  19   0         39.23         37.68        15.00 o                         
   6  19   0        390.77        364.75        24.12 o                         
   7  19   0        161.04        193.01        22.94 o                         
   0  20   0        512.10        563.82        27.38 o                         
   1  20   0        296.81        279.01        13.14 o                         
   2  20   0        692.90        774.80        18.02 o                         
   3  20   0        210.32        199.92        14.54 o                         
   4  20   0        167.39        185.98        17.72 o                         
   5  20   0        425.20        442.20        24.74 o                         
   6  20   0        197.26        234.06        33.14 o                         
   7  20   0         59.63         47.18        18.78 o                         
   1  21   0          0.95         16.43         8.56 o                         
   2  21   0          7.79         25.58         7.87 o                         
   3  21   0        118.59         86.28        12.31 o                         
   4  21   0         55.66         55.23        16.90 o                         
   5  21   0          7.94         10.05        15.13 o                         
   6  21   0        257.79        306.97        23.49 o                         
   0  22   0        279.49        261.33        20.46 o                         
   1  22   0         77.68         95.05         9.64 o                         
   2  22   0         19.51         13.74         8.95 o                         
   3  22   0          1.91        -10.27        10.27 o                         
   4  22   0        258.31        251.73        20.06 o                         
   5  22   0        139.87        163.34        24.14 o                         
   6  22   0          1.76         41.34        16.61 o                         
   1  23   0         28.34         23.55        10.87 o                         
   2  23   0         24.23         24.35        11.91 o                         
   3  23   0        139.83        142.27        14.93 o                         
   4  23   0        211.80        257.80        21.51 o                         
   5  23   0         30.25         26.57        16.34 o                         
   0  24   0        119.19        115.92        16.79 o                         
   1  24   0        158.03        218.60        13.95 o                         
   2  24   0          4.55         -6.74        16.88 o                         
   3  24   0         42.88         14.08        23.99 o                         
   4  24   0        187.53        241.90        21.62 o                         
   1  25   0          0.12         18.71        14.14 o                         
   2  25   0         41.71         55.45        14.54 o                         
   3  25   0         11.11         18.69        14.81 o                         
   0  26   0        207.51        240.11        21.91 o                         
   1  26   0         24.72         37.92        15.23 o                         
   1   0   1      10633.88       8155.40       195.27 o                         
   2   0   1        824.35        824.15         8.72 o                         
   3   0   1       3092.30       3056.99        31.71 o                         
   4   0   1       1437.42       1535.10        18.98 o                         
   5   0   1       4011.87       3915.73        50.54 o                         
   6   0   1       5573.95       4891.47        63.08 o                         
   7   0   1         96.38        191.19        12.02 o                         
   8   0   1        301.93        237.04         9.21 o                         
   9   0   1        110.30        129.85        10.61 o                         
  10   0   1         57.09         88.70        12.57 o                         
  11   0   1         33.24         26.02        53.50 o                         
 -11   1   1         29.52         21.38        22.74 o                         
 -10   1   1        350.55        367.34        20.58 o                         
  -9   1   1        240.79        219.34        12.27 o                         
  -8   1   1         88.59         95.91         8.15 o                         
  -7   1   1        380.78        391.53        23.55 o                         
  -6   1   1        461.10        466.27        10.89 o                         
  -5   1   1        134.31        185.96         7.06 o                         
  -4   1   1       3489.85       3435.11        41.08 o                         
  -3   1   1       5727.08       6003.06        78.10 o                         
  -2   1   1       1298.25       1456.65        15.09 o                         
  -1   1   1      11824.34      11385.26       175.58 o                         
   1   1   1      11836.27      11355.91       205.07 o                         
   2   1   1       1308.33       1485.53        14.01 o                         
   3   1   1       5693.40       6049.38        60.85 o                         
   4   1   1       3468.58       3367.02        41.09 o                         
   5   1   1        134.35        181.55         6.42 o                         
   6   1   1        442.65        423.32        10.21 o                         
   7   1   1        401.85        406.25        12.07 o                         
   8   1   1         88.90         88.61         7.02 o                         
   9   1   1        244.79        202.40        16.42 o                         
  10   1   1        350.54        344.53        20.02 o                         
  11   1   1         30.63         29.47        23.87 o                         
 -10   2   1         20.25         54.43        13.99 o                         
  -9   2   1        148.73        118.33        10.69 o                         
  -8   2   1         57.77         79.83         7.89 o                         
  -7   2   1          1.36         56.10        10.21 o                         
  -6   2   1       1287.31       1235.63        19.39 o                         
  -5   2   1        760.22        666.56        11.71 o                         
  -4   2   1      12356.86      12971.01       159.91 o                         
  -3   2   1      25168.12      25435.39       295.59 o                         
  -2   2   1        263.18        255.26         4.31 o                         
  -1   2   1      13040.52      14352.30       155.82 o                         
   1   2   1      12887.21      14349.01       164.38 o                         
   2   2   1        298.77        286.84         5.02 o                         
   3   2   1      25342.15      26190.94       280.37 o                         
   4   2   1      12510.25      13103.51       150.68 o                         
   5   2   1        744.34        652.28        10.86 o                         
   6   2   1       1309.01       1260.61        18.22 o                         
   7   2   1          1.74         51.21        10.86 o                         
   8   2   1         56.13         44.83         7.10 o                         
   9   2   1        151.93        122.17        10.52 o                         
  10   2   1         19.86         40.23        13.27 o                         
 -10   3   1          9.31         37.82        19.04 o                         
  -9   3   1         77.40         62.16         9.53 o                         
  -8   3   1        626.75        520.71        15.36 o                         
  -7   3   1       1146.75       1030.26        21.58 o                         
  -6   3   1        660.11        575.90        12.84 o                         
  -5   3   1        134.18        190.35         7.53 o                         
  -4   3   1         38.75         49.31         5.60 o                         
  -3   3   1        981.43       1009.31        22.83 o                         
  -2   3   1       5787.24       6075.10        74.79 o                         
  -1   3   1       1160.54       1165.99        13.11 o                         
   0   3   1       4970.86       5985.61        65.51 o                         
   1   3   1       1186.66       1192.39        14.49 o                         
   2   3   1       5681.91       6024.68        70.10 o                         
   3   3   1        999.05       1065.90        19.15 o                         
   4   3   1         36.79         32.82         5.10 o                         
   5   3   1        147.25        197.04         7.30 o                         
   6   3   1        658.42        588.56        11.23 o                         
   7   3   1       1142.70        979.91        21.06 o                         
   8   3   1        616.96        539.93        15.49 o                         
   9   3   1         76.94         47.53         9.59 o                         
  10   3   1          9.42         26.52        13.63 o                         
 -10   4   1         62.55         90.79        14.67 o                         
  -9   4   1        122.42        114.95        12.15 o                         
  -8   4   1          8.03         20.62         7.82 o                         
  -7   4   1         66.46         74.25         8.42 o                         
  -6   4   1       1016.04        958.48        19.40 o                         
  -5   4   1        787.80        688.85        14.22 o                         
  -4   4   1       3115.65       3259.80        54.96 o                         
  -3   4   1      13802.91      14032.68       185.11 o                         
  -2   4   1       3054.73       3034.74        35.53 o                         
  -1   4   1       7386.28       7923.28        85.87 o                         
   0   4   1      36803.08      39643.89       430.77 o                         
   1   4   1       7178.69       7763.98        81.78 o                         
   2   4   1       2958.99       2959.72        35.22 o                         
   3   4   1      13817.26      14244.03       154.47 o                         
   4   4   1       3121.03       3283.22        55.51 o                         
   5   4   1        739.74        617.36        13.80 o                         
   6   4   1       1040.97        971.69        19.56 o                         
   7   4   1         66.57         43.08        12.39 o                         
   8   4   1          8.78         16.50         7.64 o                         
   9   4   1        119.96        112.06        11.90 o                         
  10   4   1         64.80         52.94        14.23 o                         
 -10   5   1        119.46        119.36        16.03 o                         
  -9   5   1         84.00         75.36        11.43 o                         
  -8   5   1        299.45        305.40        13.07 o                         
  -7   5   1        229.53        195.93        10.37 o                         
  -6   5   1         79.34        126.92        12.42 o                         
  -5   5   1        206.45        205.35        11.00 o                         
  -4   5   1       2556.87       2342.68        33.01 o                         
  -3   5   1       2672.68       2894.18        43.21 o                         
  -2   5   1      15666.09      16073.63       185.31 o                         
  -1   5   1       7772.71       8446.40       112.58 o                         
   0   5   1       6808.17       7384.90        81.28 o                         
   1   5   1       7929.35       8718.77        99.42 o                         
   2   5   1      15800.63      16242.71       196.47 o                         
   3   5   1       2689.96       2963.91        41.05 o                         
   4   5   1       2421.01       2247.77        32.54 o                         
   5   5   1        225.39        222.98        12.70 o                         
   6   5   1         72.50        109.75        10.38 o                         
   7   5   1        233.17        189.79        10.28 o                         
   8   5   1        308.54        314.80        13.23 o                         
   9   5   1         86.65         90.20        12.16 o                         
  10   5   1        117.28        121.07        18.91 o                         
 -10   6   1          7.07         13.67        11.60 o                         
  -9   6   1        106.59        123.35        12.73 o                         
  -8   6   1        284.11        272.24        12.98 o                         
  -7   6   1         44.14         26.99         7.82 o                         
  -6   6   1        639.36        566.71        20.72 o                         
  -5   6   1       1364.90       1326.80        23.27 o                         
  -4   6   1       2450.82       2669.49        37.88 o                         
  -3   6   1       5371.33       5459.96        73.22 o                         
  -2   6   1       9091.71       9585.79       112.15 o                         
  -1   6   1       6779.44       7322.33        96.09 o                         
   0   6   1        378.07        418.38         7.76 o                         
   1   6   1       6794.67       7275.57        96.20 o                         
   2   6   1       9194.71       9837.99       118.86 o                         
   3   6   1       5254.89       5460.97        63.99 o                         
   4   6   1       2453.91       2676.39        35.09 o                         
   5   6   1       1369.37       1301.24        21.07 o                         
   6   6   1        614.05        547.08        13.85 o                         
   7   6   1         45.96         35.21        11.38 o                         
   8   6   1        270.84        263.11        14.66 o                         
   9   6   1        104.11        115.17        21.49 o                         
  10   6   1          5.77         34.72        12.08 o                         
 -10   7   1         61.41         80.64        13.82 o                         
  -9   7   1        197.34        195.72        14.48 o                         
  -8   7   1        343.43        319.78        15.99 o                         
  -7   7   1       1265.95       1079.64        22.36 o                         
  -6   7   1       1074.53       1011.73        20.46 o                         
  -5   7   1       2355.72       2152.55        32.10 o                         
  -4   7   1       3415.41       3269.64        42.99 o                         
  -3   7   1       7787.50       8242.39       110.31 o                         
  -2   7   1       3197.12       3106.09        35.14 o                         
  -1   7   1       9467.17      10064.67       131.37 o                         
   0   7   1        171.49         98.34         4.49 o                         
   1   7   1       9335.66       9958.04       131.54 o                         
   2   7   1       3170.62       3075.46        36.98 o                         
   3   7   1       7816.58       8382.72       102.50 o                         
   4   7   1       3473.85       3373.15        42.95 o                         
   5   7   1       2368.58       2171.02        32.02 o                         
   6   7   1       1102.15       1052.03        18.28 o                         
   7   7   1       1302.57       1126.29        22.34 o                         
   8   7   1        347.57        360.33        16.60 o                         
   9   7   1        195.71        215.39        15.32 o                         
  10   7   1         59.16         73.49        13.40 o                         
 -10   8   1         11.77         33.49        12.84 o                         
  -9   8   1         54.07         74.59        11.77 o                         
  -8   8   1         72.66         69.16        10.92 o                         
  -7   8   1         39.75         52.66         7.96 o                         
  -6   8   1        344.64        358.87        10.06 o                         
  -5   8   1        966.98        951.06        15.40 o                         
  -4   8   1         45.16         50.50         4.58 o                         
  -3   8   1        607.42        520.02        11.04 o                         
  -2   8   1       4843.86       5050.18        56.09 o                         
  -1   8   1        893.18        900.47        14.12 o                         
   0   8   1        359.88        331.50         9.81 o                         
   1   8   1        848.25        845.13        15.32 o                         
   2   8   1       4753.98       4976.92        59.16 o                         
   3   8   1        590.37        524.19        10.80 o                         
   4   8   1         47.29         53.18         4.01 o                         
   5   8   1        990.23        980.27        15.05 o                         
   6   8   1        338.49        342.24        14.93 o                         
   7   8   1         48.70         73.83        10.10 o                         
   8   8   1         70.67         84.02        13.08 o                         
   9   8   1         52.22         40.72        11.54 o                         
  10   8   1         12.89         35.43        20.56 o                         
 -10   9   1          7.97         31.37        16.77 o                         
  -9   9   1         99.16        104.75        13.01 o                         
  -8   9   1         95.43        125.80        12.05 o                         
  -7   9   1        558.15        517.68        15.48 o                         
  -6   9   1         54.19         84.35         7.38 o                         
  -5   9   1       1093.48       1005.55        17.47 o                         
  -4   9   1       1341.88       1293.76        22.37 o                         
  -3   9   1       2812.48       2883.76        44.73 o                         
  -2   9   1       1257.78       1295.54        17.48 o                         
  -1   9   1       2419.62       2793.22        39.12 o                         
   0   9   1      23421.65      26629.66       374.47 o                         
   1   9   1       2484.84       2805.00        46.62 o                         
   2   9   1       1144.39       1160.42        17.21 o                         
   3   9   1       2862.24       2945.46        40.63 o                         
   4   9   1       1327.68       1314.77        23.23 o                         
   5   9   1       1073.88        983.92        22.46 o                         
   6   9   1         50.59        106.47         9.82 o                         
   7   9   1        571.20        567.68        18.69 o                         
   8   9   1         87.07        102.55        12.02 o                         
   9   9   1         98.00         93.85        12.93 o                         
  10   9   1          8.74         27.46        13.01 o                         
 -10  10   1         76.72         91.98        17.26 o                         
  -9  10   1        129.94        133.63        13.70 o                         
  -8  10   1        389.60        347.48        16.74 o                         
  -7  10   1        202.01        206.60        15.65 o                         
  -6  10   1        640.71        566.95        14.48 o                         
  -5  10   1         44.21         74.98         7.81 o                         
  -4  10   1        221.81        194.69         9.91 o                         
  -3  10   1       1009.04       1061.73        17.37 o                         
  -2  10   1        501.57        419.48         9.89 o                         
  -1  10   1       4870.66       5363.42        79.65 o                         
   0  10   1       4055.28       4166.14        61.84 o                         
   1  10   1       5029.22       5564.53        87.61 o                         
   2  10   1        505.03        441.56         8.34 o                         
   3  10   1       1000.98       1063.94        16.76 o                         
   4  10   1        224.57        208.17         8.69 o                         
   5  10   1         37.36         88.09        13.43 o                         
   6  10   1        660.37        623.21        18.68 o                         
   7  10   1        204.14        210.29        13.20 o                         
   8  10   1        392.22        369.06        17.28 o                         
   9  10   1        134.11        136.46        13.94 o                         
  10  10   1         78.00         87.59        16.85 o                         
 -10  11   1         38.10         59.48        20.24 o                         
  -9  11   1        208.38        190.25        18.35 o                         
  -8  11   1        409.03        368.71        17.59 o                         
  -7  11   1         69.46         92.39        10.59 o                         
  -6  11   1          6.62         34.33         7.69 o                         
  -5  11   1        385.86        446.37        11.58 o                         
  -4  11   1        415.41        410.88        10.84 o                         
  -3  11   1        309.48        371.26         7.67 o                         
  -2  11   1       3018.07       3440.06        47.79 o                         
  -1  11   1       3194.86       3224.14        49.74 o                         
   0  11   1       2957.74       3004.64        91.37 o                         
   1  11   1       3300.03       3303.81        49.74 o                         
   2  11   1       2991.73       3410.99        51.88 o                         
   3  11   1        322.85        386.21         9.44 o                         
   4  11   1        410.02        414.53        10.33 o                         
   5  11   1        409.39        469.86        19.64 o                         
   6  11   1          3.96         35.34        11.64 o                         
   7  11   1         75.50        103.20        13.95 o                         
   8  11   1        407.77        389.99        18.34 o                         
   9  11   1        213.52        223.77        15.95 o                         
  10  11   1         35.96         52.15        16.44 o                         
  -9  12   1          7.39         12.67        14.79 o                         
  -8  12   1         84.01         93.71        15.52 o                         
  -7  12   1        456.83        462.75        23.39 o                         
  -6  12   1        761.31        690.66        24.69 o                         
  -5  12   1        466.38        505.31        14.68 o                         
  -4  12   1        159.51        141.53         7.37 o                         
  -3  12   1       1525.66       1473.84        20.00 o                         
  -2  12   1       2339.66       2444.71        38.50 o                         
  -1  12   1        343.70        360.45         9.92 o                         
   0  12   1       5443.28       5869.55        86.30 o                         
   1  12   1        333.09        341.67        15.78 o                         
   2  12   1       2333.44       2413.54        38.37 o                         
   3  12   1       1541.00       1478.20        24.39 o                         
   4  12   1        156.68        132.89         8.00 o                         
   5  12   1        475.79        527.11        15.20 o                         
   6  12   1        762.25        702.18        24.25 o                         
   7  12   1        456.51        419.41        21.47 o                         
   8  12   1         84.57        113.24        17.69 o                         
   9  12   1          7.15          6.39        14.67 o                         
  -9  13   1         37.38         54.16        16.26 o                         
  -8  13   1        293.71        280.61        21.25 o                         
  -7  13   1         32.21         66.71        13.56 o                         
  -6  13   1        372.30        430.33        21.14 o                         
  -5  13   1        794.59        699.67        24.32 o                         
  -4  13   1        591.53        593.22        15.02 o                         
  -3  13   1        567.17        520.85         9.58 o                         
  -2  13   1       1032.05       1087.23        20.30 o                         
  -1  13   1       3088.23       3299.10        50.57 o                         
   0  13   1         59.20         56.45         6.61 o                         
   1  13   1       3073.19       3239.83        50.51 o                         
   2  13   1       1012.44       1061.13        20.08 o                         
   3  13   1        551.55        527.71        10.15 o                         
   4  13   1        588.13        590.24        14.10 o                         
   5  13   1        778.30        664.69        18.36 o                         
   6  13   1        382.15        353.71        19.60 o                         
   7  13   1         33.91         71.47        13.80 o                         
   8  13   1        296.36        274.44        20.49 o                         
   9  13   1         39.03          9.87        14.93 o                         
  -9  14   1          0.41          7.92        15.73 o                         
  -8  14   1         76.75         70.22        16.11 o                         
  -7  14   1         42.07         85.35        14.90 o                         
  -6  14   1        384.00        374.74        20.29 o                         
  -5  14   1        705.42        678.41        23.73 o                         
  -4  14   1        864.11        803.46        18.05 o                         
  -3  14   1       1810.86       1733.11        25.52 o                         
  -2  14   1       2333.43       2275.68        37.49 o                         
  -1  14   1        363.67        385.70        13.98 o                         
   0  14   1         85.31        105.44         7.44 o                         
   1  14   1        376.14        405.15        12.00 o                         
   2  14   1       2380.44       2352.80        37.88 o                         
   3  14   1       1821.62       1768.37        30.19 o                         
   4  14   1        857.83        844.49        14.11 o                         
   5  14   1        707.01        685.59        18.87 o                         
   6  14   1        385.69        348.98        20.17 o                         
   7  14   1         39.25         67.16        13.69 o                         
   8  14   1         77.17         80.67        16.35 o                         
   9  14   1          0.67        -14.00        14.00 o                         
  -9  15   1         16.57         24.52        16.17 o                         
  -8  15   1         63.41         25.44        14.84 o                         
  -7  15   1        241.74        248.25        20.37 o                         
  -6  15   1        137.11        155.47        16.20 o                         
  -5  15   1        181.60        190.67        15.44 o                         
  -4  15   1         57.29         51.53         6.80 o                         
  -3  15   1        962.29        885.41        17.40 o                         
  -2  15   1        520.07        569.96        13.47 o                         
  -1  15   1       1348.11       1313.78        24.57 o                         
   0  15   1        229.16        278.44        18.51 o                         
   1  15   1       1337.96       1323.85        24.57 o                         
   2  15   1        511.83        540.56        14.24 o                         
   3  15   1       1006.38        926.04        21.76 o                         
   4  15   1         52.82         47.44         7.27 o                         
   5  15   1        170.93        184.69        15.45 o                         
   6  15   1        139.14        116.43        14.92 o                         
   7  15   1        234.90        227.51        19.57 o                         
   8  15   1         63.93         97.95        20.09 o                         
   9  15   1         17.56         58.96        17.43 o                         
  -8  16   1         41.07          8.68        14.93 o                         
  -7  16   1          2.27         17.14        14.45 o                         
  -6  16   1         66.46         67.63        20.09 o                         
  -5  16   1        971.11        966.97        32.74 o                         
  -4  16   1        672.27        577.62        16.26 o                         
  -3  16   1        354.12        350.37        11.01 o                         
  -2  16   1       2228.27       2141.39        33.41 o                         
  -1  16   1        487.31        446.25        13.61 o                         
   0  16   1          1.55          0.60         6.08 o                         
   1  16   1        491.70        455.32        17.27 o                         
   2  16   1       2213.30       2097.50        38.80 o                         
   3  16   1        348.07        331.88        11.46 o                         
   4  16   1        666.56        589.72        15.48 o                         
   5  16   1        971.94        939.54        29.91 o                         
   6  16   1         69.22         70.93        15.29 o                         
   7  16   1          1.99         40.53        14.99 o                         
   8  16   1         38.45         30.76        15.57 o                         
  -8  17   1        104.39        112.38        18.59 o                         
  -7  17   1        268.61        233.61        20.07 o                         
  -6  17   1        268.52        220.65        19.03 o                         
  -5  17   1        185.95        188.53        22.04 o                         
  -4  17   1        142.62        139.70        11.63 o                         
  -3  17   1        621.56        595.95        16.19 o                         
  -2  17   1       1118.04       1081.19        20.70 o                         
  -1  17   1        484.10        427.23        18.78 o                         
   0  17   1        913.55        893.93        19.88 o                         
   1  17   1        492.02        436.78        13.88 o                         
   2  17   1       1092.11       1067.12        24.24 o                         
   3  17   1        636.35        603.94        19.05 o                         
   4  17   1        141.95        118.66        12.70 o                         
   5  17   1        176.83        226.63        17.76 o                         
   6  17   1        261.17        216.25        18.42 o                         
   7  17   1        275.26        231.86        20.19 o                         
   8  17   1        107.36        126.59        22.69 o                         
  -8  18   1         67.54         99.41        19.31 o                         
  -7  18   1         69.41         57.60        17.80 o                         
  -6  18   1         58.18         25.90        15.11 o                         
  -5  18   1       1091.86       1031.51        32.44 o                         
  -4  18   1        227.30        224.33        13.91 o                         
  -3  18   1         53.11         60.94         6.95 o                         
  -2  18   1        593.54        577.03        14.84 o                         
  -1  18   1        659.86        660.60        18.43 o                         
   0  18   1        355.82        379.92        13.68 o                         
   1  18   1        677.07        692.51        17.48 o                         
   2  18   1        614.12        585.88        15.97 o                         
   3  18   1         50.36         65.08         8.10 o                         
   4  18   1        220.64        192.11        13.36 o                         
   5  18   1       1093.32       1023.11        32.42 o                         
   6  18   1         64.53         36.65        14.83 o                         
   7  18   1         68.92         87.66        17.59 o                         
   8  18   1         65.58         78.84        18.34 o                         
  -7  19   1        208.39        217.00        27.40 o                         
  -6  19   1         83.02         85.13        16.80 o                         
  -5  19   1         10.29          6.85        14.08 o                         
  -4  19   1         90.62        114.45        12.13 o                         
  -3  19   1        183.05        232.79        11.47 o                         
  -2  19   1        457.02        417.21        13.12 o                         
  -1  19   1        307.91        292.65        14.95 o                         
   0  19   1        148.84        150.45        10.17 o                         
   1  19   1        299.39        277.78        15.56 o                         
   2  19   1        446.88        388.27        15.25 o                         
   3  19   1        194.77        254.76        12.18 o                         
   4  19   1         94.85        112.74        12.35 o                         
   5  19   1          7.16         -1.94        17.35 o                         
   6  19   1         87.03         67.28        22.19 o                         
   7  19   1        205.87        265.29        24.34 o                         
  -7  20   1         73.27         92.40        19.54 o                         
  -6  20   1         29.85         19.02        20.99 o                         
  -5  20   1        213.52        210.54        25.04 o                         
  -4  20   1        477.52        482.27        23.99 o                         
  -3  20   1        682.77        593.83        21.15 o                         
  -2  20   1         10.60         18.82         7.25 o                         
  -1  20   1        143.74        143.13         9.54 o                         
   0  20   1        344.77        364.02        14.60 o                         
   1  20   1        155.60        156.11        11.42 o                         
   2  20   1         11.06         13.43         7.76 o                         
   3  20   1        694.99        613.81        21.13 o                         
   4  20   1        494.02        456.06        23.99 o                         
   5  20   1        220.06        202.96        19.84 o                         
   6  20   1         33.28         60.78        17.01 o                         
   7  20   1         71.32         88.49        19.08 o                         
  -6  21   1         16.62         50.91        17.23 o                         
  -5  21   1        119.57        112.89        17.59 o                         
  -4  21   1        101.78        116.88        16.07 o                         
  -3  21   1         75.04         65.59        14.87 o                         
  -2  21   1       1026.83        999.62        21.28 o                         
  -1  21   1        164.66        147.23         9.97 o                         
   0  21   1        891.56        909.16        19.91 o                         
   1  21   1        165.97        161.36        11.35 o                         
   2  21   1       1030.55       1004.14        23.39 o                         
   3  21   1         70.77         76.82        12.31 o                         
   4  21   1        102.85         76.13        14.96 o                         
   5  21   1        123.93        110.01        17.37 o                         
   6  21   1         16.53         64.88        16.94 o                         
  -6  22   1        197.41        223.01        22.60 o                         
  -5  22   1        103.08         96.54        18.00 o                         
  -4  22   1         94.66         89.91        15.96 o                         
  -3  22   1         58.56         62.36        13.40 o                         
  -2  22   1         32.14          7.75         8.57 o                         
  -1  22   1         90.87         95.25         9.57 o                         
   0  22   1        631.39        636.36        17.41 o                         
   1  22   1         87.36         77.36        10.11 o                         
   2  22   1         32.43          8.91        13.38 o                         
   3  22   1         55.10         58.29        15.28 o                         
   4  22   1         87.64         91.59        16.61 o                         
   5  22   1         95.97        119.64        19.34 o                         
   6  22   1        193.54        198.02        21.26 o                         
  -5  23   1         72.90         80.02        22.65 o                         
  -4  23   1        175.58        205.98        19.65 o                         
  -3  23   1         16.47          8.63        13.64 o                         
  -2  23   1         85.78         74.15        12.69 o                         
  -1  23   1          2.30         -7.76         7.76 o                         
   0  23   1        271.79        224.08        13.53 o                         
   1  23   1          2.86         -9.06         9.06 o                         
   2  23   1         81.69         90.50        13.26 o                         
   3  23   1         17.97         -0.01        13.30 o                         
   4  23   1        168.59        150.79        18.10 o                         
   5  23   1         73.81         97.23        18.30 o                         
  -4  24   1        195.72        222.07        21.25 o                         
  -3  24   1         14.67         -0.50        14.07 o                         
  -2  24   1         24.19         27.26        11.75 o                         
  -1  24   1        390.75        461.70        18.10 o                         
   0  24   1         24.84         30.72        10.11 o                         
   1  24   1        395.67        459.67        17.30 o                         
   2  24   1         24.38         18.24        12.40 o                         
   3  24   1         14.68        -10.39        14.25 o                         
   4  24   1        192.92        250.58        22.08 o                         
  -3  25   1         72.05        108.34        17.70 o                         
  -2  25   1         97.50         78.59        15.61 o                         
  -1  25   1        286.16        317.20        33.39 o                         
   0  25   1        609.37        630.19        20.59 o                         
   1  25   1        290.10        316.50        24.27 o                         
   2  25   1         98.50         99.82        14.54 o                         
   3  25   1         72.83         64.95        16.30 o                         
  -1  26   1        267.17        349.84        22.16 o                         
   0  26   1          5.62         23.22        10.84 o                         
   1  26   1        265.11        322.52        22.10 o                         
   0   0   2         89.01         -1.04         1.04 o                         
   1   0   2      15094.27      15520.23       177.58 o                         
   2   0   2      48091.42      50855.36       525.59 o                         
   3   0   2         30.97        218.82        13.65 o                         
   4   0   2        884.39        876.56        13.52 o                         
   5   0   2        221.53        193.21         6.69 o                         
   6   0   2        959.71        863.64        15.01 o                         
   7   0   2        234.64        204.54         8.52 o                         
   8   0   2        468.13        419.49        11.53 o                         
   9   0   2        189.81        181.84        12.82 o                         
  10   0   2         69.54        109.80        12.78 o                         
  11   0   2         13.24         17.17        23.06 o                         
 -11   1   2         36.53         43.40        23.13 o                         
 -10   1   2          3.67         53.98        14.05 o                         
  -9   1   2         98.75        123.09        10.43 o                         
  -8   1   2        103.86         99.84         7.22 o                         
  -7   1   2        627.80        624.63        13.36 o                         
  -6   1   2        854.49        838.81        17.77 o                         
  -5   1   2        540.26        592.92        10.97 o                         
  -4   1   2       2551.28       2779.48        36.17 o                         
  -3   1   2        411.03        510.83        11.97 o                         
  -2   1   2        664.37        631.59         7.63 o                         
  -1   1   2       8655.07       9323.30       115.11 o                         
   1   1   2       8840.95       9565.30       108.47 o                         
   2   1   2        660.16        613.11         8.22 o                         
   3   1   2        391.42        493.42        13.66 o                         
   4   1   2       2486.34       2763.38        33.97 o                         
   5   1   2        530.12        586.46        10.92 o                         
   6   1   2        843.37        808.02        14.73 o                         
   7   1   2        612.23        605.01        13.04 o                         
   8   1   2        105.73         89.14         7.57 o                         
   9   1   2        101.37        119.71        10.53 o                         
  10   1   2          3.78         51.38        13.58 o                         
  11   1   2         37.28         79.48        24.98 o                         
 -10   2   2         14.11         61.42        16.62 o                         
  -9   2   2         30.61         25.01         7.80 o                         
  -8   2   2         13.62         25.11         7.04 o                         
  -7   2   2       6400.73       5487.31        71.88 o                         
  -6   2   2        295.48        274.66         9.17 o                         
  -5   2   2        667.79        700.79        15.08 o                         
  -4   2   2       1485.49       1610.58        23.11 o                         
  -3   2   2       2500.43       2314.32        38.66 o                         
  -2   2   2      18316.22      19732.57       203.55 o                         
  -1   2   2        574.84        530.24         7.40 o                         
   0   2   2      21853.46      20603.42       559.16 o                         
   1   2   2        632.22        582.40         7.35 o                         
   2   2   2      18126.47      19563.19       213.32 o                         
   3   2   2       2669.28       2558.82        39.07 o                         
   4   2   2       1583.90       1757.94        24.03 o                         
   5   2   2        684.30        714.52        12.18 o                         
   6   2   2        298.96        290.12        13.83 o                         
   7   2   2       6457.27       5655.39        76.93 o                         
   8   2   2         14.46         17.33         7.48 o                         
   9   2   2         32.61         27.21         8.87 o                         
  10   2   2         14.45         35.01        13.06 o                         
 -10   3   2         15.83         41.07        12.99 o                         
  -9   3   2         90.59         77.48         9.98 o                         
  -8   3   2        102.34        100.09        10.38 o                         
  -7   3   2        449.05        474.27        12.77 o                         
  -6   3   2       1317.06       1077.73        19.45 o                         
  -5   3   2        761.71        754.51        13.81 o                         
  -4   3   2        137.99        185.09         9.21 o                         
  -3   3   2      18134.33      17739.44       219.71 o                         
  -2   3   2       3184.57       3323.06        43.73 o                         
  -1   3   2       2683.25       2665.02        28.55 o                         
   0   3   2      17339.76      18992.14       206.19 o                         
   1   3   2       2772.16       2847.57        30.84 o                         
   2   3   2       3084.36       3211.93        40.56 o                         
   3   3   2      18232.14      18346.48       219.47 o                         
   4   3   2        130.77        186.27        12.02 o                         
   5   3   2        727.47        737.28        12.27 o                         
   6   3   2       1327.42       1162.61        21.65 o                         
   7   3   2        444.67        413.07        18.69 o                         
   8   3   2        105.18        117.98         9.66 o                         
   9   3   2         95.10         82.11        10.16 o                         
  10   3   2         16.42         21.29        13.37 o                         
 -10   4   2         47.48         36.82        19.64 o                         
  -9   4   2         88.89         76.83        10.45 o                         
  -8   4   2         45.08         24.00         9.68 o                         
  -7   4   2        702.55        616.43        25.71 o                         
  -6   4   2       1367.07       1205.04        20.84 o                         
  -5   4   2        824.15        731.81        13.82 o                         
  -4   4   2       4034.59       3949.96        53.98 o                         
  -3   4   2      12331.18      13258.39       174.12 o                         
  -2   4   2        913.30       1015.20        20.25 o                         
  -1   4   2      11035.07      11805.55       122.19 o                         
   0   4   2       3302.70       3392.97        38.04 o                         
   1   4   2      10806.85      11716.54       128.13 o                         
   2   4   2        880.78        991.57        23.66 o                         
   3   4   2      12362.13      13337.18       153.06 o                         
   4   4   2       3905.86       3935.02        47.25 o                         
   5   4   2        846.18        774.42        12.75 o                         
   6   4   2       1365.02       1252.96        22.38 o                         
   7   4   2        702.36        615.47        15.77 o                         
   8   4   2         41.59         34.03         8.19 o                         
   9   4   2         84.38         64.25        11.28 o                         
  10   4   2         50.02         54.42        16.64 o                         
 -10   5   2         39.28         52.01        14.72 o                         
  -9   5   2         69.00         60.41        16.12 o                         
  -8   5   2         85.14         78.16         9.13 o                         
  -7   5   2        693.07        673.97        17.09 o                         
  -6   5   2        778.06        695.90        16.56 o                         
  -5   5   2        117.83        134.35         8.67 o                         
  -4   5   2       1849.93       1763.66        30.53 o                         
  -3   5   2       5278.04       5283.48        77.31 o                         
  -2   5   2       8822.02       8921.04       102.92 o                         
  -1   5   2       5504.41       5325.84        70.00 o                         
   0   5   2        915.50        889.01        11.96 o                         
   1   5   2       5391.12       5286.28        61.79 o                         
   2   5   2       8608.42       8850.39       126.10 o                         
   3   5   2       5232.78       5370.13        71.10 o                         
   4   5   2       1858.58       1801.92        22.87 o                         
   5   5   2        108.38        113.26         5.59 o                         
   6   5   2        783.16        712.43        15.93 o                         
   7   5   2        713.74        678.34        16.73 o                         
   8   5   2         83.99         86.19         9.11 o                         
   9   5   2         71.17         85.33        11.89 o                         
  10   5   2         38.16         39.63        13.83 o                         
 -10   6   2         48.84         83.29        13.58 o                         
  -9   6   2         75.46         45.66        11.22 o                         
  -8   6   2        275.35        242.13        11.81 o                         
  -7   6   2        255.45        242.62        11.08 o                         
  -6   6   2       1018.25        892.42        18.97 o                         
  -5   6   2       1378.24       1335.70        24.23 o                         
  -4   6   2       2311.67       2535.94        37.49 o                         
  -3   6   2       4483.74       4654.23        64.08 o                         
  -2   6   2       1848.27       2106.65        27.93 o                         
  -1   6   2        496.85        537.14         9.01 o                         
   0   6   2        693.13        855.21        16.23 o                         
   1   6   2        512.34        537.67         8.61 o                         
   2   6   2       1866.66       2144.81        27.49 o                         
   3   6   2       4598.40       4843.85        63.91 o                         
   4   6   2       2291.30       2501.12        31.09 o                         
   5   6   2       1419.14       1435.48        22.29 o                         
   6   6   2       1038.86        916.25        16.76 o                         
   7   6   2        251.54        234.76        10.64 o                         
   8   6   2        265.11        237.73        14.25 o                         
   9   6   2         73.22         67.97        11.58 o                         
  10   6   2         46.77         51.24        12.42 o                         
 -10   7   2         63.04        107.65        13.80 o                         
  -9   7   2        168.71        207.36        14.64 o                         
  -8   7   2        171.92        235.30        14.16 o                         
  -7   7   2        882.20        763.12        18.12 o                         
  -6   7   2       1136.12        973.43        19.71 o                         
  -5   7   2         46.59         53.36         6.89 o                         
  -4   7   2         58.44         89.47         4.33 o                         
  -3   7   2        836.89        815.97        12.63 o                         
  -2   7   2       1896.98       1913.98        42.34 o                         
  -1   7   2      15628.56      16583.83       219.24 o                         
   0   7   2       1506.89       1551.15        23.45 o                         
   1   7   2      15679.42      17050.81       205.38 o                         
   2   7   2       1916.85       2001.23        30.51 o                         
   3   7   2        808.33        857.75        14.97 o                         
   4   7   2         60.51         80.75         4.98 o                         
   5   7   2         44.11         40.04         4.23 o                         
   6   7   2       1131.11        953.63        17.14 o                         
   7   7   2        887.66        782.73        18.03 o                         
   8   7   2        171.07        217.66        13.85 o                         
   9   7   2        162.28        174.81        14.10 o                         
  10   7   2         62.46         68.74        13.41 o                         
 -10   8   2        327.89        333.62        18.62 o                         
  -9   8   2         50.56         77.82        12.05 o                         
  -8   8   2         53.07         51.50        10.39 o                         
  -7   8   2        202.18        204.10        10.15 o                         
  -6   8   2        298.34        331.97        15.06 o                         
  -5   8   2       1213.67       1209.59        20.37 o                         
  -4   8   2        154.53        144.27         5.59 o                         
  -3   8   2        957.45        951.76        17.66 o                         
  -2   8   2       4052.74       4334.67        51.34 o                         
  -1   8   2        359.81        378.58        10.76 o                         
   0   8   2       4571.92       5192.61        82.61 o                         
   1   8   2        365.85        385.58        10.74 o                         
   2   8   2       4007.62       4280.10        51.06 o                         
   3   8   2        988.43       1023.57        15.75 o                         
   4   8   2        172.82        165.48         6.99 o                         
   5   8   2       1248.02       1294.57        22.96 o                         
   6   8   2        292.80        309.14        12.32 o                         
   7   8   2        201.15        199.98        15.22 o                         
   8   8   2         59.37         61.06        10.87 o                         
   9   8   2         50.38         66.47        12.32 o                         
  10   8   2        328.34        344.09        19.11 o                         
 -10   9   2        179.76        249.99        23.54 o                         
  -9   9   2         51.84         98.56        13.21 o                         
  -8   9   2        713.02        602.51        20.66 o                         
  -7   9   2         10.11         24.25         7.29 o                         
  -6   9   2        900.26        899.25        16.98 o                         
  -5   9   2       1889.19       1716.95        24.75 o                         
  -4   9   2        660.70        683.28        16.48 o                         
  -3   9   2        356.38        370.07         9.70 o                         
  -2   9   2       2496.33       2792.59        36.81 o                         
  -1   9   2       4770.05       5363.50        77.74 o                         
   0   9   2       1524.00       1657.40        38.48 o                         
   1   9   2       4790.51       5341.27        85.66 o                         
   2   9   2       2510.79       2846.60        36.66 o                         
   3   9   2        342.29        362.29         8.01 o                         
   4   9   2        687.72        724.40        13.76 o                         
   5   9   2       1930.18       1717.61        32.48 o                         
   6   9   2        938.28        925.87        24.02 o                         
   7   9   2          8.18         30.44         9.46 o                         
   8   9   2        697.31        606.42        20.81 o                         
   9   9   2         51.86         99.95        13.05 o                         
  10   9   2        179.86        243.11        17.48 o                         
 -10  10   2         86.47         93.21        17.91 o                         
  -9  10   2         56.14         57.99        16.60 o                         
  -8  10   2         42.51         63.88        11.21 o                         
  -7  10   2       1177.11        992.93        24.86 o                         
  -6  10   2        603.23        529.15        14.04 o                         
  -5  10   2        475.46        475.29        14.40 o                         
  -4  10   2        327.49        306.36        11.29 o                         
  -3  10   2        872.98        986.04        18.35 o                         
  -2  10   2       3104.72       3279.34        42.41 o                         
  -1  10   2        752.56        806.31        15.33 o                         
   0  10   2       9181.92       9989.92       156.76 o                         
   1  10   2        737.37        795.30        17.07 o                         
   2  10   2       3087.56       3231.28        48.97 o                         
   3  10   2        848.25        955.05        14.48 o                         
   4  10   2        367.23        376.45         9.76 o                         
   5  10   2        475.58        475.50        13.92 o                         
   6  10   2        604.63        506.46        30.87 o                         
   7  10   2       1156.19        974.72        25.48 o                         
   8  10   2         46.01         57.75        11.12 o                         
   9  10   2         55.09         98.63        13.27 o                         
  10  10   2         88.86        122.45        21.49 o                         
 -10  11   2         64.04         56.87        16.33 o                         
  -9  11   2        259.82        233.01        19.77 o                         
  -8  11   2         35.56         80.00        11.36 o                         
  -7  11   2        450.24        434.72        17.15 o                         
  -6  11   2        528.63        436.57        22.83 o                         
  -5  11   2        886.80        894.57        17.90 o                         
  -4  11   2        892.46        828.28        21.66 o                         
  -3  11   2        640.92        613.02        10.37 o                         
  -2  11   2       1439.41       1543.24        22.05 o                         
  -1  11   2       8120.67       7929.32       114.86 o                         
   0  11   2      12181.50      13079.53       204.24 o                         
   1  11   2       8127.82       7952.84       125.90 o                         
   2  11   2       1427.36       1552.54        34.20 o                         
   3  11   2        624.52        596.57        18.70 o                         
   4  11   2        883.77        829.05        15.82 o                         
   5  11   2        881.74        842.93        23.12 o                         
   6  11   2        512.43        468.85        21.51 o                         
   7  11   2        436.87        430.01        25.49 o                         
   8  11   2         33.09         66.49        14.85 o                         
   9  11   2        259.41        268.69        27.70 o                         
  10  11   2         67.37         47.38        17.06 o                         
  -9  12   2         29.14         46.95        15.50 o                         
  -8  12   2         68.77         97.89        14.88 o                         
  -7  12   2        241.65        222.82        17.37 o                         
  -6  12   2         23.42         82.36        13.28 o                         
  -5  12   2        792.61        814.49        22.55 o                         
  -4  12   2       1198.29       1061.54        20.83 o                         
  -3  12   2        884.39        872.13        12.95 o                         
  -2  12   2        130.41        128.97         8.73 o                         
  -1  12   2        607.86        469.19        11.41 o                         
   0  12   2       5813.22       6124.01        89.98 o                         
   1  12   2        593.93        456.40        13.16 o                         
   2  12   2        123.02        132.66         7.46 o                         
   3  12   2        873.25        862.43        15.16 o                         
   4  12   2       1227.80       1107.30        22.92 o                         
   5  12   2        785.95        771.67        26.69 o                         
   6  12   2         24.11         65.62        12.69 o                         
   7  12   2        244.31        237.82        17.74 o                         
   8  12   2         66.38         99.75        20.24 o                         
   9  12   2         30.71         46.70        15.68 o                         
  -9  13   2         38.55         28.95        16.14 o                         
  -8  13   2          8.84         48.35        14.96 o                         
  -7  13   2        443.74        434.87        22.69 o                         
  -6  13   2        430.80        388.48        20.39 o                         
  -5  13   2        309.96        266.41        11.92 o                         
  -4  13   2        182.03        169.80        11.07 o                         
  -3  13   2       4352.29       4108.05        50.20 o                         
  -2  13   2         65.49         89.34         7.15 o                         
  -1  13   2        321.39        290.86         9.71 o                         
   0  13   2        295.39        277.82        21.60 o                         
   1  13   2        322.17        319.72        11.65 o                         
   2  13   2         70.46         88.28         7.45 o                         
   3  13   2       4385.54       4106.49        61.97 o                         
   4  13   2        192.07        202.22         7.74 o                         
   5  13   2        312.35        263.21        12.33 o                         
   6  13   2        418.14        378.81        19.96 o                         
   7  13   2        449.53        382.83        29.09 o                         
   8  13   2          8.78         42.28        14.22 o                         
   9  13   2         39.39         32.72        15.42 o                         
  -9  14   2         20.98         29.52        16.01 o                         
  -8  14   2        214.57        224.42        24.14 o                         
  -7  14   2         78.76         69.36        14.40 o                         
  -6  14   2        187.67        199.25        37.28 o                         
  -5  14   2        805.30        787.80        28.40 o                         
  -4  14   2        632.70        568.27        14.69 o                         
  -3  14   2        609.99        595.64        10.53 o                         
  -2  14   2        319.18        361.50        14.61 o                         
  -1  14   2       2105.51       2116.34        51.96 o                         
   0  14   2        326.91        355.96        11.00 o                         
   1  14   2       2115.54       2108.07        40.03 o                         
   2  14   2        318.22        331.60        12.54 o                         
   3  14   2        608.76        594.57        13.60 o                         
   4  14   2        656.90        611.68        16.94 o                         
   5  14   2        819.22        794.62        27.42 o                         
   6  14   2        195.92        179.79        16.26 o                         
   7  14   2         80.60        119.09        15.27 o                         
   8  14   2        213.25        200.40        18.79 o                         
   9  14   2         20.08          6.81        16.02 o                         
  -9  15   2         12.18         48.35        17.56 o                         
  -8  15   2         75.46         57.93        16.27 o                         
  -7  15   2        115.84        117.94        16.31 o                         
  -6  15   2        425.10        424.17        22.25 o                         
  -5  15   2         16.41         33.16        11.70 o                         
  -4  15   2         42.27         48.07         7.11 o                         
  -3  15   2        348.42        377.53         9.50 o                         
  -2  15   2        933.74        872.63        17.34 o                         
  -1  15   2        776.25        848.84        16.81 o                         
   0  15   2        708.19        633.71        15.19 o                         
   1  15   2        776.74        861.26        18.32 o                         
   2  15   2        916.66        861.94        18.45 o                         
   3  15   2        364.46        388.31        11.74 o                         
   4  15   2         39.89         71.01         7.06 o                         
   5  15   2         17.20         66.27        12.17 o                         
   6  15   2        430.58        464.44        28.33 o                         
   7  15   2        116.03        133.41        16.41 o                         
   8  15   2         78.55         90.33        16.40 o                         
   9  15   2         14.60         27.48        16.75 o                         
  -8  16   2         96.86         76.22        17.16 o                         
  -7  16   2        497.82        506.72        26.15 o                         
  -6  16   2        156.09        162.37        17.39 o                         
  -5  16   2        334.13        345.73        19.98 o                         
  -4  16   2        383.67        378.61        13.10 o                         
  -3  16   2        208.00        227.72        13.50 o                         
  -2  16   2        739.91        704.44        15.46 o                         
  -1  16   2       4313.22       4410.04        62.84 o                         
   0  16   2        170.46        182.83         9.93 o                         
   1  16   2       4295.58       4458.50        68.17 o                         
   2  16   2        704.54        637.90        16.33 o                         
   3  16   2        195.10        211.20         9.83 o                         
   4  16   2        381.89        394.07        13.06 o                         
   5  16   2        348.35        396.95        21.26 o                         
   6  16   2        152.26        141.36        19.79 o                         
   7  16   2        495.53        476.51        25.29 o                         
   8  16   2         94.70         87.51        17.69 o                         
  -8  17   2         69.68        118.91        18.56 o                         
  -7  17   2          1.82        -13.86        13.86 o                         
  -6  17   2        341.87        311.64        30.59 o                         
  -5  17   2        145.06        208.34        25.50 o                         
  -4  17   2       1397.90       1353.19        26.67 o                         
  -3  17   2        205.53        213.33         9.31 o                         
  -2  17   2         59.38         48.03         7.10 o                         
  -1  17   2        236.72        257.78        10.53 o                         
   0  17   2        484.98        483.92        14.51 o                         
   1  17   2        241.81        239.56        11.25 o                         
   2  17   2         57.68         44.90         7.64 o                         
   3  17   2        220.92        226.20        11.65 o                         
   4  17   2       1392.48       1328.41        30.43 o                         
   5  17   2        140.73        187.36        23.69 o                         
   6  17   2        352.61        328.70        30.59 o                         
   7  17   2          2.00         10.30        15.56 o                         
   8  17   2         69.48        118.86        18.93 o                         
  -8  18   2         10.81         34.76        17.65 o                         
  -7  18   2         14.68          9.80        16.30 o                         
  -6  18   2          9.24         -5.05        13.61 o                         
  -5  18   2        133.15        150.29        18.44 o                         
  -4  18   2         53.17         56.23        10.37 o                         
  -3  18   2        154.29        154.74         8.69 o                         
  -2  18   2        853.32        824.46        20.74 o                         
  -1  18   2         69.42         82.81         7.96 o                         
   0  18   2        300.57        294.27        11.22 o                         
   1  18   2         53.93         60.68         8.42 o                         
   2  18   2        836.18        818.39        19.21 o                         
   3  18   2        154.02        140.53         9.18 o                         
   4  18   2         59.25         74.29        10.85 o                         
   5  18   2        122.83        134.42        16.20 o                         
   6  18   2          8.91        -13.04        13.04 o                         
   7  18   2         14.42          1.81        14.90 o                         
   8  18   2         12.05         32.93        19.49 o                         
  -7  19   2         86.27        108.95        24.74 o                         
  -6  19   2        224.69        230.38        20.30 o                         
  -5  19   2         44.88         27.01        14.85 o                         
  -4  19   2        694.50        623.97        23.03 o                         
  -3  19   2         51.77         64.89         8.79 o                         
  -2  19   2        181.24        212.40        10.37 o                         
  -1  19   2        200.86        208.96        10.30 o                         
   0  19   2          1.95          8.60         6.82 o                         
   1  19   2        205.57        211.30        12.60 o                         
   2  19   2        194.47        230.39        11.47 o                         
   3  19   2         45.94         59.95        10.63 o                         
   4  19   2        692.07        653.84        21.24 o                         
   5  19   2         42.61         18.47        13.85 o                         
   6  19   2        226.35        216.69        19.87 o                         
   7  19   2         82.80         82.85        18.76 o                         
  -7  20   2        195.55        236.70        29.99 o                         
  -6  20   2        128.52        145.75        19.54 o                         
  -5  20   2         63.67         42.79        15.49 o                         
  -4  20   2        192.16        193.45        17.77 o                         
  -3  20   2        275.98        266.61        14.06 o                         
  -2  20   2         58.70         72.78         8.51 o                         
  -1  20   2        220.65        208.12        10.60 o                         
   0  20   2        468.87        398.44        13.35 o                         
   1  20   2        202.72        184.50        11.12 o                         
   2  20   2         63.27         69.92         8.98 o                         
   3  20   2        269.63        275.11        15.77 o                         
   4  20   2        190.76        189.12        16.43 o                         
   5  20   2         63.14         17.13        17.84 o                         
   6  20   2        126.85        131.13        18.42 o                         
   7  20   2        184.42        260.28        24.73 o                         
  -6  21   2          1.83          0.03        15.72 o                         
  -5  21   2        204.78        230.80        20.32 o                         
  -4  21   2         15.71         -4.68        13.98 o                         
  -3  21   2        459.61        453.78        19.72 o                         
  -2  21   2        268.77        297.57        12.57 o                         
  -1  21   2        152.50        159.17        10.20 o                         
   0  21   2          1.36          3.89         7.41 o                         
   1  21   2        149.88        160.62        11.40 o                         
   2  21   2        275.89        293.45        13.42 o                         
   3  21   2        444.36        447.67        22.35 o                         
   4  21   2         16.39         -4.48        13.80 o                         
   5  21   2        209.36        252.25        20.87 o                         
   6  21   2          2.12         23.07        21.89 o                         
  -6  22   2         56.55         52.10        22.04 o                         
  -5  22   2         10.88         41.75        16.09 o                         
  -4  22   2        120.64        140.40        21.19 o                         
  -3  22   2        223.09        239.05        16.16 o                         
  -2  22   2        323.81        324.75        15.18 o                         
  -1  22   2        372.57        370.03        16.07 o                         
   0  22   2        580.08        598.93        18.45 o                         
   1  22   2        381.41        380.64        15.55 o                         
   2  22   2        323.27        306.71        16.39 o                         
   3  22   2        227.29        273.98        17.31 o                         
   4  22   2        125.37        134.01        17.51 o                         
   5  22   2         11.10          7.21        14.73 o                         
   6  22   2         57.01         86.25        18.74 o                         
  -5  23   2         74.31         83.81        18.26 o                         
  -4  23   2        142.97        153.47        18.23 o                         
  -3  23   2        303.31        310.52        27.94 o                         
  -2  23   2         94.89         87.55        12.86 o                         
  -1  23   2         91.48        101.28        10.66 o                         
   0  23   2          0.10         -8.49         8.49 o                         
   1  23   2         91.17         92.93        10.90 o                         
   2  23   2         91.39         90.30        15.39 o                         
   3  23   2        307.25        312.97        23.50 o                         
   4  23   2        143.80        120.11        18.16 o                         
   5  23   2         75.68         80.92        17.78 o                         
  -4  24   2        176.67        204.93        20.71 o                         
  -3  24   2         38.94         12.73        14.02 o                         
  -2  24   2         18.56         15.09        13.04 o                         
  -1  24   2        482.33        510.91        19.01 o                         
   0  24   2          0.06          4.72         9.64 o                         
   1  24   2        477.77        491.37        21.18 o                         
   2  24   2         16.69         16.46        11.82 o                         
   3  24   2         39.33         45.07        14.46 o                         
   4  24   2        174.85        200.24        20.21 o                         
  -3  25   2         25.48         38.24        15.11 o                         
  -2  25   2        291.54        319.44        21.46 o                         
  -1  25   2         10.47         11.45        13.17 o                         
   0  25   2        193.06        215.64        14.43 o                         
   1  25   2          9.28         12.46        11.75 o                         
   2  25   2        282.21        303.63        19.19 o                         
   3  25   2         26.85         25.25        15.29 o                         
  -1  26   2          7.84         -1.81        13.83 o                         
   0  26   2         27.88         55.22        13.01 o                         
   1  26   2          7.99         17.67        14.55 o                         
   1   0   3      10300.00      11124.46       135.26 o                         
   2   0   3       5424.00       5782.76        67.34 o                         
   3   0   3      18990.03      20133.49       219.20 o                         
   4   0   3       1673.83       1835.49        25.06 o                         
   5   0   3       2046.44       1975.00        27.40 o                         
   6   0   3         33.07         52.06         8.26 o                         
   7   0   3        356.45        381.79        10.83 o                         
   8   0   3         55.52         68.81         7.19 o                         
   9   0   3          3.55         20.36        11.39 o                         
  10   0   3        189.39        171.19        14.05 o                         
 -10   1   3        121.47        135.87        13.17 o                         
  -9   1   3        240.33        247.39        14.17 o                         
  -8   1   3        856.92        785.08        15.49 o                         
  -7   1   3        362.85        389.75        13.51 o                         
  -6   1   3        399.59        379.75        10.16 o                         
  -5   1   3        206.60        194.98         6.75 o                         
  -4   1   3       4045.85       4207.03        53.57 o                         
  -3   1   3       6448.50       6410.23        80.49 o                         
  -2   1   3      21365.59      23260.41       250.93 o                         
  -1   1   3      15851.42      16645.40       201.20 o                         
   0   1   3       1781.43       1666.32        23.56 o                         
   1   1   3      15746.95      16506.00       201.30 o                         
   2   1   3      21291.79      22961.20       291.66 o                         
   3   1   3       6480.53       6589.79        80.44 o                         
   4   1   3       4050.10       4222.49        53.57 o                         
   5   1   3        203.51        216.55         8.46 o                         
   6   1   3        412.30        373.02        10.22 o                         
   7   1   3        358.12        397.99        15.38 o                         
   8   1   3        839.02        738.23        16.31 o                         
   9   1   3        242.60        240.05        12.37 o                         
  10   1   3        122.06        106.94        15.60 o                         
 -10   2   3         29.68         82.72        17.11 o                         
  -9   2   3        149.98        168.63        10.25 o                         
  -8   2   3        233.08        258.11        13.71 o                         
  -7   2   3         79.00        158.82        13.03 o                         
  -6   2   3        795.98        806.41        17.76 o                         
  -5   2   3       7035.04       6656.10        84.89 o                         
  -4   2   3        663.53        814.69        15.37 o                         
  -3   2   3        734.05        795.31        17.02 o                         
  -2   2   3      34365.35      36166.52       437.66 o                         
  -1   2   3       1939.03       2140.05        27.31 o                         
   0   2   3      85880.58      89602.50      1083.19 o                         
   1   2   3       1962.18       2171.18        27.41 o                         
   2   2   3      34513.17      36073.01       468.14 o                         
   3   2   3        691.57        806.68        22.18 o                         
   4   2   3        662.65        835.46        12.67 o                         
   5   2   3       7115.78       6892.62        98.86 o                         
   6   2   3        784.19        759.89        14.95 o                         
   7   2   3         71.44        145.66         9.02 o                         
   8   2   3        244.54        250.63        12.43 o                         
   9   2   3        150.77        185.80        16.55 o                         
  10   2   3         28.85         66.80        14.12 o                         
 -10   3   3        147.58        169.43        19.90 o                         
  -9   3   3        314.49        291.97        13.84 o                         
  -8   3   3        322.52        294.21        11.31 o                         
  -7   3   3        513.57        590.07        23.99 o                         
  -6   3   3        349.05        348.07        13.33 o                         
  -5   3   3        477.51        457.29        10.38 o                         
  -4   3   3       1604.42       1612.66        24.34 o                         
  -3   3   3        150.41        249.60        10.09 o                         
  -2   3   3       6490.45       6151.43        81.44 o                         
  -1   3   3       2269.30       2328.07        27.77 o                         
   0   3   3      42706.67      46975.22       486.97 o                         
   1   3   3       2287.98       2332.66        29.51 o                         
   2   3   3       6509.46       6198.07        75.98 o                         
   3   3   3        128.49        234.23        13.59 o                         
   4   3   3       1612.81       1637.37        21.00 o                         
   5   3   3        459.42        451.61         9.01 o                         
   6   3   3        365.14        364.74         9.17 o                         
   7   3   3        508.56        562.81        15.05 o                         
   8   3   3        332.61        319.02        13.16 o                         
   9   3   3        321.12        301.94        15.74 o                         
  10   3   3        148.92        159.04        15.98 o                         
 -10   4   3        222.66        217.53        23.84 o                         
  -9   4   3        163.52        184.83        12.07 o                         
  -8   4   3        540.15        454.29        16.65 o                         
  -7   4   3        588.41        592.17        21.45 o                         
  -6   4   3        694.61        677.97        14.33 o                         
  -5   4   3        316.89        300.61         8.47 o                         
  -4   4   3       1316.61       1283.28        23.25 o                         
  -3   4   3      11071.64      11115.57       146.40 o                         
  -2   4   3       4986.67       5358.19        70.95 o                         
  -1   4   3        564.80        607.60         8.57 o                         
   0   4   3        211.54        271.83         9.14 o                         
   1   4   3        556.22        616.62         8.55 o                         
   2   4   3       4940.38       5319.37        70.66 o                         
   3   4   3      10863.94      11185.04       121.91 o                         
   4   4   3       1312.96       1316.60        19.71 o                         
   5   4   3        333.25        322.12         8.30 o                         
   6   4   3        720.84        706.42        14.67 o                         
   7   4   3        590.40        626.78        16.48 o                         
   8   4   3        531.46        437.20        14.57 o                         
   9   4   3        164.63        175.06        13.87 o                         
  10   4   3        218.92        198.25        17.50 o                         
 -10   5   3          3.32         18.24        13.94 o                         
  -9   5   3        260.15        232.46        15.04 o                         
  -8   5   3        550.50        492.70        15.80 o                         
  -7   5   3        971.41        882.51        19.45 o                         
  -6   5   3        293.07        334.33        14.56 o                         
  -5   5   3       1319.81       1308.66        30.94 o                         
  -4   5   3       7062.50       6884.52       100.85 o                         
  -3   5   3       3189.91       3234.41        48.81 o                         
  -2   5   3       3595.86       4115.58        51.45 o                         
  -1   5   3       4477.55       4894.38        65.01 o                         
   0   5   3        181.93        196.20         6.14 o                         
   1   5   3       4478.39       4927.06        57.36 o                         
   2   5   3       3586.80       4096.45        70.58 o                         
   3   5   3       3211.03       3308.52        48.44 o                         
   4   5   3       7088.56       7009.89        86.42 o                         
   5   5   3       1322.24       1325.13        19.24 o                         
   6   5   3        302.34        332.97        14.69 o                         
   7   5   3        954.43        854.14        19.02 o                         
   8   5   3        542.93        456.20        15.26 o                         
   9   5   3        265.16        226.71        15.01 o                         
  10   5   3          3.14         28.06        12.26 o                         
 -10   6   3          3.13         15.36        12.62 o                         
  -9   6   3         99.28         88.26        12.19 o                         
  -8   6   3         41.36         60.58         8.89 o                         
  -7   6   3        619.29        571.72        25.75 o                         
  -6   6   3         76.18         80.49         7.50 o                         
  -5   6   3       1122.59       1117.39        24.03 o                         
  -4   6   3       1520.05       1511.40        25.40 o                         
  -3   6   3       8375.02       7870.65       106.06 o                         
  -2   6   3       6035.47       6268.97        90.26 o                         
  -1   6   3       2250.21       2612.25        36.11 o                         
   0   6   3       1253.08       1082.55        15.08 o                         
   1   6   3       2268.71       2673.95        31.99 o                         
   2   6   3       5972.20       6311.78        99.23 o                         
   3   6   3       8450.29       8170.65       125.51 o                         
   4   6   3       1551.12       1535.14        22.61 o                         
   5   6   3       1120.90       1133.17        16.80 o                         
   6   6   3         70.78         83.04         6.41 o                         
   7   6   3        628.25        592.04        18.27 o                         
   8   6   3         39.22         41.45        10.34 o                         
   9   6   3         94.44        108.60        12.40 o                         
  10   6   3          3.29         40.10        13.44 o                         
 -10   7   3        162.53        180.42        15.18 o                         
  -9   7   3         99.10        119.08        15.13 o                         
  -8   7   3        364.69        333.57        16.03 o                         
  -7   7   3        437.85        410.82        16.34 o                         
  -6   7   3         29.63         55.93         6.82 o                         
  -5   7   3        694.06        682.30        14.89 o                         
  -4   7   3       3606.67       3549.22        49.53 o                         
  -3   7   3       2112.39       2117.72        28.56 o                         
  -2   7   3        323.93        257.95        10.20 o                         
  -1   7   3       3534.74       3709.81        51.09 o                         
   0   7   3       1447.26       1901.70        26.91 o                         
   1   7   3       3682.09       3857.53        47.72 o                         
   2   7   3        318.38        255.16         6.33 o                         
   3   7   3       2138.19       2180.14        33.19 o                         
   4   7   3       3535.17       3558.11        59.04 o                         
   5   7   3        715.52        706.50        12.19 o                         
   6   7   3         31.37         65.72         9.48 o                         
   7   7   3        443.58        416.48        16.14 o                         
   8   7   3        359.76        346.80        22.73 o                         
   9   7   3         97.72        112.19        12.87 o                         
  10   7   3        159.58        185.02        15.82 o                         
 -10   8   3        121.79        153.15        15.63 o                         
  -9   8   3        136.01        100.65        12.39 o                         
  -8   8   3        183.79        204.82        13.90 o                         
  -7   8   3          2.29          6.35         6.67 o                         
  -6   8   3        316.92        275.24         9.38 o                         
  -5   8   3        854.92        825.35        16.03 o                         
  -4   8   3         45.91         58.56         4.37 o                         
  -3   8   3        684.07        689.42        13.07 o                         
  -2   8   3        219.45        192.00         5.46 o                         
  -1   8   3       1019.56       1244.03        18.97 o                         
   0   8   3       3599.98       3814.12        56.12 o                         
   1   8   3       1062.74       1312.75        23.25 o                         
   2   8   3        197.02        171.14         5.32 o                         
   3   8   3        680.91        707.17        12.29 o                         
   4   8   3         57.57         64.22         5.06 o                         
   5   8   3        828.74        805.43        14.78 o                         
   6   8   3        303.56        306.99        16.47 o                         
   7   8   3          2.72         12.97        11.07 o                         
   8   8   3        191.68        202.62        14.17 o                         
   9   8   3        138.64        139.67        13.76 o                         
  10   8   3        119.55        168.69        15.56 o                         
 -10   9   3        153.36        195.63        25.94 o                         
  -9   9   3        122.86        186.53        14.72 o                         
  -8   9   3         72.88         69.18        13.57 o                         
  -7   9   3         84.43         71.46        12.08 o                         
  -6   9   3        378.86        365.09        18.21 o                         
  -5   9   3        714.46        589.59        16.35 o                         
  -4   9   3        914.03        768.64        29.89 o                         
  -3   9   3       6162.71       6029.34        88.82 o                         
  -2   9   3        547.58        636.30        10.61 o                         
  -1   9   3       3956.58       3736.66        50.19 o                         
   0   9   3        470.02        422.17        14.54 o                         
   1   9   3       3826.31       3563.12        59.91 o                         
   2   9   3        566.67        656.83        14.26 o                         
   3   9   3       6048.43       6100.58        81.57 o                         
   4   9   3        910.70        800.88        16.94 o                         
   5   9   3        711.93        610.11        14.28 o                         
   6   9   3        387.26        373.65        18.32 o                         
   7   9   3         82.60         79.07        14.74 o                         
   8   9   3         72.14         78.94        11.63 o                         
   9   9   3        120.96        153.22        14.68 o                         
  10   9   3        150.57        174.09        16.99 o                         
 -10  10   3         28.87         75.51        27.89 o                         
  -9  10   3        325.42        298.44        20.63 o                         
  -8  10   3         45.93         71.68        11.33 o                         
  -7  10   3        104.40        132.29        15.96 o                         
  -6  10   3         61.11         84.59        12.38 o                         
  -5  10   3        934.02        854.10        31.29 o                         
  -4  10   3        210.95        212.91        10.92 o                         
  -3  10   3        619.32        650.86        13.99 o                         
  -2  10   3       1074.81       1128.05        16.86 o                         
  -1  10   3        948.99        977.22        17.74 o                         
   0  10   3          3.86         -3.67         4.34 o                         
   1  10   3        986.72       1025.79        20.07 o                         
   2  10   3       1102.84       1147.63        22.05 o                         
   3  10   3        615.70        658.33        14.29 o                         
   4  10   3        204.18        216.04         8.51 o                         
   5  10   3        905.85        862.30        15.89 o                         
   6  10   3         59.35         89.05        14.10 o                         
   7  10   3        103.61        129.97        11.79 o                         
   8  10   3         41.97         75.68        11.96 o                         
   9  10   3        329.07        319.35        18.27 o                         
  10  10   3         28.54         66.74        16.75 o                         
  -9  11   3         16.23         41.77        15.13 o                         
  -8  11   3        189.12        204.93        14.59 o                         
  -7  11   3        784.14        819.09        27.69 o                         
  -6  11   3        230.39        311.68        26.70 o                         
  -5  11   3        572.56        581.36        16.97 o                         
  -4  11   3       1434.45       1322.13        23.92 o                         
  -3  11   3       1029.84       1009.38        30.54 o                         
  -2  11   3        473.26        431.69        11.88 o                         
  -1  11   3       2009.72       2158.61        33.95 o                         
   0  11   3       1055.87       1053.03        22.69 o                         
   1  11   3       2043.61       2127.37        47.80 o                         
   2  11   3        485.86        450.53         9.91 o                         
   3  11   3       1045.95       1031.55        18.00 o                         
   4  11   3       1436.99       1359.26        26.30 o                         
   5  11   3        570.89        619.92        15.64 o                         
   6  11   3        221.04        262.85        20.55 o                         
   7  11   3        792.79        795.03        26.74 o                         
   8  11   3        190.62        211.23        30.74 o                         
   9  11   3         16.82         26.11        14.49 o                         
  -9  12   3         18.42         13.36        14.95 o                         
  -8  12   3         20.02         40.55        14.12 o                         
  -7  12   3         92.64         96.42        18.24 o                         
  -6  12   3         47.82        109.89         9.30 o                         
  -5  12   3        921.13        840.34        21.41 o                         
  -4  12   3        910.51        838.78        28.50 o                         
  -3  12   3       1905.49       1907.23        24.75 o                         
  -2  12   3       2072.05       2025.19        28.42 o                         
  -1  12   3        443.82        521.98        11.41 o                         
   0  12   3        274.36        303.39         9.37 o                         
   1  12   3        435.80        504.24        13.57 o                         
   2  12   3       2129.08       2075.50        32.88 o                         
   3  12   3       1895.18       1892.22        34.51 o                         
   4  12   3        903.92        818.26        19.19 o                         
   5  12   3        880.13        836.54        18.40 o                         
   6  12   3         50.42        104.99        13.11 o                         
   7  12   3         96.33        109.81        14.30 o                         
   8  12   3         19.83         40.94        13.63 o                         
   9  12   3         18.63         26.99        15.40 o                         
  -9  13   3         30.12         29.95        16.33 o                         
  -8  13   3        134.76        142.07        17.47 o                         
  -7  13   3         69.80         85.74        13.89 o                         
  -6  13   3       1606.62       1563.64        39.11 o                         
  -5  13   3        345.19        352.12        18.31 o                         
  -4  13   3        202.36        192.82         9.12 o                         
  -3  13   3         44.25         55.05         4.45 o                         
  -2  13   3        144.87        170.53         9.72 o                         
  -1  13   3       3684.19       3793.49        53.49 o                         
   0  13   3        718.09        672.11        14.35 o                         
   1  13   3       3688.95       3789.69        63.69 o                         
   2  13   3        150.24        188.77         9.83 o                         
   3  13   3         45.56         43.41         5.74 o                         
   4  13   3        190.57        195.89        14.08 o                         
   5  13   3        333.91        340.44        13.95 o                         
   6  13   3       1595.15       1457.29        38.00 o                         
   7  13   3         72.71        112.85        14.64 o                         
   8  13   3        142.96        171.54        23.99 o                         
   9  13   3         31.95         31.40        24.89 o                         
  -9  14   3         36.60         48.01        16.76 o                         
  -8  14   3         20.01         23.09        15.01 o                         
  -7  14   3         51.15         49.09        14.22 o                         
  -6  14   3        103.32        127.65        14.23 o                         
  -5  14   3        679.94        642.24        18.40 o                         
  -4  14   3        131.04        137.52         8.53 o                         
  -3  14   3       1269.83       1133.84        16.58 o                         
  -2  14   3        983.56        934.82        17.74 o                         
  -1  14   3        999.41        901.21        16.96 o                         
   0  14   3        468.64        474.85        16.96 o                         
   1  14   3       1026.90        909.64        20.43 o                         
   2  14   3        965.49        966.33        18.46 o                         
   3  14   3       1248.94       1125.84        23.91 o                         
   4  14   3        145.24        157.44        17.23 o                         
   5  14   3        662.73        618.06        31.16 o                         
   6  14   3        101.71        111.45        14.00 o                         
   7  14   3         54.13         47.80        14.08 o                         
   8  14   3         19.56         33.48        15.35 o                         
   9  14   3         34.96         22.55        16.88 o                         
  -9  15   3        129.45        123.87        22.71 o                         
  -8  15   3          5.97         21.63        15.07 o                         
  -7  15   3         43.17         36.05        15.44 o                         
  -6  15   3        566.83        515.83        23.62 o                         
  -5  15   3        448.27        447.46        20.90 o                         
  -4  15   3        949.55        856.35        19.24 o                         
  -3  15   3        733.07        734.65        12.57 o                         
  -2  15   3       1783.73       1767.09        28.75 o                         
  -1  15   3       1071.60       1031.14        19.15 o                         
   0  15   3         10.85          6.44         5.19 o                         
   1  15   3       1074.57       1042.40        20.86 o                         
   2  15   3       1814.21       1796.25        34.48 o                         
   3  15   3        740.40        764.25        18.72 o                         
   4  15   3        937.96        858.78        24.83 o                         
   5  15   3        448.46        375.33        16.19 o                         
   6  15   3        581.00        508.12        25.61 o                         
   7  15   3         45.17         55.21        14.53 o                         
   8  15   3          5.85         41.89        15.40 o                         
   9  15   3        123.93         98.92        19.51 o                         
  -8  16   3         68.26         76.58        17.43 o                         
  -7  16   3        135.14        164.44        18.62 o                         
  -6  16   3        116.91        120.92        16.79 o                         
  -5  16   3        464.76        460.29        27.88 o                         
  -4  16   3        353.12        342.66        12.60 o                         
  -3  16   3        852.52        885.21        17.56 o                         
  -2  16   3        956.58        851.69        17.40 o                         
  -1  16   3       1873.65       1766.98        28.86 o                         
   0  16   3       1130.03       1120.43        20.40 o                         
   1  16   3       1843.85       1774.52        28.73 o                         
   2  16   3        970.54        885.61        18.98 o                         
   3  16   3        833.14        883.01        18.88 o                         
   4  16   3        343.04        332.49        13.41 o                         
   5  16   3        455.15        372.95        30.14 o                         
   6  16   3        120.84         96.87        15.63 o                         
   7  16   3        142.21        133.45        17.86 o                         
   8  16   3         69.57         75.70        18.78 o                         
  -8  17   3         75.05         68.26        17.39 o                         
  -7  17   3        189.64        142.00        24.50 o                         
  -6  17   3         42.97         63.14        26.84 o                         
  -5  17   3         49.97         49.81        13.37 o                         
  -4  17   3        235.21        233.21        11.20 o                         
  -3  17   3        236.50        221.86         9.47 o                         
  -2  17   3        877.95        797.01        17.02 o                         
  -1  17   3        681.38        680.98        15.59 o                         
   0  17   3        338.25        331.27        14.96 o                         
   1  17   3        686.09        705.17        15.45 o                         
   2  17   3        897.38        810.82        16.13 o                         
   3  17   3        246.56        228.25        10.00 o                         
   4  17   3        232.68        232.56        11.95 o                         
   5  17   3         51.60         50.24        13.21 o                         
   6  17   3         45.44         66.16        14.77 o                         
   7  17   3        182.51        116.68        18.16 o                         
   8  17   3         74.01         64.02        16.99 o                         
  -8  18   3         26.40         83.73        19.77 o                         
  -7  18   3        233.57        245.66        22.11 o                         
  -6  18   3        370.72        365.68        28.34 o                         
  -5  18   3         76.35         70.71        15.13 o                         
  -4  18   3        510.87        482.79        27.28 o                         
  -3  18   3        532.86        534.95        13.61 o                         
  -2  18   3         26.60         22.32         7.12 o                         
  -1  18   3        364.76        333.88        11.80 o                         
   0  18   3         25.17         10.84         6.78 o                         
   1  18   3        336.27        352.32        11.56 o                         
   2  18   3         23.93         16.69         7.18 o                         
   3  18   3        512.86        535.98        17.71 o                         
   4  18   3        532.16        473.11        23.69 o                         
   5  18   3         75.14         65.24        15.50 o                         
   6  18   3        367.18        379.96        23.88 o                         
   7  18   3        232.00        242.53        20.98 o                         
   8  18   3         27.43         35.95        17.86 o                         
  -7  19   3         44.37         82.44        17.60 o                         
  -6  19   3          6.34         10.41        14.41 o                         
  -5  19   3        121.07         96.67        15.70 o                         
  -4  19   3        464.38        462.83        19.45 o                         
  -3  19   3         56.52         92.68         9.48 o                         
  -2  19   3        116.59        130.94         9.08 o                         
  -1  19   3        375.87        358.92        12.66 o                         
   0  19   3        594.87        525.98        14.32 o                         
   1  19   3        385.14        363.69        12.14 o                         
   2  19   3        115.92        144.44         9.87 o                         
   3  19   3         53.37         80.79         9.93 o                         
   4  19   3        466.24        478.01        27.22 o                         
   5  19   3        122.80         85.95        15.81 o                         
   6  19   3          5.38        -13.88        13.88 o                         
   7  19   3         43.41         46.25        17.09 o                         
  -7  20   3        160.90        164.15        20.61 o                         
  -6  20   3         79.87         81.34        17.71 o                         
  -5  20   3         39.99         59.46        16.01 o                         
  -4  20   3        700.80        674.91        27.50 o                         
  -3  20   3         64.11         64.38         9.50 o                         
  -2  20   3       1217.29       1094.88        21.97 o                         
  -1  20   3        146.67        165.75         9.90 o                         
   0  20   3         32.22         44.95         7.80 o                         
   1  20   3        154.73        164.54        11.56 o                         
   2  20   3       1244.27       1105.94        24.06 o                         
   3  20   3         60.04         74.74        10.68 o                         
   4  20   3        702.92        647.84        22.79 o                         
   5  20   3         38.70         46.71        15.13 o                         
   6  20   3         80.59         87.04        16.78 o                         
   7  20   3        163.67        164.11        31.04 o                         
  -6  21   3         28.44         23.40        16.11 o                         
  -5  21   3        142.02        157.76        19.34 o                         
  -4  21   3         17.74         19.35        17.84 o                         
  -3  21   3         51.13         60.13        11.65 o                         
  -2  21   3        330.66        313.12        12.84 o                         
  -1  21   3        414.03        426.33        14.31 o                         
   0  21   3         39.41         50.06         8.06 o                         
   1  21   3        404.01        423.98        17.21 o                         
   2  21   3        338.25        328.75        16.36 o                         
   3  21   3         53.71         63.72        15.75 o                         
   4  21   3         14.43          1.75        13.76 o                         
   5  21   3        142.56        136.83        18.30 o                         
   6  21   3         29.66         54.70        16.79 o                         
  -6  22   3         91.78        137.12        24.14 o                         
  -5  22   3        106.78         93.54        17.24 o                         
  -4  22   3        285.47        280.55        20.61 o                         
  -3  22   3          6.19         -8.63        10.61 o                         
  -2  22   3        556.94        568.24        18.24 o                         
  -1  22   3        139.47        145.81        10.43 o                         
   0  22   3         78.36         81.00        10.56 o                         
   1  22   3        142.68        134.07        11.27 o                         
   2  22   3        559.28        601.96        21.04 o                         
   3  22   3          5.79         -9.14        12.66 o                         
   4  22   3        277.01        260.75        21.14 o                         
   5  22   3        105.14        101.92        18.20 o                         
   6  22   3         90.74        115.91        19.44 o                         
  -5  23   3          0.37          6.62        15.78 o                         
  -4  23   3         55.13         44.28        16.04 o                         
  -3  23   3        196.96        178.59        15.59 o                         
  -2  23   3        432.54        467.77        22.79 o                         
  -1  23   3        343.93        339.27        15.51 o                         
   0  23   3          0.56          6.64         8.99 o                         
   1  23   3        329.43        340.99        15.56 o                         
   2  23   3        427.33        405.07        24.32 o                         
   3  23   3        184.34        186.14        16.29 o                         
   4  23   3         60.21         62.26        16.79 o                         
   5  23   3          0.56         33.14        16.61 o                         
  -4  24   3         15.91         40.60        15.68 o                         
  -3  24   3        245.93        248.02        30.21 o                         
  -2  24   3         47.10         54.85        14.83 o                         
  -1  24   3        119.29        143.46        12.90 o                         
   0  24   3         12.09         -3.65         9.71 o                         
   1  24   3        119.44        132.22        13.90 o                         
   2  24   3         46.21         37.58        14.95 o                         
   3  24   3        245.85        236.82        18.40 o                         
   4  24   3         15.85         12.52        16.36 o                         
  -3  25   3        154.09        121.97        21.89 o                         
  -2  25   3        309.77        290.64        21.25 o                         
  -1  25   3        260.75        257.39        17.18 o                         
   0  25   3         33.36         35.72        10.75 o                         
   1  25   3        258.63        269.27        17.27 o                         
   2  25   3        308.79        319.91        19.12 o                         
   3  25   3        158.48        155.73        18.30 o                         
  -1  26   3         37.24         44.39        15.21 o                         
   0  26   3          0.56          7.47        12.29 o                         
   1  26   3         39.08         45.32        15.50 o                         
   0   0   4      13366.56      14130.96       343.07 o                         
   1   0   4        729.79        711.44        10.41 o                         
   2   0   4      13806.42      14845.47       180.76 o                         
   3   0   4       2033.33       2291.90        40.65 o                         
   4   0   4       5080.99       4727.95        59.87 o                         
   5   0   4       1027.69       1018.10        17.96 o                         
   6   0   4        153.80        154.86         7.49 o                         
   7   0   4        394.23        415.91        12.99 o                         
   8   0   4        932.74        787.90        16.76 o                         
   9   0   4         20.63         41.66        10.02 o                         
  10   0   4         37.00         63.09        12.84 o                         
 -10   1   4         40.50         52.02        11.84 o                         
  -9   1   4         27.87         71.81        10.62 o                         
  -8   1   4        191.85        228.67        10.98 o                         
  -7   1   4        497.52        437.30        13.25 o                         
  -6   1   4         75.66         89.13         6.03 o                         
  -5   1   4       1804.03       1593.98        22.84 o                         
  -4   1   4       5448.98       5278.10        66.29 o                         
  -3   1   4        232.20        236.01         9.16 o                         
  -2   1   4       6879.83       7150.01       100.66 o                         
  -1   1   4        485.92        539.66         8.06 o                         
   0   1   4        186.48        226.51         6.27 o                         
   1   1   4        439.19        477.46         8.57 o                         
   2   1   4       6761.85       7026.59        87.10 o                         
   3   1   4        228.96        242.84         7.94 o                         
   4   1   4       5439.75       5235.73        70.90 o                         
   5   1   4       1776.24       1598.21        24.59 o                         
   6   1   4         72.86         98.89         7.04 o                         
   7   1   4        487.44        427.02        12.02 o                         
   8   1   4        199.06        204.95         9.33 o                         
   9   1   4         27.17         56.55         9.09 o                         
  10   1   4         40.57         73.68        13.88 o                         
 -10   2   4        215.63        243.14        21.51 o                         
  -9   2   4         91.16        106.42         9.86 o                         
  -8   2   4        316.91        336.46        11.89 o                         
  -7   2   4        104.86        141.82        14.57 o                         
  -6   2   4        300.02        263.92         9.37 o                         
  -5   2   4       1378.50       1264.82        20.81 o                         
  -4   2   4       2878.72       2893.91        43.96 o                         
  -3   2   4      13538.46      14281.77       203.44 o                         
  -2   2   4       2940.90       2770.93        45.14 o                         
  -1   2   4       6539.84       6970.81        88.29 o                         
   0   2   4       8477.84       8944.70       102.89 o                         
   1   2   4       6867.75       7474.80        94.58 o                         
   2   2   4       2929.35       2826.91        37.97 o                         
   3   2   4      13616.79      14547.79       203.51 o                         
   4   2   4       2865.89       2829.47        37.07 o                         
   5   2   4       1389.51       1325.51        20.78 o                         
   6   2   4        326.07        294.89        15.54 o                         
   7   2   4        108.89        114.37        11.59 o                         
   8   2   4        307.49        285.12        12.49 o                         
   9   2   4         94.24        100.15        10.08 o                         
  10   2   4        212.12        196.86        17.00 o                         
 -10   3   4        175.96        206.07        24.33 o                         
  -9   3   4        141.38        167.30        10.26 o                         
  -8   3   4        113.90        140.78         8.92 o                         
  -7   3   4        231.03        260.70        11.27 o                         
  -6   3   4        345.30        343.51        11.73 o                         
  -5   3   4         55.68         81.66         8.20 o                         
  -4   3   4       7374.80       6937.10        93.28 o                         
  -3   3   4       2074.63       2100.78        32.76 o                         
  -2   3   4       5648.78       5904.29        93.38 o                         
  -1   3   4        201.52        213.69         4.17 o                         
   0   3   4      11978.34      12600.18       130.94 o                         
   1   3   4        190.19        201.51         4.48 o                         
   2   3   4       5705.91       5998.31        73.64 o                         
   3   3   4       2092.49       2202.04        33.01 o                         
   4   3   4       7325.40       7033.70        86.94 o                         
   5   3   4         58.44         79.43         6.53 o                         
   6   3   4        366.55        389.18         9.92 o                         
   7   3   4        222.51        219.26        15.08 o                         
   8   3   4        113.87        132.26         9.76 o                         
   9   3   4        140.52        162.37        17.07 o                         
  10   3   4        170.77        198.10        17.08 o                         
 -10   4   4         80.85        120.44        17.99 o                         
  -9   4   4          4.80         24.04         9.03 o                         
  -8   4   4        340.28        326.31        11.80 o                         
  -7   4   4       1245.79       1179.45        21.44 o                         
  -6   4   4        502.82        452.12        15.11 o                         
  -5   4   4       1144.90       1093.61        19.77 o                         
  -4   4   4       1029.37        971.13        16.23 o                         
  -3   4   4       2313.58       2139.31        32.59 o                         
  -2   4   4        809.09        881.89        12.38 o                         
  -1   4   4       8933.16       9223.11       115.06 o                         
   0   4   4      31866.79      32626.65       337.62 o                         
   1   4   4       9072.96       9618.80       108.97 o                         
   2   4   4        790.06        892.02        14.67 o                         
   3   4   4       2266.02       2145.95        28.42 o                         
   4   4   4       1035.94       1001.54        13.43 o                         
   5   4   4       1160.85       1135.32        17.06 o                         
   6   4   4        501.30        462.93        11.79 o                         
   7   4   4       1252.52       1189.31        23.64 o                         
   8   4   4        340.07        337.98        13.55 o                         
   9   4   4          5.00         11.08        10.32 o                         
  10   4   4         84.04        159.64        16.58 o                         
 -10   5   4        208.18        238.14        18.76 o                         
  -9   5   4        123.51        173.53        13.67 o                         
  -8   5   4        528.28        508.16        27.47 o                         
  -7   5   4       1103.48       1093.84        22.51 o                         
  -6   5   4        143.80        162.45         8.40 o                         
  -5   5   4         33.41         42.70         4.48 o                         
  -4   5   4        878.80        704.13        13.18 o                         
  -3   5   4       2324.15       2296.65        38.68 o                         
  -2   5   4       3991.82       3776.70        47.21 o                         
  -1   5   4       3035.96       3252.04        41.13 o                         
   0   5   4         59.92        130.47         3.55 o                         
   1   5   4       2977.87       3268.48        41.27 o                         
   2   5   4       3935.96       3746.20        54.75 o                         
   3   5   4       2246.80       2297.00        35.14 o                         
   4   5   4        937.22        804.46        11.71 o                         
   5   5   4         35.24         55.05         4.76 o                         
   6   5   4        151.76        168.59        13.20 o                         
   7   5   4       1130.74       1116.28        22.60 o                         
   8   5   4        554.21        549.65        18.39 o                         
   9   5   4        120.87        147.69        13.24 o                         
  10   5   4        213.33        220.53        17.95 o                         
 -10   6   4         19.13         38.37        13.97 o                         
  -9   6   4        293.44        287.85        16.04 o                         
  -8   6   4        137.17        154.97        10.69 o                         
  -7   6   4       1336.82       1260.43        25.14 o                         
  -6   6   4        399.35        343.14        11.86 o                         
  -5   6   4        124.84        143.52         7.48 o                         
  -4   6   4       1481.05       1369.11        23.69 o                         
  -3   6   4       1378.54       1577.27        25.76 o                         
  -2   6   4       6005.42       6116.38        75.46 o                         
  -1   6   4       2621.04       2321.63        31.67 o                         
   0   6   4      10972.75      11637.90       142.29 o                         
   1   6   4       2526.93       2252.73        29.64 o                         
   2   6   4       5893.09       6052.46        87.49 o                         
   3   6   4       1397.94       1672.04        35.98 o                         
   4   6   4       1532.68       1413.02        26.15 o                         
   5   6   4        132.40        141.57         5.11 o                         
   6   6   4        402.20        339.80         7.42 o                         
   7   6   4       1386.49       1316.38        31.83 o                         
   8   6   4        131.27        129.03        12.18 o                         
   9   6   4        291.28        264.55        18.43 o                         
  10   6   4         19.98         49.92        12.78 o                         
 -10   7   4         38.37         21.56        12.35 o                         
  -9   7   4        254.01        259.29        15.85 o                         
  -8   7   4        403.43        409.42        17.88 o                         
  -7   7   4        251.24        273.39        13.71 o                         
  -6   7   4        155.12        205.95         9.79 o                         
  -5   7   4        396.78        330.87        10.51 o                         
  -4   7   4        327.02        352.81         9.48 o                         
  -3   7   4       1456.66       1334.73        22.18 o                         
  -2   7   4       1281.58       1429.83        19.60 o                         
  -1   7   4       3954.55       4103.29        72.23 o                         
   0   7   4         29.71         63.74         3.69 o                         
   1   7   4       4093.82       4288.09        88.45 o                         
   2   7   4       1270.69       1466.99        23.15 o                         
   3   7   4       1477.45       1367.73        28.72 o                         
   4   7   4        315.83        351.68        12.97 o                         
   5   7   4        401.60        363.26        11.62 o                         
   6   7   4        160.26        178.67        11.85 o                         
   7   7   4        263.80        285.67        14.52 o                         
   8   7   4        385.42        379.28        17.28 o                         
   9   7   4        253.62        245.48        16.28 o                         
  10   7   4         40.09         46.03        13.24 o                         
 -10   8   4         56.55         86.25        16.61 o                         
  -9   8   4        249.47        229.16        15.31 o                         
  -8   8   4         90.74        112.51        12.33 o                         
  -7   8   4        211.18        247.79        15.64 o                         
  -6   8   4        682.75        662.06        14.51 o                         
  -5   8   4        409.48        438.75        10.86 o                         
  -4   8   4        290.29        279.31         7.75 o                         
  -3   8   4       6538.36       6405.44        87.15 o                         
  -2   8   4        570.29        604.81        10.56 o                         
  -1   8   4       1550.49       1684.92        24.59 o                         
   0   8   4      16171.51      17744.16       250.12 o                         
   1   8   4       1585.39       1697.92        24.47 o                         
   2   8   4        601.66        651.61        16.04 o                         
   3   8   4       6643.37       6608.53       114.50 o                         
   4   8   4        300.04        314.19        19.98 o                         
   5   8   4        405.37        451.69        12.74 o                         
   6   8   4        662.01        660.14        19.08 o                         
   7   8   4        222.33        256.85        14.05 o                         
   8   8   4         87.78        102.73        15.47 o                         
   9   8   4        250.88        248.13        16.32 o                         
  10   8   4         57.33         85.79        14.26 o                         
 -10   9   4          4.09         18.99        15.54 o                         
  -9   9   4         32.02         40.06        11.28 o                         
  -8   9   4        221.50        213.07        15.49 o                         
  -7   9   4        642.02        618.23        14.76 o                         
  -6   9   4       2079.91       1923.09        30.54 o                         
  -5   9   4        134.65        158.05         8.33 o                         
  -4   9   4       1219.67       1129.66        20.94 o                         
  -3   9   4        235.44        250.75        11.05 o                         
  -2   9   4       3854.57       3824.53        51.78 o                         
  -1   9   4        702.43        877.45        19.73 o                         
   0   9   4      12678.36      14571.05       206.41 o                         
   1   9   4        729.24        904.53        14.64 o                         
   2   9   4       3795.63       3733.93        62.00 o                         
   3   9   4        231.02        220.74         9.09 o                         
   4   9   4       1240.80       1176.99        22.57 o                         
   5   9   4        138.00        154.53         7.49 o                         
   6   9   4       2079.31       1952.05        38.39 o                         
   7   9   4        633.56        646.62        25.40 o                         
   8   9   4        218.45        208.61        14.40 o                         
   9   9   4         32.77         48.65        12.43 o                         
  10   9   4          4.13         21.51        18.84 o                         
 -10  10   4         73.82         81.81        16.82 o                         
  -9  10   4         85.77        109.92        16.53 o                         
  -8  10   4        282.74        275.90        15.44 o                         
  -7  10   4        185.35        199.57        10.73 o                         
  -6  10   4         24.11         66.98         8.88 o                         
  -5  10   4        157.17        143.82         9.53 o                         
  -4  10   4        895.19        891.48        20.28 o                         
  -3  10   4       6617.33       6826.81        99.43 o                         
  -2  10   4       1021.18       1013.52        18.99 o                         
  -1  10   4       3944.69       3755.48        56.17 o                         
   0  10   4       7020.71       7436.32       107.29 o                         
   1  10   4       3928.63       3766.50        55.93 o                         
   2  10   4       1047.90       1065.15        20.64 o                         
   3  10   4       6610.74       6732.83       122.56 o                         
   4  10   4        902.65        866.74        21.26 o                         
   5  10   4        169.34        149.44        12.40 o                         
   6  10   4         25.52         80.04        12.28 o                         
   7  10   4        169.05        212.86        16.07 o                         
   8  10   4        275.30        293.24        16.19 o                         
   9  10   4         91.89        126.50        18.31 o                         
  10  10   4         74.83         77.22        14.89 o                         
  -9  11   4         40.45         39.62        15.19 o                         
  -8  11   4        353.50        364.64        21.81 o                         
  -7  11   4        542.33        448.24        17.91 o                         
  -6  11   4         92.15        135.86        10.52 o                         
  -5  11   4       2272.68       2059.86        39.50 o                         
  -4  11   4        436.97        431.13        12.06 o                         
  -3  11   4       1386.00       1390.15        24.77 o                         
  -2  11   4       2678.20       2970.27        41.83 o                         
  -1  11   4       1846.47       1783.74        29.29 o                         
   0  11   4         16.13         17.89         5.69 o                         
   1  11   4       1844.78       1813.71        29.15 o                         
   2  11   4       2634.98       2986.13        50.54 o                         
   3  11   4       1367.50       1396.24        31.25 o                         
   4  11   4        470.29        454.32        15.10 o                         
   5  11   4       2258.54       2067.00        43.32 o                         
   6  11   4         97.74        117.73        13.73 o                         
   7  11   4        532.65        462.87        25.19 o                         
   8  11   4        350.54        324.38        23.24 o                         
   9  11   4         39.86         48.35        15.63 o                         
  -9  12   4         26.78         17.10        14.59 o                         
  -8  12   4        195.01        180.20        17.97 o                         
  -7  12   4        182.75        206.40        18.89 o                         
  -6  12   4        645.12        624.26        18.26 o                         
  -5  12   4        392.74        365.46        23.30 o                         
  -4  12   4        539.91        515.38        13.40 o                         
  -3  12   4        873.45        822.92        12.22 o                         
  -2  12   4        108.80        134.56         5.63 o                         
  -1  12   4       2606.22       2660.80        41.60 o                         
   0  12   4        845.77        809.28        15.94 o                         
   1  12   4       2574.20       2668.16        41.46 o                         
   2  12   4        112.81        130.36         7.76 o                         
   3  12   4        861.80        774.27        29.69 o                         
   4  12   4        522.72        520.41        18.26 o                         
   5  12   4        404.54        360.31        15.90 o                         
   6  12   4        638.80        593.73        23.23 o                         
   7  12   4        184.95        188.77        16.19 o                         
   8  12   4        193.08        160.99        16.48 o                         
   9  12   4         27.79         46.72        16.03 o                         
  -9  13   4         30.45         51.46        17.00 o                         
  -8  13   4        297.13        287.60        25.79 o                         
  -7  13   4         48.25         84.09        14.69 o                         
  -6  13   4        986.23        978.65        30.44 o                         
  -5  13   4       1088.10       1003.49        24.15 o                         
  -4  13   4        217.63        234.46         9.89 o                         
  -3  13   4       1462.47       1441.00        19.90 o                         
  -2  13   4       1474.85       1442.16        23.34 o                         
  -1  13   4        744.97        729.44        17.97 o                         
   0  13   4        205.41        203.04         8.23 o                         
   1  13   4        724.49        709.56        20.68 o                         
   2  13   4       1457.29       1425.98        27.93 o                         
   3  13   4       1482.62       1461.59        28.08 o                         
   4  13   4        217.15        239.99        17.09 o                         
   5  13   4       1089.31        984.53        35.39 o                         
   6  13   4        987.03        917.56        44.17 o                         
   7  13   4         45.05         59.55        14.08 o                         
   8  13   4        303.47        306.72        21.46 o                         
   9  13   4         31.19         16.20        15.68 o                         
  -9  14   4          7.90          9.85        17.08 o                         
  -8  14   4        245.62        234.97        20.96 o                         
  -7  14   4        167.77        139.29        16.82 o                         
  -6  14   4         42.56         57.50        13.60 o                         
  -5  14   4         68.66        100.57         9.50 o                         
  -4  14   4        262.92        255.30        10.56 o                         
  -3  14   4       1452.12       1390.02        19.76 o                         
  -2  14   4       2005.16       1803.70        28.60 o                         
  -1  14   4        465.66        429.39        11.74 o                         
   0  14   4       2089.57       1991.46        33.13 o                         
   1  14   4        445.07        435.78        13.08 o                         
   2  14   4       2003.79       1798.68        34.10 o                         
   3  14   4       1464.63       1447.04        28.31 o                         
   4  14   4        269.35        233.05        16.79 o                         
   5  14   4         67.82         67.51         9.75 o                         
   6  14   4         39.76         63.19        12.84 o                         
   7  14   4        168.15        164.36        16.75 o                         
   8  14   4        242.83        186.21        18.80 o                         
   9  14   4          8.36         11.69        15.71 o                         
  -8  15   4         73.37         58.74        16.59 o                         
  -7  15   4          7.29         33.27        14.74 o                         
  -6  15   4         40.60         17.62        13.36 o                         
  -5  15   4        191.68        204.17        11.92 o                         
  -4  15   4        149.13        137.36         9.19 o                         
  -3  15   4       1606.24       1529.33        21.57 o                         
  -2  15   4        950.96        911.50        17.51 o                         
  -1  15   4        233.63        270.66         9.94 o                         
   0  15   4        789.02        780.81        16.92 o                         
   1  15   4        237.18        283.93        10.07 o                         
   2  15   4        920.26        859.60        21.05 o                         
   3  15   4       1598.13       1503.44        30.42 o                         
   4  15   4        153.35        158.42        12.75 o                         
   5  15   4        204.07        193.75        11.97 o                         
   6  15   4         37.19         22.44        11.89 o                         
   7  15   4          7.02         45.12        14.61 o                         
   8  15   4         70.47         81.52        17.68 o                         
  -8  16   4         16.72         26.45        15.81 o                         
  -7  16   4         78.42        103.69        17.02 o                         
  -6  16   4         89.55        109.78        16.09 o                         
  -5  16   4        624.89        727.45        25.56 o                         
  -4  16   4        588.45        579.99        20.22 o                         
  -3  16   4       3083.22       2797.70        41.83 o                         
  -2  16   4        224.21        258.93        10.22 o                         
  -1  16   4       1001.10        913.21        18.03 o                         
   0  16   4          5.29          8.49         5.83 o                         
   1  16   4        990.99        888.11        29.03 o                         
   2  16   4        208.15        252.81        18.33 o                         
   3  16   4       3091.46       2765.29        49.99 o                         
   4  16   4        582.54        579.42        21.99 o                         
   5  16   4        632.95        634.01        24.65 o                         
   6  16   4         92.28        126.43        18.44 o                         
   7  16   4         83.73        111.89        17.55 o                         
   8  16   4         15.13         32.36        15.78 o                         
  -8  17   4         73.73        103.85        18.79 o                         
  -7  17   4         65.56         39.40        16.16 o                         
  -6  17   4        552.62        541.70        28.76 o                         
  -5  17   4         65.98         79.00        15.60 o                         
  -4  17   4        630.62        565.58        16.37 o                         
  -3  17   4        260.02        310.90        12.22 o                         
  -2  17   4         57.34         44.69         6.86 o                         
  -1  17   4        307.20        327.50        14.41 o                         
   0  17   4          2.56         -5.92         6.08 o                         
   1  17   4        308.71        311.51        10.75 o                         
   2  17   4         62.79         57.50         6.47 o                         
   3  17   4        261.61        280.24        10.80 o                         
   4  17   4        628.42        590.09        17.72 o                         
   5  17   4         63.51         77.26        15.05 o                         
   6  17   4        534.25        474.28        25.53 o                         
   7  17   4         66.43         46.34        18.71 o                         
   8  17   4         72.16         87.38        18.83 o                         
  -7  18   4        148.65        185.51        19.87 o                         
  -6  18   4         84.29        110.22        16.44 o                         
  -5  18   4         45.57         37.89        14.40 o                         
  -4  18   4         50.02         56.69        12.70 o                         
  -3  18   4        375.54        376.56        16.45 o                         
  -2  18   4        274.29        283.66        11.32 o                         
  -1  18   4         79.12         99.35         8.24 o                         
   0  18   4       2043.64       1928.38        31.53 o                         
   1  18   4         71.33         83.82         7.30 o                         
   2  18   4        280.15        271.81        11.76 o                         
   3  18   4        401.26        431.32        23.29 o                         
   4  18   4         54.32         63.00        11.86 o                         
   5  18   4         47.66         24.06        13.80 o                         
   6  18   4         83.61        118.30        16.80 o                         
   7  18   4        145.71        168.95        19.93 o                         
  -7  19   4        265.06        234.85        21.34 o                         
  -6  19   4        161.05        165.51        18.91 o                         
  -5  19   4         64.10         62.39        14.83 o                         
  -4  19   4        170.33        168.09        15.38 o                         
  -3  19   4          6.51          8.57         8.67 o                         
  -2  19   4        150.88        189.78        10.01 o                         
  -1  19   4        392.81        417.42        13.07 o                         
   0  19   4        517.34        499.88        13.79 o                         
   1  19   4        406.82        401.28        13.02 o                         
   2  19   4        148.37        180.28        11.08 o                         
   3  19   4          6.57          0.40         8.55 o                         
   4  19   4        180.79        187.44        15.60 o                         
   5  19   4         59.91         92.23        15.63 o                         
   6  19   4        154.46        157.24        19.39 o                         
   7  19   4        267.75        258.67        22.51 o                         
  -7  20   4        257.43        256.41        23.18 o                         
  -6  20   4         76.15        130.32        18.30 o                         
  -5  20   4        217.15        318.86        29.24 o                         
  -4  20   4         10.25        -12.91        12.91 o                         
  -3  20   4        453.64        459.45        18.81 o                         
  -2  20   4        698.51        675.85        16.86 o                         
  -1  20   4        320.74        327.38        12.65 o                         
   0  20   4         41.95         40.84         7.50 o                         
   1  20   4        332.65        321.05        16.57 o                         
   2  20   4        678.55        673.96        22.07 o                         
   3  20   4        442.76        457.91        18.23 o                         
   4  20   4         10.34         14.80        13.65 o                         
   5  20   4        223.68        305.67        21.92 o                         
   6  20   4         74.16        114.78        18.02 o                         
   7  20   4        255.51        250.12        23.16 o                         
  -6  21   4         70.44         80.52        20.99 o                         
  -5  21   4         63.18         97.05        18.17 o                         
  -4  21   4        417.96        431.42        23.47 o                         
  -3  21   4        166.66        152.62        14.05 o                         
  -2  21   4        235.35        268.60        12.19 o                         
  -1  21   4        228.02        288.66        12.55 o                         
   0  21   4        155.07        145.05        11.33 o                         
   1  21   4        215.19        255.89        13.28 o                         
   2  21   4        225.34        242.85        14.97 o                         
   3  21   4        165.82        156.54        15.86 o                         
   4  21   4        420.98        409.26        26.69 o                         
   5  21   4         62.49         94.04        17.78 o                         
   6  21   4         71.93         74.42        17.16 o                         
  -5  22   4         35.83         35.92        15.42 o                         
  -4  22   4         13.04         21.00        14.23 o                         
  -3  22   4         57.59         42.66        11.78 o                         
  -2  22   4         80.40         75.86        16.26 o                         
  -1  22   4          1.23         10.98         7.86 o                         
   0  22   4          0.25          3.98         9.02 o                         
   1  22   4          1.69         11.27         8.81 o                         
   2  22   4         90.21         77.34        12.05 o                         
   3  22   4         59.41         45.60        13.79 o                         
   4  22   4         12.31         12.76        18.38 o                         
   5  22   4         36.54         39.94        16.33 o                         
  -5  23   4         51.74         77.93        17.52 o                         
  -4  23   4         54.10         97.26        16.77 o                         
  -3  23   4         31.54         36.47        12.35 o                         
  -2  23   4         65.20         59.43        10.84 o                         
  -1  23   4        328.76        318.84        15.34 o                         
   0  23   4        343.58        375.22        16.40 o                         
   1  23   4        320.90        305.86        15.45 o                         
   2  23   4         63.59         59.53        12.30 o                         
   3  23   4         30.01         32.25        14.56 o                         
   4  23   4         54.04         44.48        22.64 o                         
   5  23   4         53.54         53.72        17.44 o                         
  -4  24   4        112.55        120.89        33.14 o                         
  -3  24   4        140.76        134.57        20.54 o                         
  -2  24   4        616.73        633.14        27.19 o                         
  -1  24   4          8.38         -4.05        10.87 o                         
   0  24   4        122.71        115.96        12.18 o                         
   1  24   4          9.98         -4.05        11.11 o                         
   2  24   4        620.38        623.71        26.93 o                         
   3  24   4        142.65        118.45        15.29 o                         
   4  24   4        110.23        137.27        19.35 o                         
  -3  25   4         46.53         61.18        18.53 o                         
  -2  25   4         72.87        102.65        16.61 o                         
  -1  25   4        137.83        161.94        14.88 o                         
   0  25   4         70.65         63.60        12.78 o                         
   1  25   4        139.38        138.68        14.89 o                         
   2  25   4         76.19         80.49        16.27 o                         
   3  25   4         46.93         29.62        16.61 o                         
  -1  26   4         74.85        128.91        17.18 o                         
   0  26   4        598.16        619.83        24.74 o                         
   1  26   4         74.86         81.36        16.97 o                         
   1   0   5         13.32          8.73         1.77 o                         
   2   0   5      17556.44      17144.71       223.00 o                         
   3   0   5        149.54        172.37         7.59 o                         
   4   0   5       5251.77       5620.87        81.64 o                         
   5   0   5       4503.07       4027.52        55.75 o                         
   6   0   5        538.32        507.13        12.22 o                         
   7   0   5       1438.85       1286.63        22.38 o                         
   8   0   5         69.37        113.68         8.16 o                         
   9   0   5          4.21         32.90         9.67 o                         
  10   0   5          1.21         60.53        13.20 o                         
 -10   1   5          0.55         24.09        13.13 o                         
  -9   1   5        133.83        129.15        11.68 o                         
  -8   1   5        281.25        285.05        11.86 o                         
  -7   1   5        128.19        145.68        14.25 o                         
  -6   1   5       1216.06       1131.53        18.55 o                         
  -5   1   5       6387.93       5675.42        72.03 o                         
  -4   1   5        914.99        939.46        14.35 o                         
  -3   1   5        541.65        653.31        19.36 o                         
  -2   1   5       1764.93       1743.57        33.10 o                         
  -1   1   5         55.19         89.86         4.39 o                         
   0   1   5      20997.96      22890.91       320.82 o                         
   1   1   5         69.67        107.35         6.22 o                         
   2   1   5       1808.58       1804.17        25.12 o                         
   3   1   5        569.99        668.91        22.02 o                         
   4   1   5        908.15        902.60        16.49 o                         
   5   1   5       6356.03       5647.50        76.90 o                         
   6   1   5       1234.84       1185.04        24.86 o                         
   7   1   5        124.18        143.11         8.20 o                         
   8   1   5        289.31        281.29        10.86 o                         
   9   1   5        135.86        128.21        11.62 o                         
  10   1   5          0.30         20.94        13.95 o                         
 -10   2   5         23.43         53.56        14.70 o                         
  -9   2   5        229.18        215.89        12.12 o                         
  -8   2   5         89.22        111.57         9.08 o                         
  -7   2   5        777.90        701.11        19.33 o                         
  -6   2   5        580.25        528.11        12.43 o                         
  -5   2   5       1325.10       1242.60        20.37 o                         
  -4   2   5        359.67        380.25         9.69 o                         
  -3   2   5       5454.12       5607.84        90.31 o                         
  -2   2   5        349.53        324.05        10.50 o                         
  -1   2   5      17104.04      18404.26       211.21 o                         
   0   2   5      21874.52      23557.29       285.69 o                         
   1   2   5      17015.19      18441.55       239.44 o                         
   2   2   5        353.35        365.01        10.46 o                         
   3   2   5       5457.43       5782.89        88.55 o                         
   4   2   5        357.53        365.34         8.38 o                         
   5   2   5       1280.86       1251.91        20.38 o                         
   6   2   5        593.76        547.70        12.22 o                         
   7   2   5        809.82        762.48        15.71 o                         
   8   2   5         92.72        105.97         9.35 o                         
   9   2   5        227.62        188.48        12.04 o                         
  10   2   5         22.24         55.40        13.50 o                         
 -10   3   5         93.44        127.50        18.17 o                         
  -9   3   5         54.55         36.36         8.58 o                         
  -8   3   5        503.95        485.31        14.06 o                         
  -7   3   5        932.75        865.98        17.18 o                         
  -6   3   5       1318.58       1275.64        21.58 o                         
  -5   3   5       1774.37       1775.90        27.21 o                         
  -4   3   5       1445.86       1469.76        22.15 o                         
  -3   3   5       5197.99       5382.54        77.88 o                         
  -2   3   5       1304.73       1245.97        21.77 o                         
  -1   3   5      11558.23      11950.50       190.96 o                         
   0   3   5       1829.17       2172.07        26.47 o                         
   1   3   5      11730.07      12646.25       151.24 o                         
   2   3   5       1294.26       1308.01        18.79 o                         
   3   3   5       5148.23       5400.04        82.72 o                         
   4   3   5       1407.98       1411.48        21.55 o                         
   5   3   5       1814.90       1809.20        27.73 o                         
   6   3   5       1316.75       1285.80        21.30 o                         
   7   3   5        903.51        779.23        16.31 o                         
   8   3   5        520.61        489.23        21.88 o                         
   9   3   5         53.12         54.96        14.97 o                         
  10   3   5         96.98        118.16        15.35 o                         
 -10   4   5         87.96        142.58        24.43 o                         
  -9   4   5        168.87        137.23        14.80 o                         
  -8   4   5          2.55         35.28         7.09 o                         
  -7   4   5        173.11        184.10         9.04 o                         
  -6   4   5       6065.38       5452.90        75.86 o                         
  -5   4   5        887.20        929.03        16.14 o                         
  -4   4   5        159.61        138.79         6.27 o                         
  -3   4   5        284.86        245.88         8.05 o                         
  -2   4   5        791.08        711.58        11.52 o                         
  -1   4   5      12689.35      13319.89       191.64 o                         
   0   4   5      70103.72      73847.20       898.74 o                         
   1   4   5      12890.62      13817.61       166.12 o                         
   2   4   5        811.83        723.13        20.44 o                         
   3   4   5        276.50        241.23         6.17 o                         
   4   4   5        151.90        138.07         5.93 o                         
   5   4   5        857.04        914.12        14.58 o                         
   6   4   5       6072.92       5571.67        75.59 o                         
   7   4   5        167.14        203.63        11.62 o                         
   8   4   5          2.38         48.32         8.22 o                         
   9   4   5        170.50        159.49        14.60 o                         
  10   4   5         91.59        123.95        16.01 o                         
 -10   5   5         61.08         80.48        17.41 o                         
  -9   5   5         78.04         70.20        11.28 o                         
  -8   5   5         57.12         73.27         9.25 o                         
  -7   5   5        393.31        357.52        13.88 o                         
  -6   5   5        390.28        409.15        10.79 o                         
  -5   5   5        121.90        144.33         6.21 o                         
  -4   5   5        669.03        664.87        12.13 o                         
  -3   5   5       9929.73      10393.78       148.92 o                         
  -2   5   5       3691.26       3742.55        44.18 o                         
  -1   5   5       1523.62       1636.87        21.59 o                         
   0   5   5       3438.70       3746.27        46.92 o                         
   1   5   5       1528.05       1670.69        29.40 o                         
   2   5   5       3606.32       3745.74        54.82 o                         
   3   5   5      10076.26      10578.29       149.13 o                         
   4   5   5        650.49        669.02         9.82 o                         
   5   5   5        112.33        137.75         5.94 o                         
   6   5   5        365.13        375.39        10.31 o                         
   7   5   5        394.18        360.85        12.53 o                         
   8   5   5         58.83         71.36        10.42 o                         
   9   5   5         75.08         59.19        11.56 o                         
  10   5   5         60.15         75.88        12.71 o                         
 -10   6   5        110.14        150.10        16.48 o                         
  -9   6   5         86.43         89.71        12.33 o                         
  -8   6   5        187.14        193.99        14.95 o                         
  -7   6   5        688.40        653.64        23.23 o                         
  -6   6   5        993.61        986.04        20.38 o                         
  -5   6   5        616.19        630.73        14.11 o                         
  -4   6   5        284.46        236.66         8.15 o                         
  -3   6   5        192.12        303.74         7.98 o                         
  -2   6   5       2229.63       2250.47        27.84 o                         
  -1   6   5       9150.59       9649.56       119.42 o                         
   0   6   5       2151.22       2543.48        32.67 o                         
   1   6   5       9354.71       9866.36       169.34 o                         
   2   6   5       2307.36       2340.74        38.30 o                         
   3   6   5        187.65        304.30        12.18 o                         
   4   6   5        285.16        237.04         7.11 o                         
   5   6   5        599.71        598.25        10.14 o                         
   6   6   5        961.33        988.55        15.07 o                         
   7   6   5        681.34        653.79        16.30 o                         
   8   6   5        199.56        199.96        13.85 o                         
   9   6   5         84.42        106.55        12.52 o                         
  10   6   5        106.46        135.21        18.06 o                         
 -10   7   5         67.95         83.03        13.33 o                         
  -9   7   5          2.42         29.54        10.81 o                         
  -8   7   5        294.93        288.51        27.44 o                         
  -7   7   5        157.33        203.86        13.94 o                         
  -6   7   5        777.85        741.95        25.86 o                         
  -5   7   5        829.36        804.20        16.58 o                         
  -4   7   5       1077.00       1032.24        17.38 o                         
  -3   7   5       2558.06       2649.02        41.06 o                         
  -2   7   5        367.84        318.89         6.31 o                         
  -1   7   5       5270.03       5351.16        72.52 o                         
   0   7   5          0.10         32.50         7.00 o                         
   1   7   5       5433.35       5536.08        86.03 o                         
   2   7   5        404.05        359.66         9.02 o                         
   3   7   5       2622.38       2788.39        63.88 o                         
   4   7   5       1077.54       1041.67        23.23 o                         
   5   7   5        786.40        784.83        18.02 o                         
   6   7   5        741.43        682.64        14.31 o                         
   7   7   5        145.88        173.99        14.28 o                         
   8   7   5        294.13        286.45        15.39 o                         
   9   7   5          2.06         32.23        11.26 o                         
  10   7   5         67.83         76.18        13.71 o                         
 -10   8   5         34.29         50.52        16.79 o                         
  -9   8   5         49.42         79.43        12.39 o                         
  -8   8   5        566.14        497.03        18.40 o                         
  -7   8   5         96.47        143.42         9.60 o                         
  -6   8   5        744.02        693.41        16.82 o                         
  -5   8   5        781.95        743.57        14.67 o                         
  -4   8   5       1689.03       1602.91        24.57 o                         
  -3   8   5        358.03        318.46        12.01 o                         
  -2   8   5       3633.10       3954.57        53.87 o                         
  -1   8   5       5558.95       5543.06        73.75 o                         
   0   8   5        730.67        748.15        24.44 o                         
   1   8   5       5490.07       5448.66        79.93 o                         
   2   8   5       3652.12       3996.76        72.40 o                         
   3   8   5        379.28        379.82        15.45 o                         
   4   8   5       1673.67       1572.43        33.17 o                         
   5   8   5        793.84        729.88        19.84 o                         
   6   8   5        789.40        826.95        20.85 o                         
   7   8   5        101.34        125.85        12.79 o                         
   8   8   5        549.97        515.51        19.36 o                         
   9   8   5         50.35         90.45        13.07 o                         
  10   8   5         37.15         39.06        13.05 o                         
 -10   9   5        106.50        101.19        21.44 o                         
  -9   9   5          4.43         39.16        17.90 o                         
  -8   9   5         65.72        110.54        12.11 o                         
  -7   9   5        614.35        568.61        14.09 o                         
  -6   9   5       1839.39       1620.49        26.77 o                         
  -5   9   5       1330.52       1153.55        20.14 o                         
  -4   9   5       2991.83       2923.00        41.94 o                         
  -3   9   5        723.26        790.59        15.51 o                         
  -2   9   5       1543.75       1635.45        24.06 o                         
  -1   9   5      17553.51      17774.94       230.29 o                         
   0   9   5          4.50         12.57         4.88 o                         
   1   9   5      17569.35      17416.58       248.63 o                         
   2   9   5       1504.07       1618.05        44.41 o                         
   3   9   5        738.19        833.63        18.10 o                         
   4   9   5       2978.17       2907.22        56.17 o                         
   5   9   5       1324.21       1204.45        23.83 o                         
   6   9   5       1837.46       1598.44        37.04 o                         
   7   9   5        615.66        595.32        19.52 o                         
   8   9   5         68.35        117.20        12.28 o                         
   9   9   5          4.35         37.31        12.08 o                         
  10   9   5        107.84        103.71        15.12 o                         
 -10  10   5        188.36        150.97        18.30 o                         
  -9  10   5        300.59        289.35        21.15 o                         
  -8  10   5        360.71        404.10        17.76 o                         
  -7  10   5        113.83        101.10         9.07 o                         
  -6  10   5       1372.71       1300.56        22.46 o                         
  -5  10   5        294.40        346.43         9.97 o                         
  -4  10   5       1801.64       1689.27        28.99 o                         
  -3  10   5       1238.05       1127.42        25.63 o                         
  -2  10   5       2642.29       2689.34        37.51 o                         
  -1  10   5       1323.87       1320.27        22.70 o                         
   0  10   5          0.64         -4.82         4.82 o                         
   1  10   5       1386.45       1357.25        25.01 o                         
   2  10   5       2556.81       2605.18        45.16 o                         
   3  10   5       1265.16       1168.54        30.59 o                         
   4  10   5       1796.88       1648.20        31.20 o                         
   5  10   5        287.56        320.94        14.39 o                         
   6  10   5       1349.54       1290.57        27.92 o                         
   7  10   5        120.16        140.08        14.96 o                         
   8  10   5        368.21        380.95        29.78 o                         
   9  10   5        307.91        287.00        17.72 o                         
  10  10   5        184.55        160.11        16.08 o                         
  -9  11   5         30.89         35.47        15.81 o                         
  -8  11   5        154.50        171.58        17.40 o                         
  -7  11   5         84.00        127.58        11.34 o                         
  -6  11   5        784.85        754.07        15.70 o                         
  -5  11   5        460.41        412.71        15.19 o                         
  -4  11   5        837.72        796.99        19.45 o                         
  -3  11   5       1550.20       1533.42        26.93 o                         
  -2  11   5        620.36        621.80        11.73 o                         
  -1  11   5       1806.75       1559.61        30.62 o                         
   0  11   5          2.96         -3.44         4.15 o                         
   1  11   5       1813.44       1599.37        46.61 o                         
   2  11   5        650.74        633.26        15.21 o                         
   3  11   5       1547.36       1525.63        33.65 o                         
   4  11   5        813.24        787.25        18.38 o                         
   5  11   5        441.45        409.06        16.15 o                         
   6  11   5        803.49        779.07        25.17 o                         
   7  11   5         87.48        105.84        14.48 o                         
   8  11   5        152.81        123.51        15.88 o                         
   9  11   5         31.04         54.20        15.79 o                         
  -9  12   5         72.14         78.87        25.49 o                         
  -8  12   5        170.97        167.40        19.08 o                         
  -7  12   5         19.85         44.20        12.97 o                         
  -6  12   5        104.27        107.87        16.09 o                         
  -5  12   5       2549.08       2365.61        44.87 o                         
  -4  12   5        639.24        627.49        15.24 o                         
  -3  12   5         37.89         49.20         3.34 o                         
  -2  12   5       1818.87       1747.28        26.10 o                         
  -1  12   5       3285.60       3053.42        47.25 o                         
   0  12   5         46.87         56.47         5.34 o                         
   1  12   5       3265.86       3073.75        47.05 o                         
   2  12   5       1775.50       1675.68        31.91 o                         
   3  12   5         35.64         55.77        10.95 o                         
   4  12   5        643.55        622.04        19.50 o                         
   5  12   5       2540.42       2419.03        49.79 o                         
   6  12   5        101.30        138.15        14.36 o                         
   7  12   5         19.54         28.91        12.16 o                         
   8  12   5        171.27        181.55        20.54 o                         
   9  12   5         78.61         97.48        16.68 o                         
  -9  13   5        188.72        206.01        20.69 o                         
  -8  13   5         11.61         17.34        14.05 o                         
  -7  13   5        406.10        395.19        21.80 o                         
  -6  13   5        234.98        238.35        13.38 o                         
  -5  13   5         41.24         47.17         8.93 o                         
  -4  13   5        220.66        225.01        10.12 o                         
  -3  13   5        563.33        531.69        10.35 o                         
  -2  13   5       2334.92       2273.44        36.87 o                         
  -1  13   5        548.90        511.56        12.49 o                         
   0  13   5       1285.94       1253.73        22.38 o                         
   1  13   5        539.65        508.18        11.98 o                         
   2  13   5       2298.29       2279.97        41.03 o                         
   3  13   5        561.13        521.97        18.48 o                         
   4  13   5        219.27        193.74        12.92 o                         
   5  13   5         41.54         55.58         9.19 o                         
   6  13   5        242.14        248.00        17.58 o                         
   7  13   5        396.16        388.48        21.58 o                         
   8  13   5         12.53         -0.39        18.86 o                         
   9  13   5        187.59        199.05        19.25 o                         
  -9  14   5         29.82         40.86        17.00 o                         
  -8  14   5        242.40        225.97        20.75 o                         
  -7  14   5         90.01        129.37        16.62 o                         
  -6  14   5         59.25         32.75        13.05 o                         
  -5  14   5        536.13        478.61        16.99 o                         
  -4  14   5         65.22         87.09         8.21 o                         
  -3  14   5        309.63        300.31         7.86 o                         
  -2  14   5        371.39        348.53        10.63 o                         
  -1  14   5       1537.31       1544.13        27.20 o                         
   0  14   5         11.03         18.08         5.68 o                         
   1  14   5       1567.56       1604.29        38.37 o                         
   2  14   5        385.76        359.66        16.19 o                         
   3  14   5        310.27        304.46        26.84 o                         
   4  14   5         58.68         57.80        10.94 o                         
   5  14   5        509.90        496.86        43.31 o                         
   6  14   5         68.93         54.59        13.26 o                         
   7  14   5         91.24        113.38        15.37 o                         
   8  14   5        238.59        206.14        19.60 o                         
   9  14   5         33.08         58.55        17.31 o                         
  -8  15   5        177.79        243.72        21.41 o                         
  -7  15   5        446.25        416.78        23.87 o                         
  -6  15   5         11.40         13.48        13.35 o                         
  -5  15   5        145.83        162.78        13.37 o                         
  -4  15   5       1005.96        954.05        20.80 o                         
  -3  15   5        983.60        911.71        17.69 o                         
  -2  15   5        497.97        514.50        12.87 o                         
  -1  15   5       1860.51       1892.43        32.99 o                         
   0  15   5       2864.26       2852.44        49.17 o                         
   1  15   5       1902.90       1988.85        32.92 o                         
   2  15   5        517.10        507.96        15.64 o                         
   3  15   5        963.20        864.25        25.29 o                         
   4  15   5       1026.13        997.03        42.14 o                         
   5  15   5        144.11        139.78        12.16 o                         
   6  15   5          9.31          4.14        12.28 o                         
   7  15   5        450.27        403.56        23.85 o                         
   8  15   5        174.93        200.45        19.98 o                         
  -8  16   5        110.28        111.30        18.53 o                         
  -7  16   5         36.96         82.14        16.06 o                         
  -6  16   5         98.20        102.36        15.94 o                         
  -5  16   5        347.28        345.20        22.56 o                         
  -4  16   5         62.13         69.78         8.30 o                         
  -3  16   5        891.09        871.60        17.54 o                         
  -2  16   5        749.05        729.79        15.90 o                         
  -1  16   5       1816.04       1659.63        27.39 o                         
   0  16   5        544.37        516.77        13.79 o                         
   1  16   5       1836.69       1652.67        29.15 o                         
   2  16   5        729.99        691.67        26.40 o                         
   3  16   5        911.10        862.26        20.73 o                         
   4  16   5         63.75         83.87        11.33 o                         
   5  16   5        338.47        319.87        22.39 o                         
   6  16   5        100.71        106.43        16.09 o                         
   7  16   5         36.86         47.93        15.91 o                         
   8  16   5        113.76        164.56        20.33 o                         
  -8  17   5         35.31         35.43        17.08 o                         
  -7  17   5        160.54        166.99        19.54 o                         
  -6  17   5        101.72        129.97        16.68 o                         
  -5  17   5         14.79         17.74        13.20 o                         
  -4  17   5        212.45        228.08        20.45 o                         
  -3  17   5         39.40         39.66         6.32 o                         
  -2  17   5        554.46        568.02        14.16 o                         
  -1  17   5        994.81        939.50        19.12 o                         
   0  17   5        764.21        738.03        16.16 o                         
   1  17   5       1034.27        974.12        19.96 o                         
   2  17   5        549.02        547.60        17.31 o                         
   3  17   5         41.34         51.23        10.68 o                         
   4  17   5        211.62        217.66        15.05 o                         
   5  17   5         15.11         34.69        18.03 o                         
   6  17   5        108.42        117.96        16.71 o                         
   7  17   5        162.72        159.84        19.23 o                         
   8  17   5         32.78         58.55        19.79 o                         
  -7  18   5         74.11         81.35        20.69 o                         
  -6  18   5        218.93        233.21        22.05 o                         
  -5  18   5        262.81        251.66        19.09 o                         
  -4  18   5         43.61         73.41        12.39 o                         
  -3  18   5        132.89        135.00        12.47 o                         
  -2  18   5       1970.09       1951.90        31.43 o                         
  -1  18   5         43.92         77.15         8.29 o                         
   0  18   5        239.62        204.96         9.74 o                         
   1  18   5         38.15         56.19         9.09 o                         
   2  18   5       1920.89       1807.34        37.15 o                         
   3  18   5        141.93        158.21        14.14 o                         
   4  18   5         44.99         72.25         9.96 o                         
   5  18   5        260.63        305.76        23.73 o                         
   6  18   5        222.48        252.55        21.02 o                         
   7  18   5         76.44         96.34        17.46 o                         
  -7  19   5         30.38         82.92        17.99 o                         
  -6  19   5        142.79        142.83        18.17 o                         
  -5  19   5        285.68        318.59        23.69 o                         
  -4  19   5         40.90         37.63        13.22 o                         
  -3  19   5         19.09         11.80         8.03 o                         
  -2  19   5        133.28        139.33         9.20 o                         
  -1  19   5        135.37        162.15         9.70 o                         
   0  19   5        355.40        326.01        15.04 o                         
   1  19   5        143.55        152.99        10.46 o                         
   2  19   5        126.99        160.06        15.57 o                         
   3  19   5         18.66         16.65         9.14 o                         
   4  19   5         40.23         48.19        12.61 o                         
   5  19   5        274.75        321.55        22.95 o                         
   6  19   5        144.38        148.26        18.91 o                         
   7  19   5         33.16         67.26        19.79 o                         
  -7  20   5         55.05         96.24        19.45 o                         
  -6  20   5         84.21        105.90        17.86 o                         
  -5  20   5        310.20        359.50        22.82 o                         
  -4  20   5        232.44        255.83        28.57 o                         
  -3  20   5        413.82        390.72        15.68 o                         
  -2  20   5         82.63         95.77         8.79 o                         
  -1  20   5         46.84         43.20         7.84 o                         
   0  20   5        485.56        456.73        14.04 o                         
   1  20   5         52.85         47.37         8.90 o                         
   2  20   5         87.36         84.41        12.97 o                         
   3  20   5        419.50        428.79        17.95 o                         
   4  20   5        233.23        252.41        18.06 o                         
   5  20   5        314.65        310.38        22.03 o                         
   6  20   5         84.33         59.27        17.49 o                         
   7  20   5         53.31        116.44        19.89 o                         
  -6  21   5         53.54         46.76        18.14 o                         
  -5  21   5         91.85        109.06        20.54 o                         
  -4  21   5         37.44         15.61        13.88 o                         
  -3  21   5        194.13        212.75        13.31 o                         
  -2  21   5        248.87        244.89        12.55 o                         
  -1  21   5        358.80        357.64        13.55 o                         
   0  21   5         36.64         38.13         9.18 o                         
   1  21   5        371.87        354.40        15.18 o                         
   2  21   5        242.96        242.30        15.13 o                         
   3  21   5        190.38        233.26        17.84 o                         
   4  21   5         42.41         43.12        17.77 o                         
   5  21   5         94.86         90.14        17.43 o                         
   6  21   5         55.37         78.22        17.62 o                         
  -5  22   5         10.38         49.90        17.14 o                         
  -4  22   5         31.61         40.81        15.47 o                         
  -3  22   5        254.80        240.00        16.11 o                         
  -2  22   5         78.34         79.10        10.76 o                         
  -1  22   5        104.84        123.83        11.05 o                         
   0  22   5        292.68        279.42        14.20 o                         
   1  22   5        108.75        125.61        11.35 o                         
   2  22   5         81.44         78.13        12.37 o                         
   3  22   5        246.74        215.77        17.89 o                         
   4  22   5         34.00         64.38        19.14 o                         
   5  22   5         10.58         18.16        15.78 o                         
  -5  23   5        151.51        142.96        35.09 o                         
  -4  23   5        115.32        144.22        18.57 o                         
  -3  23   5        134.31        134.12        14.85 o                         
  -2  23   5          4.57         -9.40         9.40 o                         
  -1  23   5        546.53        566.80        19.14 o                         
   0  23   5        242.39        245.78        14.02 o                         
   1  23   5        553.50        607.53        22.23 o                         
   2  23   5          5.49         22.11        11.59 o                         
   3  23   5        137.77        157.14        17.29 o                         
   4  23   5        113.29        102.17        18.30 o                         
   5  23   5        148.50        139.22        21.44 o                         
  -4  24   5        149.38        182.94        20.30 o                         
  -3  24   5         12.43         25.15        14.80 o                         
  -2  24   5          4.92         20.99        14.11 o                         
  -1  24   5         99.03         93.39        13.74 o                         
   0  24   5        468.26        474.83        18.43 o                         
   1  24   5         97.88        107.39        13.65 o                         
   2  24   5          4.88         22.82        14.15 o                         
   3  24   5         12.84        -13.30        23.24 o                         
   4  24   5        150.40        161.67        19.50 o                         
  -3  25   5         51.59         41.16        24.09 o                         
  -2  25   5         47.48         75.94        21.29 o                         
  -1  25   5        128.05        106.76        14.23 o                         
   0  25   5         16.98         13.45        10.88 o                         
   1  25   5        124.83        118.96        17.40 o                         
   2  25   5         46.05         55.81        16.27 o                         
   3  25   5         53.15         72.80        30.38 o                         
  -1  26   5        181.60        234.07        19.64 o                         
   0  26   5         43.06         35.22        17.22 o                         
   1  26   5        186.92        210.43        20.21 o                         
   0   0   6       6684.98       6437.16       158.68 o                         
   1   0   6      12418.10      13581.47       201.23 o                         
   2   0   6       1273.83       1428.65        24.52 o                         
   3   0   6      17875.05      19191.10       331.23 o                         
   4   0   6       3493.68       3459.11        56.86 o                         
   5   0   6       1966.76       1983.36        29.76 o                         
   6   0   6        709.03        705.39        15.39 o                         
   7   0   6         43.63         78.50        10.10 o                         
   8   0   6        357.90        336.03        11.95 o                         
   9   0   6         50.84         54.28        14.57 o                         
  10   0   6        685.28        680.84        24.93 o                         
 -10   1   6        106.01        163.91        16.23 o                         
  -9   1   6         13.59         21.28         9.73 o                         
  -8   1   6         34.44         51.86         8.98 o                         
  -7   1   6        429.43        420.40        15.41 o                         
  -6   1   6        990.68        941.58        23.77 o                         
  -5   1   6        520.14        553.75        12.93 o                         
  -4   1   6       1030.92        982.27        38.37 o                         
  -3   1   6        102.76        159.40        18.23 o                         
  -2   1   6       2200.69       2374.62        61.70 o                         
  -1   1   6       2021.14       1958.83        28.77 o                         
   0   1   6       2243.25       2334.71        42.46 o                         
   1   1   6       1933.21       1886.92        28.84 o                         
   2   1   6       2210.62       2423.52        36.16 o                         
   3   1   6        115.94        187.82        12.13 o                         
   4   1   6       1043.98        934.82        18.90 o                         
   5   1   6        529.70        552.88        18.82 o                         
   6   1   6        980.41        911.05        17.18 o                         
   7   1   6        423.11        420.44        12.19 o                         
   8   1   6         32.18         49.87         9.39 o                         
   9   1   6         13.43         37.28         8.82 o                         
  10   1   6        109.23        135.91        15.35 o                         
 -10   2   6        102.47        146.00        16.05 o                         
  -9   2   6        423.95        418.05        17.27 o                         
  -8   2   6        421.42        434.95        15.76 o                         
  -7   2   6       2364.40       2194.53        37.21 o                         
  -6   2   6       1551.19       1339.80        22.72 o                         
  -5   2   6       4903.69       4851.39        66.18 o                         
  -4   2   6        673.60        704.67        13.78 o                         
  -3   2   6       6124.05       5977.46       123.75 o                         
  -2   2   6       5423.80       5348.05        97.00 o                         
  -1   2   6       6204.55       6588.07       116.49 o                         
   0   2   6        107.55        109.31         3.66 o                         
   1   2   6       6233.60       6741.87        88.46 o                         
   2   2   6       5572.99       5659.72        79.66 o                         
   3   2   6       6091.72       6142.50        87.78 o                         
   4   2   6        650.16        721.42        23.09 o                         
   5   2   6       4879.14       4774.84        71.23 o                         
   6   2   6       1566.06       1362.73        22.56 o                         
   7   2   6       2400.34       2280.48        34.62 o                         
   8   2   6        416.25        391.88        14.28 o                         
   9   2   6        418.59        408.24        16.05 o                         
  10   2   6        104.77        127.65        15.81 o                         
 -10   3   6         16.25         47.03        16.40 o                         
  -9   3   6          2.95         24.96        19.01 o                         
  -8   3   6        188.10        199.57        13.16 o                         
  -7   3   6        774.39        801.84        16.79 o                         
  -6   3   6        415.63        403.09        11.45 o                         
  -5   3   6        467.54        417.57         9.93 o                         
  -4   3   6       4132.83       4072.36        61.40 o                         
  -3   3   6        464.28        477.02        13.49 o                         
  -2   3   6      11387.83      11466.45       178.87 o                         
  -1   3   6       3584.56       3504.86        63.89 o                         
   0   3   6        201.38        207.80        14.54 o                         
   1   3   6       3595.21       3666.37        52.51 o                         
   2   3   6      11300.88      11685.01       204.71 o                         
   3   3   6        477.89        511.97        10.26 o                         
   4   3   6       4155.09       4229.15        61.47 o                         
   5   3   6        450.94        384.82        10.46 o                         
   6   3   6        449.27        450.82        14.60 o                         
   7   3   6        773.01        817.22        18.62 o                         
   8   3   6        195.02        216.54        11.47 o                         
   9   3   6          2.74          5.99        14.15 o                         
  10   3   6         17.26         30.63        13.73 o                         
 -10   4   6         91.87        126.01        18.96 o                         
  -9   4   6         30.23         55.43        14.03 o                         
  -8   4   6        455.31        406.44        13.09 o                         
  -7   4   6        160.49        187.62        11.49 o                         
  -6   4   6       1182.82       1129.86        19.67 o                         
  -5   4   6        626.53        554.27        11.61 o                         
  -4   4   6        540.15        566.89        11.89 o                         
  -3   4   6       1331.80       1422.87        25.45 o                         
  -2   4   6       9668.08       9977.73       143.00 o                         
  -1   4   6       2626.32       2863.42        46.64 o                         
   0   4   6      21479.09      23009.83       279.67 o                         
   1   4   6       2622.03       2940.67        43.60 o                         
   2   4   6       9814.18      10235.49       157.22 o                         
   3   4   6       1351.22       1428.38        25.33 o                         
   4   4   6        522.11        552.72        11.49 o                         
   5   4   6        635.62        559.69        14.79 o                         
   6   4   6       1136.80       1059.66        21.03 o                         
   7   4   6        149.49        180.31        10.76 o                         
   8   4   6        443.76        431.03        16.18 o                         
   9   4   6         30.60         55.27        11.58 o                         
  10   4   6         88.07         97.50        15.80 o                         
 -10   5   6        154.44        167.94        28.74 o                         
  -9   5   6        210.28        198.71        13.15 o                         
  -8   5   6        158.80        170.14        11.03 o                         
  -7   5   6        191.29        197.76         8.93 o                         
  -6   5   6       2703.67       2543.73        38.26 o                         
  -5   5   6        923.35        809.33        15.65 o                         
  -4   5   6       1106.89       1066.84        19.90 o                         
  -3   5   6       4124.46       4105.79        61.17 o                         
  -2   5   6       1057.56       1029.75        15.96 o                         
  -1   5   6       2047.40       1727.85        31.32 o                         
   0   5   6      10376.00       9858.92       139.47 o                         
   1   5   6       1994.59       1667.91        51.57 o                         
   2   5   6       1058.14       1059.48        19.39 o                         
   3   5   6       4193.90       4265.42        67.40 o                         
   4   5   6       1086.67       1056.05        15.46 o                         
   5   5   6        921.05        826.66        12.39 o                         
   6   5   6       2721.43       2590.65        41.79 o                         
   7   5   6        177.81        183.83        10.45 o                         
   8   5   6        165.37        153.67        14.64 o                         
   9   5   6        210.33        155.85        14.28 o                         
  10   5   6        151.61        159.15        15.46 o                         
 -10   6   6        381.00        454.33        27.33 o                         
  -9   6   6          0.78         15.81        14.46 o                         
  -8   6   6        375.54        372.43        14.86 o                         
  -7   6   6        593.84        580.48        15.89 o                         
  -6   6   6         62.28        149.59        11.00 o                         
  -5   6   6        298.11        334.02         9.36 o                         
  -4   6   6        313.96        263.63        11.82 o                         
  -3   6   6       1141.16       1191.12        39.12 o                         
  -2   6   6        425.79        583.17         8.66 o                         
  -1   6   6       5966.30       6216.11        77.63 o                         
   0   6   6        194.77        164.21         6.34 o                         
   1   6   6       6111.96       6396.26       111.02 o                         
   2   6   6        392.04        556.50        12.85 o                         
   3   6   6       1165.34       1280.11        41.48 o                         
   4   6   6        319.17        267.92         6.34 o                         
   5   6   6        297.54        326.07         9.89 o                         
   6   6   6         66.06        136.49        11.58 o                         
   7   6   6        585.55        573.71        15.22 o                         
   8   6   6        366.05        328.28        16.40 o                         
   9   6   6          1.18         -1.27        10.49 o                         
  10   6   6        379.76        432.95        29.27 o                         
 -10   7   6         59.24         98.75        14.83 o                         
  -9   7   6         10.64          6.77        10.50 o                         
  -8   7   6         10.55         26.94         8.75 o                         
  -7   7   6        495.83        483.87        17.45 o                         
  -6   7   6       1735.73       1689.74        31.12 o                         
  -5   7   6        973.74        947.94        18.69 o                         
  -4   7   6        148.18        148.20         6.72 o                         
  -3   7   6        780.57        768.66        14.31 o                         
  -2   7   6       1997.72       1941.87        26.07 o                         
  -1   7   6      12453.42      13574.02       177.60 o                         
   0   7   6       1643.98       1424.46        22.58 o                         
   1   7   6      12526.71      13524.35       235.31 o                         
   2   7   6       1970.68       1973.20        37.93 o                         
   3   7   6        763.28        756.83        15.44 o                         
   4   7   6        150.28        172.05         9.56 o                         
   5   7   6        953.02        888.16        24.01 o                         
   6   7   6       1710.61       1641.20        33.42 o                         
   7   7   6        504.69        478.42        17.21 o                         
   8   7   6         11.34         20.82        10.29 o                         
   9   7   6         11.74         20.15        11.91 o                         
  10   7   6         57.98         89.36        14.15 o                         
 -10   8   6        104.58        112.61        16.67 o                         
  -9   8   6        286.12        306.37        16.93 o                         
  -8   8   6        170.62        175.42        20.32 o                         
  -7   8   6        526.11        496.90        15.05 o                         
  -6   8   6        201.86        236.07        10.74 o                         
  -5   8   6        348.61        353.73        11.36 o                         
  -4   8   6        801.56        813.08        17.25 o                         
  -3   8   6        383.31        465.27        12.69 o                         
  -2   8   6        977.52        840.97        12.96 o                         
  -1   8   6       4179.63       4203.43        64.43 o                         
   0   8   6       1501.02       1757.14        27.93 o                         
   1   8   6       4216.08       4319.98        76.98 o                         
   2   8   6        981.82        833.28        19.43 o                         
   3   8   6        356.12        443.70        15.15 o                         
   4   8   6        795.49        792.73        19.84 o                         
   5   8   6        366.55        396.59        19.35 o                         
   6   8   6        208.04        217.76        12.92 o                         
   7   8   6        527.81        480.51        35.99 o                         
   8   8   6        173.18        159.67        13.55 o                         
   9   8   6        282.06        280.00        17.54 o                         
  10   8   6        102.29        106.91        15.19 o                         
 -10   9   6         18.04         12.10        14.85 o                         
  -9   9   6         15.17         31.29        23.99 o                         
  -8   9   6         79.51         99.41        12.75 o                         
  -7   9   6         64.19         64.52         8.84 o                         
  -6   9   6        604.60        622.88        14.46 o                         
  -5   9   6       1973.07       1998.18        39.90 o                         
  -4   9   6       1418.42       1324.30        21.57 o                         
  -3   9   6       1815.82       1723.98        33.14 o                         
  -2   9   6       1125.90        887.64        14.50 o                         
  -1   9   6       2158.59       1927.64        28.53 o                         
   0   9   6       9021.43       9455.14       135.36 o                         
   1   9   6       2271.15       1989.55        30.83 o                         
   2   9   6       1083.47        829.79        19.87 o                         
   3   9   6       1838.52       1714.58        42.38 o                         
   4   9   6       1411.89       1341.04        29.49 o                         
   5   9   6       1969.55       1904.67        56.44 o                         
   6   9   6        602.57        615.68        25.49 o                         
   7   9   6         68.16         86.46        10.96 o                         
   8   9   6         81.43         83.73        12.10 o                         
   9   9   6         14.78         56.47        13.04 o                         
  10   9   6         18.69         40.21        13.80 o                         
 -10  10   6         61.64         69.59        19.34 o                         
  -9  10   6         32.36         38.68        15.22 o                         
  -8  10   6        134.37        151.28        16.26 o                         
  -7  10   6        343.24        346.68        13.06 o                         
  -6  10   6        527.69        513.65        15.70 o                         
  -5  10   6       1633.97       1565.79        25.55 o                         
  -4  10   6       1237.77       1193.37        22.27 o                         
  -3  10   6        942.13        982.03        20.46 o                         
  -2  10   6       1626.46       1649.25        24.73 o                         
  -1  10   6       7242.16       7772.40       112.31 o                         
   0  10   6        646.48        671.63        13.41 o                         
   1  10   6       7290.51       7775.99       112.14 o                         
   2  10   6       1610.39       1654.85        34.79 o                         
   3  10   6        945.68        958.71        23.88 o                         
   4  10   6       1179.05       1156.57        23.92 o                         
   5  10   6       1585.36       1549.91        35.17 o                         
   6  10   6        515.39        489.24        15.72 o                         
   7  10   6        349.73        361.28        20.21 o                         
   8  10   6        136.47        122.78        15.61 o                         
   9  10   6         33.16         69.48        15.36 o                         
  10  10   6         60.60         61.61        17.19 o                         
  -9  11   6         12.30         31.58        15.59 o                         
  -8  11   6         75.44        113.44        18.74 o                         
  -7  11   6        405.93        358.35        16.20 o                         
  -6  11   6        826.94        741.91        15.57 o                         
  -5  11   6       1967.62       1767.35        31.30 o                         
  -4  11   6       1620.00       1585.93        33.47 o                         
  -3  11   6        168.14        173.93        11.09 o                         
  -2  11   6        548.82        595.36        11.53 o                         
  -1  11   6        265.54        214.65         8.05 o                         
   0  11   6        461.37        398.42        10.74 o                         
   1  11   6        239.58        166.06         7.74 o                         
   2  11   6        515.95        568.82        17.50 o                         
   3  11   6        155.75        153.72        10.77 o                         
   4  11   6       1633.21       1576.95        36.11 o                         
   5  11   6       1952.27       1733.44        38.75 o                         
   6  11   6        814.68        749.56        43.31 o                         
   7  11   6        409.55        353.19        20.12 o                         
   8  11   6         77.59        107.06        16.21 o                         
   9  11   6         11.82         44.03        15.60 o                         
  -9  12   6         52.51         82.13        16.98 o                         
  -8  12   6         94.26         76.86        15.18 o                         
  -7  12   6        221.28        236.59        17.86 o                         
  -6  12   6        853.44        772.33        21.68 o                         
  -5  12   6        449.41        441.21        15.96 o                         
  -4  12   6       1945.72       1886.21        36.99 o                         
  -3  12   6        889.48        882.84        22.77 o                         
  -2  12   6       1522.68       1480.97        23.12 o                         
  -1  12   6        495.65        448.00        12.58 o                         
   0  12   6        626.80        664.53        20.06 o                         
   1  12   6        484.96        459.00        10.78 o                         
   2  12   6       1506.52       1455.29        28.33 o                         
   3  12   6        890.74        840.87        23.20 o                         
   4  12   6       1953.40       1935.84        50.23 o                         
   5  12   6        449.91        441.22        26.54 o                         
   6  12   6        873.69        884.04        42.29 o                         
   7  12   6        215.26        227.98        17.77 o                         
   8  12   6         92.17         57.51        15.16 o                         
   9  12   6         56.56        100.06        17.00 o                         
  -9  13   6          2.52         58.83        16.73 o                         
  -8  13   6          8.75          6.91        14.77 o                         
  -7  13   6         29.85         26.82        14.25 o                         
  -6  13   6        282.25        251.54        15.88 o                         
  -5  13   6        462.75        552.43        23.58 o                         
  -4  13   6        202.24        191.93         9.80 o                         
  -3  13   6        542.05        554.22        11.04 o                         
  -2  13   6        656.63        643.46        22.29 o                         
  -1  13   6        322.19        258.23         9.17 o                         
   0  13   6       4473.78       4568.44        68.52 o                         
   1  13   6        330.02        274.82        13.56 o                         
   2  13   6        671.94        658.50        16.27 o                         
   3  13   6        527.67        538.32        19.41 o                         
   4  13   6        194.46        185.77        16.20 o                         
   5  13   6        476.15        548.84        48.72 o                         
   6  13   6        295.25        286.54        18.63 o                         
   7  13   6         29.69         19.13        12.40 o                         
   8  13   6          9.84         16.47        15.10 o                         
   9  13   6          2.42         53.21        16.54 o                         
  -9  14   6         54.93         72.77        18.74 o                         
  -8  14   6         98.67        103.72        17.02 o                         
  -7  14   6         19.93         27.63        14.40 o                         
  -6  14   6        188.80        166.51        16.28 o                         
  -5  14   6        388.16        419.23        16.26 o                         
  -4  14   6       3090.19       2755.98        55.82 o                         
  -3  14   6       1273.27       1211.07        19.13 o                         
  -2  14   6       1175.75       1117.60        21.52 o                         
  -1  14   6        317.87        352.30        11.09 o                         
   0  14   6        474.10        448.93        14.02 o                         
   1  14   6        324.59        354.40        10.92 o                         
   2  14   6       1188.72       1129.58        29.88 o                         
   3  14   6       1286.07       1243.55        30.68 o                         
   4  14   6       3117.51       2845.44        57.53 o                         
   5  14   6        376.00        346.92        16.96 o                         
   6  14   6        192.70        177.13        20.99 o                         
   7  14   6         20.97         14.76        13.97 o                         
   8  14   6        101.52         74.26        16.42 o                         
   9  14   6         55.53         56.19        17.71 o                         
  -8  15   6         48.56         78.17        17.65 o                         
  -7  15   6         67.35         91.41        15.88 o                         
  -6  15   6        194.46        174.57        16.59 o                         
  -5  15   6        435.73        439.94        16.89 o                         
  -4  15   6         27.84         32.93         8.52 o                         
  -3  15   6         45.16         51.14         6.13 o                         
  -2  15   6       2492.13       2267.82        35.22 o                         
  -1  15   6       2136.39       1925.69        40.42 o                         
   0  15   6       1044.32       1122.03        21.82 o                         
   1  15   6       2146.33       2000.00        33.01 o                         
   2  15   6       2492.22       2289.82        42.14 o                         
   3  15   6         45.28         44.78        10.86 o                         
   4  15   6         33.80          9.89         9.58 o                         
   5  15   6        451.16        401.82        18.39 o                         
   6  15   6        200.78        185.97        19.49 o                         
   7  15   6         68.39         72.10        15.81 o                         
   8  15   6         47.80         16.31        15.45 o                         
  -8  16   6        129.95        124.32        19.42 o                         
  -7  16   6        360.39        393.04        23.85 o                         
  -6  16   6        191.35        196.55        20.54 o                         
  -5  16   6         34.39         57.29        11.00 o                         
  -4  16   6        534.02        474.14        19.43 o                         
  -3  16   6        559.92        526.97        13.38 o                         
  -2  16   6        494.22        515.43        13.47 o                         
  -1  16   6        620.93        639.59        16.14 o                         
   0  16   6       1915.15       1965.66        33.80 o                         
   1  16   6        636.87        636.59        15.09 o                         
   2  16   6        499.13        526.28        19.26 o                         
   3  16   6        547.96        529.24        20.54 o                         
   4  16   6        545.80        531.30        21.73 o                         
   5  16   6         33.52         59.96        13.95 o                         
   6  16   6        192.49        217.20        18.60 o                         
   7  16   6        365.33        336.54        22.32 o                         
   8  16   6        133.95         82.87        17.43 o                         
  -8  17   6         87.81         86.60        19.30 o                         
  -7  17   6         11.42         60.07        16.96 o                         
  -6  17   6         74.67        118.65        26.84 o                         
  -5  17   6        800.90        780.42        29.91 o                         
  -4  17   6        102.05        111.00         9.45 o                         
  -3  17   6        219.43        243.11        10.12 o                         
  -2  17   6         31.25         40.76         6.84 o                         
  -1  17   6        950.40        910.44        18.61 o                         
   0  17   6        131.08        144.53         9.11 o                         
   1  17   6        946.53        909.50        19.29 o                         
   2  17   6         33.01         40.05         8.15 o                         
   3  17   6        226.75        251.80        15.62 o                         
   4  17   6         97.01        129.60        13.22 o                         
   5  17   6        790.74        682.09        30.94 o                         
   6  17   6         78.75        141.85        18.04 o                         
   7  17   6         10.38         22.71        15.10 o                         
   8  17   6         84.22         86.63        19.19 o                         
  -7  18   6        104.80        103.38        18.33 o                         
  -6  18   6         19.65         45.02        15.57 o                         
  -5  18   6        124.21        125.79        16.09 o                         
  -4  18   6        615.77        548.75        17.12 o                         
  -3  18   6        168.38        160.00        10.59 o                         
  -2  18   6        446.26        420.16        13.04 o                         
  -1  18   6         25.80         24.69         7.44 o                         
   0  18   6       1822.96       1825.74        30.09 o                         
   1  18   6         25.29         32.03         8.82 o                         
   2  18   6        454.88        427.89        18.82 o                         
   3  18   6        175.42        161.65        14.60 o                         
   4  18   6        624.20        577.32        22.73 o                         
   5  18   6        131.00        117.67        19.57 o                         
   6  18   6         18.19         56.06        15.88 o                         
   7  18   6        102.15         87.33        17.93 o                         
  -7  19   6        136.56        135.15        19.70 o                         
  -6  19   6        697.57        703.92        30.29 o                         
  -5  19   6        314.65        339.54        37.64 o                         
  -4  19   6        177.75        188.86        20.24 o                         
  -3  19   6        254.21        245.76        18.04 o                         
  -2  19   6         53.72         53.09         7.68 o                         
  -1  19   6        847.34        806.42        17.94 o                         
   0  19   6       1539.55       1487.87        32.63 o                         
   1  19   6        847.38        826.23        22.92 o                         
   2  19   6         59.47         44.56         9.33 o                         
   3  19   6        246.97        198.68        15.80 o                         
   4  19   6        180.40        193.03        16.23 o                         
   5  19   6        301.42        281.70        28.93 o                         
   6  19   6        709.42        691.79        30.29 o                         
   7  19   6        140.83        170.65        20.29 o                         
  -6  20   6        130.28        167.69        19.71 o                         
  -5  20   6        225.81        282.30        29.24 o                         
  -4  20   6          9.25          8.33        13.27 o                         
  -3  20   6        146.20        148.19        11.52 o                         
  -2  20   6         19.34          5.28         7.23 o                         
  -1  20   6        465.18        404.65        13.84 o                         
   0  20   6        794.15        749.85        19.64 o                         
   1  20   6        460.14        379.31        16.34 o                         
   2  20   6         19.84          7.00         9.52 o                         
   3  20   6        137.50        168.63        13.60 o                         
   4  20   6          8.66        -12.00        12.00 o                         
   5  20   6        227.55        255.91        24.79 o                         
   6  20   6        131.81        163.35        20.47 o                         
  -6  21   6        115.80        115.65        18.18 o                         
  -5  21   6         36.09         31.65        17.09 o                         
  -4  21   6         83.51         60.83        15.24 o                         
  -3  21   6        861.79        789.45        23.16 o                         
  -2  21   6        199.20        217.17        12.95 o                         
  -1  21   6         95.56         83.39         9.32 o                         
   0  21   6        864.46        814.89        21.05 o                         
   1  21   6         94.26        105.94        11.77 o                         
   2  21   6        203.20        227.75        14.96 o                         
   3  21   6        870.01        800.78        24.08 o                         
   4  21   6         76.30         65.26        19.30 o                         
   5  21   6         38.18         28.15        16.42 o                         
   6  21   6        115.54        110.29        31.79 o                         
  -5  22   6        101.27         79.01        17.37 o                         
  -4  22   6        222.06        193.50        18.89 o                         
  -3  22   6          3.66         28.76        11.68 o                         
  -2  22   6        323.94        350.48        16.29 o                         
  -1  22   6          6.82         -2.11         9.00 o                         
   0  22   6         56.71         61.49        10.38 o                         
   1  22   6          5.90          5.07         8.87 o                         
   2  22   6        330.19        367.37        18.30 o                         
   3  22   6          2.69        -12.57        12.57 o                         
   4  22   6        227.99        193.05        31.88 o                         
   5  22   6         99.16        114.89        18.69 o                         
  -5  23   6         29.72         31.49        21.29 o                         
  -4  23   6         39.57         65.25        16.36 o                         
  -3  23   6        232.65        241.71        17.55 o                         
  -2  23   6        366.58        333.23        19.66 o                         
  -1  23   6        229.32        232.55        14.08 o                         
   0  23   6         36.42         29.13        12.62 o                         
   1  23   6        229.37        254.55        16.58 o                         
   2  23   6        362.64        347.60        18.42 o                         
   3  23   6        227.42        242.19        33.89 o                         
   4  23   6         37.79         85.86        20.57 o                         
   5  23   6         30.87         30.17        17.73 o                         
  -4  24   6         48.36         55.08        16.47 o                         
  -3  24   6         64.26         81.35        19.48 o                         
  -2  24   6        201.61        246.97        19.62 o                         
  -1  24   6        230.37        234.38        16.24 o                         
   0  24   6         83.51         92.79        11.68 o                         
   1  24   6        217.69        207.78        16.27 o                         
   2  24   6        198.20        229.53        25.17 o                         
   3  24   6         60.94         67.25        16.18 o                         
   4  24   6         50.31         63.06        21.15 o                         
  -2  25   6        107.15        148.43        18.44 o                         
  -1  25   6        185.24        169.73        15.78 o                         
   0  25   6         13.75         -6.28        11.56 o                         
   1  25   6        190.95        181.05        16.18 o                         
   2  25   6        108.60        124.52        18.30 o                         
   1   0   7       6067.13       6313.27       108.80 o                         
   2   0   7        461.04        668.84        24.41 o                         
   3   0   7        185.54        186.48        15.58 o                         
   4   0   7       3685.02       3123.29        58.17 o                         
   5   0   7       3834.96       3760.87        52.61 o                         
   6   0   7        677.50        744.63        15.28 o                         
   7   0   7        188.33        243.46         9.81 o                         
   8   0   7         17.11         29.97         7.52 o                         
   9   0   7        169.56        129.42        12.08 o                         
  10   0   7         79.38         86.60        15.75 o                         
 -10   1   7          8.74         57.67        14.63 o                         
  -9   1   7          4.29         42.35         9.85 o                         
  -8   1   7        157.73        157.05         9.94 o                         
  -7   1   7       1586.62       1485.48        26.52 o                         
  -6   1   7        758.90        730.27        16.36 o                         
  -5   1   7       1902.71       1800.28        29.72 o                         
  -4   1   7         84.78        108.13         7.04 o                         
  -3   1   7       1516.92       1500.06        54.33 o                         
  -2   1   7       6467.44       6430.25       114.02 o                         
  -1   1   7      17667.82      17684.26       305.65 o                         
   0   1   7       3688.81       4529.95        80.38 o                         
   1   1   7      17596.85      17829.82       273.61 o                         
   2   1   7       6554.30       6550.33        93.31 o                         
   3   1   7       1412.13       1453.55        41.22 o                         
   4   1   7         84.69        123.05         8.36 o                         
   5   1   7       1895.86       1805.79        29.77 o                         
   6   1   7        755.93        758.87        16.51 o                         
   7   1   7       1602.32       1424.65        24.59 o                         
   8   1   7        154.84        151.64         9.21 o                         
   9   1   7          3.90         42.09        10.23 o                         
  10   1   7          8.17         53.63        13.39 o                         
 -10   2   7        109.39        134.86        15.81 o                         
  -9   2   7        247.84        301.04        16.18 o                         
  -8   2   7        230.89        253.43        11.62 o                         
  -7   2   7        157.49        225.79        10.30 o                         
  -6   2   7       2789.93       2581.50        41.75 o                         
  -5   2   7         94.95        132.98         7.28 o                         
  -4   2   7       1644.40       1461.02        41.82 o                         
  -3   2   7        187.89        195.26        11.01 o                         
  -2   2   7       9669.81       9678.13       172.59 o                         
  -1   2   7       3235.83       2957.17        47.76 o                         
   0   2   7       2126.61       1831.19        53.07 o                         
   1   2   7       3177.44       2951.48        47.94 o                         
   2   2   7       9815.43      10119.12       141.23 o                         
   3   2   7        178.89        197.00         9.39 o                         
   4   2   7       1617.77       1544.02        63.85 o                         
   5   2   7        103.49        127.80         7.04 o                         
   6   2   7       2796.46       2661.10        38.87 o                         
   7   2   7        152.29        203.02        15.29 o                         
   8   2   7        232.91        247.95        12.11 o                         
   9   2   7        246.11        273.54        20.71 o                         
  10   2   7        106.39        104.61        15.21 o                         
 -10   3   7        226.57        211.80        26.97 o                         
  -9   3   7        101.38        129.31        12.32 o                         
  -8   3   7         78.09        110.92         9.08 o                         
  -7   3   7       1057.71       1064.21        21.08 o                         
  -6   3   7        569.40        592.98        16.65 o                         
  -5   3   7        502.68        553.26        16.17 o                         
  -4   3   7       4142.61       4117.28        67.15 o                         
  -3   3   7        545.14        699.50        18.00 o                         
  -2   3   7      10023.00      10301.69       179.73 o                         
  -1   3   7       1750.41       1628.81        31.81 o                         
   0   3   7       1837.40       1942.42        32.42 o                         
   1   3   7       1842.42       1744.64        32.32 o                         
   2   3   7       9979.47      10441.19       180.63 o                         
   3   3   7        513.47        669.21        12.90 o                         
   4   3   7       4120.51       4098.01        67.15 o                         
   5   3   7        524.55        561.39        12.85 o                         
   6   3   7        575.86        579.17        16.69 o                         
   7   3   7       1044.11       1031.53        19.46 o                         
   8   3   7         90.34        124.26        10.61 o                         
   9   3   7        107.53        140.52        16.34 o                         
  10   3   7        221.65        196.09        17.43 o                         
 -10   4   7         33.07         61.71        16.99 o                         
  -9   4   7         48.49         75.64        11.43 o                         
  -8   4   7        357.99        362.55        13.24 o                         
  -7   4   7       1218.79       1217.55        22.24 o                         
  -6   4   7        161.67        187.76         8.50 o                         
  -5   4   7        557.92        618.82        13.95 o                         
  -4   4   7       3267.19       3174.49        48.37 o                         
  -3   4   7        693.33        651.91        20.01 o                         
  -2   4   7       4619.42       4616.38        75.44 o                         
  -1   4   7       8266.73       7899.71       138.30 o                         
   0   4   7      16461.12      17065.61       240.16 o                         
   1   4   7       8199.30       7959.39       148.59 o                         
   2   4   7       4734.47       4925.81        77.00 o                         
   3   4   7        674.63        678.44        17.08 o                         
   4   4   7       3227.47       3238.66        48.50 o                         
   5   4   7        531.28        567.36        27.50 o                         
   6   4   7        162.88        207.82         8.10 o                         
   7   4   7       1241.88       1255.31        22.99 o                         
   8   4   7        361.74        355.01        14.22 o                         
   9   4   7         47.93         72.12        11.85 o                         
  10   4   7         31.08         48.77        14.23 o                         
 -10   5   7        107.41        111.42        18.89 o                         
  -9   5   7         38.97         48.10        11.07 o                         
  -8   5   7         98.47         96.58        10.17 o                         
  -7   5   7         27.68         60.74         6.71 o                         
  -6   5   7         24.94         77.04         6.48 o                         
  -5   5   7        994.20        867.22        22.13 o                         
  -4   5   7        665.07        675.89        17.30 o                         
  -3   5   7        363.30        325.09        17.44 o                         
  -2   5   7        250.89        226.21        11.77 o                         
  -1   5   7      15072.03      15825.91       207.29 o                         
   0   5   7       5717.83       5731.09        82.27 o                         
   1   5   7      15255.49      16051.26       275.13 o                         
   2   5   7        252.57        227.89         8.95 o                         
   3   5   7        355.22        331.89        11.27 o                         
   4   5   7        663.67        681.19        20.98 o                         
   5   5   7        947.23        824.24        12.43 o                         
   6   5   7         23.19         61.79        10.33 o                         
   7   5   7         24.99         56.34         7.58 o                         
   8   5   7        104.54         96.10        11.54 o                         
   9   5   7         36.44         65.82        11.92 o                         
  10   5   7        109.73        108.55        14.60 o                         
 -10   6   7         17.82         32.95        16.49 o                         
  -9   6   7         75.38         68.99        11.82 o                         
  -8   6   7         56.86         74.21         9.82 o                         
  -7   6   7        305.07        292.02        14.11 o                         
  -6   6   7       2309.48       2237.34        34.06 o                         
  -5   6   7        660.74        525.96        11.30 o                         
  -4   6   7        974.51       1007.44        17.89 o                         
  -3   6   7        202.77        185.58         8.58 o                         
  -2   6   7        829.10        798.45        11.97 o                         
  -1   6   7       2863.13       3394.04        43.74 o                         
   0   6   7        706.83        805.49        15.34 o                         
   1   6   7       2902.47       3540.98        63.08 o                         
   2   6   7        798.22        771.35        17.97 o                         
   3   6   7        198.63        195.83        12.52 o                         
   4   6   7        988.21       1044.28        20.03 o                         
   5   6   7        675.92        543.82         9.52 o                         
   6   6   7       2282.92       2203.05        45.92 o                         
   7   6   7        300.00        272.66        13.02 o                         
   8   6   7         61.68         70.18        11.59 o                         
   9   6   7         77.02         62.89        12.07 o                         
  10   6   7         18.07         58.00        13.77 o                         
 -10   7   7         94.00         77.19        19.59 o                         
  -9   7   7         57.69         80.42        12.46 o                         
  -8   7   7         72.30         81.95         9.83 o                         
  -7   7   7        600.70        563.04        16.31 o                         
  -6   7   7       2047.15       1915.61        33.26 o                         
  -5   7   7       1670.98       1473.58        26.48 o                         
  -4   7   7        329.28        318.55        10.75 o                         
  -3   7   7        555.27        549.94         8.95 o                         
  -2   7   7       4611.63       4567.89        57.82 o                         
  -1   7   7        347.77        418.88        15.48 o                         
   0   7   7      10744.06      10230.28       159.17 o                         
   1   7   7        349.25        425.64        12.66 o                         
   2   7   7       4568.89       4559.00        82.68 o                         
   3   7   7        589.12        603.24        18.97 o                         
   4   7   7        322.22        330.80         8.93 o                         
   5   7   7       1661.48       1508.50        28.68 o                         
   6   7   7       2061.59       1879.58        41.75 o                         
   7   7   7        622.52        580.97        19.17 o                         
   8   7   7         74.73         81.79        11.78 o                         
   9   7   7         57.97         78.70        14.83 o                         
  10   7   7         94.25        106.26        15.51 o                         
 -10   8   7          1.32         -8.58        14.53 o                         
  -9   8   7          4.62         13.26        11.27 o                         
  -8   8   7        427.73        400.58        18.86 o                         
  -7   8   7        703.79        600.25        16.42 o                         
  -6   8   7        496.80        464.06        15.89 o                         
  -5   8   7         25.95         25.58         5.57 o                         
  -4   8   7        279.75        312.50         9.21 o                         
  -3   8   7       2443.52       2500.40        39.12 o                         
  -2   8   7        573.14        583.66        10.10 o                         
  -1   8   7       3831.29       3939.88        54.17 o                         
   0   8   7       9854.09      10621.74       150.98 o                         
   1   8   7       3815.94       3977.66        84.16 o                         
   2   8   7        582.01        604.74        21.59 o                         
   3   8   7       2455.34       2554.02        48.63 o                         
   4   8   7        260.02        289.86        12.15 o                         
   5   8   7         30.75         38.70         6.00 o                         
   6   8   7        493.81        507.10        29.91 o                         
   7   8   7        693.27        597.24        19.57 o                         
   8   8   7        432.81        404.82        18.41 o                         
   9   8   7          5.10         -0.30        11.31 o                         
  10   8   7          2.04         30.56        14.07 o                         
 -10   9   7         93.35         98.17        17.69 o                         
  -9   9   7        220.00        212.65        18.54 o                         
  -8   9   7        476.49        435.58        15.71 o                         
  -7   9   7        223.63        230.79        10.33 o                         
  -6   9   7        470.78        437.86        13.42 o                         
  -5   9   7       1030.20       1012.15        18.60 o                         
  -4   9   7        383.27        415.01        10.26 o                         
  -3   9   7        559.87        608.07        28.26 o                         
  -2   9   7         42.23         28.13         5.09 o                         
  -1   9   7        494.49        444.55        11.16 o                         
   0   9   7        553.44        730.49        18.58 o                         
   1   9   7        453.89        403.48        25.38 o                         
   2   9   7         49.45         34.90         5.79 o                         
   3   9   7        570.35        584.46        19.04 o                         
   4   9   7        368.69        396.82        20.54 o                         
   5   9   7       1042.68       1013.20        24.12 o                         
   6   9   7        461.49        446.72        22.91 o                         
   7   9   7        233.41        271.75        17.30 o                         
   8   9   7        471.33        420.88        22.14 o                         
   9   9   7        220.94        183.69        15.65 o                         
  10   9   7         95.29        105.74        15.43 o                         
  -9  10   7        143.57        149.25        23.59 o                         
  -8  10   7        149.50        177.89        17.24 o                         
  -7  10   7        178.22        169.82         9.45 o                         
  -6  10   7        510.22        478.12        21.96 o                         
  -5  10   7       2923.63       2634.66        40.24 o                         
  -4  10   7        113.28        152.19         9.15 o                         
  -3  10   7       2314.43       2238.94        36.40 o                         
  -2  10   7        750.64        731.35        13.13 o                         
  -1  10   7        487.10        463.70        11.10 o                         
   0  10   7       3681.48       3940.08        58.93 o                         
   1  10   7        487.70        451.57        12.49 o                         
   2  10   7        720.83        707.81        18.39 o                         
   3  10   7       2330.81       2258.49        44.45 o                         
   4  10   7        103.33        133.99        14.32 o                         
   5  10   7       3005.17       2862.04        54.39 o                         
   6  10   7        503.82        452.65        26.28 o                         
   7  10   7        181.17        150.27        14.92 o                         
   8  10   7        144.33        201.07        17.77 o                         
   9  10   7        139.58        130.87        17.09 o                         
  -9  11   7        137.87         92.85        16.76 o                         
  -8  11   7         84.56        116.54        16.56 o                         
  -7  11   7          8.62         12.94        10.12 o                         
  -6  11   7        389.51        432.02        13.46 o                         
  -5  11   7        306.01        308.49        11.99 o                         
  -4  11   7        455.65        469.15        15.32 o                         
  -3  11   7        862.57        841.75        16.57 o                         
  -2  11   7        188.18        242.57        12.81 o                         
  -1  11   7       1717.60       1824.94        30.14 o                         
   0  11   7       2960.58       2761.70        42.71 o                         
   1  11   7       1729.18       1848.97        29.75 o                         
   2  11   7        189.17        263.73        28.49 o                         
   3  11   7        875.13        841.75        22.74 o                         
   4  11   7        456.51        457.39        21.89 o                         
   5  11   7        304.49        309.00        11.64 o                         
   6  11   7        396.30        419.31        20.84 o                         
   7  11   7          6.44         11.10        17.75 o                         
   8  11   7         84.97         97.97        21.89 o                         
   9  11   7        129.23        143.26        21.03 o                         
  -9  12   7         82.32         74.68        16.88 o                         
  -8  12   7         88.27        102.93        17.72 o                         
  -7  12   7        137.35        158.76        17.19 o                         
  -6  12   7        313.43        315.58        12.72 o                         
  -5  12   7        521.87        509.44        20.40 o                         
  -4  12   7       1677.50       1672.96        33.55 o                         
  -3  12   7       2099.84       2118.83        31.34 o                         
  -2  12   7       1095.93       1096.77        24.89 o                         
  -1  12   7        222.97        244.80        10.18 o                         
   0  12   7        866.76        933.36        17.82 o                         
   1  12   7        256.27        275.23         7.96 o                         
   2  12   7       1125.31       1125.00        28.64 o                         
   3  12   7       2072.41       2121.73        44.61 o                         
   4  12   7       1662.12       1652.83        37.49 o                         
   5  12   7        520.80        489.22        18.40 o                         
   6  12   7        317.73        328.01        22.13 o                         
   7  12   7        143.78        147.59        24.59 o                         
   8  12   7         90.48         98.16        15.83 o                         
   9  12   7         80.36        103.17        16.68 o                         
  -9  13   7         17.56         29.74        16.61 o                         
  -8  13   7         18.21         19.37        15.35 o                         
  -7  13   7         58.45         58.24        14.53 o                         
  -6  13   7        562.65        551.78        18.88 o                         
  -5  13   7        626.32        518.44        17.33 o                         
  -4  13   7         12.61         37.95         9.76 o                         
  -3  13   7        351.10        366.32         8.90 o                         
  -2  13   7        164.07        168.57         8.43 o                         
  -1  13   7       2172.63       2225.95        35.97 o                         
   0  13   7          0.04          2.84         4.95 o                         
   1  13   7       2124.59       2154.03        35.24 o                         
   2  13   7        160.86        165.31        11.96 o                         
   3  13   7        351.58        356.34        16.28 o                         
   4  13   7         12.27         39.86        10.69 o                         
   5  13   7        599.13        504.30        20.96 o                         
   6  13   7        541.17        521.54        27.68 o                         
   7  13   7         60.09         68.02        14.70 o                         
   8  13   7         20.11          7.62        13.78 o                         
   9  13   7         17.50         27.05        16.02 o                         
  -9  14   7         43.61         55.45        18.14 o                         
  -8  14   7         15.31         27.66        22.98 o                         
  -7  14   7         11.12         22.30        14.09 o                         
  -6  14   7        152.89        172.96        12.46 o                         
  -5  14   7        350.67        365.38        23.14 o                         
  -4  14   7        709.14        633.27        16.84 o                         
  -3  14   7       1379.87       1375.05        21.25 o                         
  -2  14   7        250.20        262.46        13.94 o                         
  -1  14   7       1037.19       1017.06        20.01 o                         
   0  14   7        398.99        397.98        13.16 o                         
   1  14   7       1053.70        988.39        19.17 o                         
   2  14   7        265.28        261.02        18.67 o                         
   3  14   7       1413.06       1422.27        41.39 o                         
   4  14   7        692.21        663.41        22.01 o                         
   5  14   7        347.91        356.41        17.22 o                         
   6  14   7        147.62        131.01        17.79 o                         
   7  14   7         10.11         21.59        13.61 o                         
   8  14   7         14.80         -0.25        13.88 o                         
   9  14   7         43.58         58.11        17.47 o                         
  -8  15   7         93.61         67.15        30.89 o                         
  -7  15   7          1.75         16.70        22.79 o                         
  -6  15   7        109.08        165.54        25.34 o                         
  -5  15   7        146.86        150.18        11.73 o                         
  -4  15   7        470.81        438.68        15.84 o                         
  -3  15   7        291.43        296.25        10.20 o                         
  -2  15   7        268.81        273.76        10.83 o                         
  -1  15   7       2965.42       2834.56        45.80 o                         
   0  15   7         24.59          6.13         5.82 o                         
   1  15   7       2946.84       2870.34        45.45 o                         
   2  15   7        279.76        302.11        12.46 o                         
   3  15   7        310.07        311.89        16.45 o                         
   4  15   7        476.45        451.76        19.44 o                         
   5  15   7        137.84        135.57        15.44 o                         
   6  15   7        114.50        116.59        18.52 o                         
   7  15   7          2.26         11.43        14.36 o                         
   8  15   7         92.07         77.49        17.72 o                         
  -8  16   7         16.68         45.42        17.85 o                         
  -7  16   7        112.25        132.51        18.08 o                         
  -6  16   7        340.32        363.42        27.59 o                         
  -5  16   7        600.53        581.86        19.39 o                         
  -4  16   7         71.25         75.45         8.57 o                         
  -3  16   7        335.89        275.71         9.91 o                         
  -2  16   7        669.96        664.71        16.24 o                         
  -1  16   7        140.87        164.13        12.39 o                         
   0  16   7        495.13        411.35        15.18 o                         
   1  16   7        133.59        153.51         8.17 o                         
   2  16   7        667.11        663.13        18.43 o                         
   3  16   7        336.78        297.52        16.58 o                         
   4  16   7         68.48         54.80        11.33 o                         
   5  16   7        590.61        542.66        21.67 o                         
   6  16   7        347.67        346.55        25.61 o                         
   7  16   7        112.49        115.61        18.22 o                         
   8  16   7         17.80         40.25        18.59 o                         
  -8  17   7          7.51          0.54        17.22 o                         
  -7  17   7         70.83        128.18        18.04 o                         
  -6  17   7        845.60        882.36        37.82 o                         
  -5  17   7        162.41        164.94        16.46 o                         
  -4  17   7         18.48         19.65         9.90 o                         
  -3  17   7         97.68        102.12         7.25 o                         
  -2  17   7         43.58         20.47         6.48 o                         
  -1  17   7       1683.25       1519.27        28.28 o                         
   0  17   7         11.05         26.98         8.98 o                         
   1  17   7       1699.39       1513.98        27.54 o                         
   2  17   7         34.69         12.00         7.87 o                         
   3  17   7        107.78         74.29        11.93 o                         
   4  17   7         18.51          7.73        10.69 o                         
   5  17   7        168.31        164.10        19.31 o                         
   6  17   7        850.57        833.50        30.18 o                         
   7  17   7         72.27         71.78        16.76 o                         
   8  17   7          8.51         18.89        17.99 o                         
  -7  18   7         58.30        101.54        17.98 o                         
  -6  18   7         53.82        117.88        17.34 o                         
  -5  18   7        455.04        433.95        23.15 o                         
  -4  18   7        293.99        269.37        13.04 o                         
  -3  18   7         76.45         80.72         9.37 o                         
  -2  18   7         72.41         73.38         7.60 o                         
  -1  18   7        227.20        236.08        10.47 o                         
   0  18   7          5.25         14.82         6.84 o                         
   1  18   7        234.82        214.42        15.21 o                         
   2  18   7         70.06         73.35        16.17 o                         
   3  18   7         71.61         70.99        12.72 o                         
   4  18   7        285.76        257.74        16.91 o                         
   5  18   7        454.23        399.20        26.74 o                         
   6  18   7         56.33         94.96        16.40 o                         
   7  18   7         60.30         64.51        19.34 o                         
  -7  19   7         15.30         24.20        29.54 o                         
  -6  19   7        241.07        300.72        22.12 o                         
  -5  19   7         51.28        125.76        16.34 o                         
  -4  19   7         12.85         36.72        10.70 o                         
  -3  19   7        510.19        507.86        17.00 o                         
  -2  19   7         58.85         54.97         7.87 o                         
  -1  19   7        119.46        117.22         8.77 o                         
   0  19   7        323.31        405.51        24.03 o                         
   1  19   7        115.83         97.15        10.86 o                         
   2  19   7         52.70         41.22         8.89 o                         
   3  19   7        494.45        487.02        22.53 o                         
   4  19   7         11.97        -11.99        12.91 o                         
   5  19   7         48.33         73.93        18.58 o                         
   6  19   7        247.87        316.74        23.04 o                         
   7  19   7         15.51         33.84        17.00 o                         
  -6  20   7        112.44        148.92        19.51 o                         
  -5  20   7        156.64        123.79        17.39 o                         
  -4  20   7        218.93        206.84        17.93 o                         
  -3  20   7         27.47         82.81        13.43 o                         
  -2  20   7        150.54        135.66         9.68 o                         
  -1  20   7        278.18        300.32        12.22 o                         
   0  20   7          1.57         -1.91         7.86 o                         
   1  20   7        277.52        270.17        13.21 o                         
   2  20   7        154.52        132.39        14.75 o                         
   3  20   7         30.39         55.77        13.40 o                         
   4  20   7        227.94        221.35        17.54 o                         
   5  20   7        163.19        147.01        21.58 o                         
   6  20   7        107.05        131.02        21.48 o                         
  -6  21   7         30.53         28.32        16.69 o                         
  -5  21   7          6.51         15.82        15.18 o                         
  -4  21   7        227.88        248.28        19.74 o                         
  -3  21   7        152.77        158.79        12.11 o                         
  -2  21   7          7.75          4.90         8.89 o                         
  -1  21   7         40.56         34.76         9.10 o                         
   0  21   7         90.65         72.12        10.05 o                         
   1  21   7         36.57         25.79        11.69 o                         
   2  21   7          9.09         15.64        10.23 o                         
   3  21   7        152.26        136.86        13.27 o                         
   4  21   7        229.27        206.33        22.08 o                         
   5  21   7          5.13         21.45        19.01 o                         
   6  21   7         30.20         30.79        17.23 o                         
  -5  22   7         65.74         68.20        17.05 o                         
  -4  22   7         21.11         32.96        14.42 o                         
  -3  22   7        158.98        196.00        19.67 o                         
  -2  22   7        277.53        311.47        21.56 o                         
  -1  22   7        214.40        204.19        13.04 o                         
   0  22   7        127.90        133.63        11.59 o                         
   1  22   7        213.74        207.10        18.64 o                         
   2  22   7        277.16        310.41        17.08 o                         
   3  22   7        154.85        177.28        17.40 o                         
   4  22   7         21.06         58.89        19.35 o                         
   5  22   7         64.29        100.31        24.87 o                         
  -4  23   7        110.15        162.49        28.79 o                         
  -3  23   7         21.08         18.73        13.54 o                         
  -2  23   7         30.06         46.82        14.12 o                         
  -1  23   7        600.11        587.48        20.10 o                         
   0  23   7        185.17        144.02        12.54 o                         
   1  23   7        591.98        615.60        31.67 o                         
   2  23   7         28.98         61.51        12.34 o                         
   3  23   7         22.21         41.54        14.50 o                         
   4  23   7        112.55        140.54        22.32 o                         
  -3  24   7         33.54         37.37        17.85 o                         
  -2  24   7        343.35        341.57        18.64 o                         
  -1  24   7        153.37        198.28        23.67 o                         
   0  24   7          0.17         -1.30        10.24 o                         
   1  24   7        155.02        168.54        22.15 o                         
   2  24   7        343.91        336.18        22.03 o                         
   3  24   7         35.58         41.89        15.66 o                         
  -2  25   7        462.41        471.52        26.19 o                         
  -1  25   7         26.25         11.41        12.30 o                         
   0  25   7          0.96        -11.20        11.20 o                         
   1  25   7         26.49          6.28        12.61 o                         
   2  25   7        464.11        502.17        26.48 o                         
   0   0   8         23.78          7.72         7.79 o                         
   1   0   8       2820.06       2283.23        48.78 o                         
   2   0   8       3483.38       3646.50        75.98 o                         
   3   0   8       1871.07       2039.17        45.37 o                         
   4   0   8        238.63        336.55        13.60 o                         
   5   0   8       1928.96       1880.38        34.05 o                         
   6   0   8       2610.84       2373.37        38.70 o                         
   7   0   8        360.16        365.97        12.53 o                         
   8   0   8         66.90         79.44         9.91 o                         
   9   0   8        111.22        160.23        19.04 o                         
  10   0   8          0.59          7.78        15.24 o                         
 -10   1   8         38.17         66.05        17.21 o                         
  -9   1   8        277.00        300.91        16.56 o                         
  -8   1   8         58.96        114.75        11.62 o                         
  -7   1   8        132.69        152.47        11.65 o                         
  -6   1   8        490.49        483.26        13.31 o                         
  -5   1   8       1425.24       1421.59        30.19 o                         
  -4   1   8       1248.50       1425.32        33.09 o                         
  -3   1   8      12739.93      13177.71       263.92 o                         
  -2   1   8         22.22         48.52         4.52 o                         
  -1   1   8       6176.02       6354.68       128.96 o                         
   0   1   8       3155.03       2792.67        59.18 o                         
   1   1   8       6119.47       6373.12       129.16 o                         
   2   1   8         29.96         48.16         5.94 o                         
   3   1   8      12637.38      13127.72       228.95 o                         
   4   1   8       1194.32       1322.18        28.94 o                         
   5   1   8       1425.12       1418.23        27.27 o                         
   6   1   8        491.18        494.19        17.74 o                         
   7   1   8        134.58        141.75        14.39 o                         
   8   1   8         59.90         85.03         7.98 o                         
   9   1   8        276.75        326.00        15.97 o                         
  10   1   8         36.69         48.27        13.54 o                         
 -10   2   8         64.43         90.21        15.29 o                         
  -9   2   8        321.12        374.84        16.49 o                         
  -8   2   8        149.54        158.00         9.94 o                         
  -7   2   8        390.25        406.80        12.75 o                         
  -6   2   8        690.08        644.66        15.17 o                         
  -5   2   8       2966.84       2816.53        47.17 o                         
  -4   2   8        450.66        516.88        14.35 o                         
  -3   2   8      10683.39      11644.56       233.52 o                         
  -2   2   8       1036.80        992.05        20.21 o                         
  -1   2   8       2481.40       2813.24        66.88 o                         
   0   2   8          0.81          1.41         3.64 o                         
   1   2   8       2485.04       2780.21        59.18 o                         
   2   2   8       1029.85        961.70        30.67 o                         
   3   2   8      10658.16      11612.46       203.11 o                         
   4   2   8        448.15        525.74        22.76 o                         
   5   2   8       2941.04       2688.24        47.35 o                         
   6   2   8        689.65        624.19        13.79 o                         
   7   2   8        365.75        362.18        11.46 o                         
   8   2   8        159.38        152.71        10.38 o                         
   9   2   8        330.47        379.71        17.29 o                         
  10   2   8         65.75         64.38        20.53 o                         
 -10   3   8         97.94        134.37        19.48 o                         
  -9   3   8        375.05        399.70        23.51 o                         
  -8   3   8        349.59        344.26        13.26 o                         
  -7   3   8        140.11        134.16         8.76 o                         
  -6   3   8        459.72        451.30        12.56 o                         
  -5   3   8       2915.93       2855.28        48.45 o                         
  -4   3   8       4323.69       4305.56        78.92 o                         
  -3   3   8       2416.98       2665.38        58.54 o                         
  -2   3   8       2054.04       2279.94        44.27 o                         
  -1   3   8        983.01       1056.82        21.26 o                         
   0   3   8       4457.12       4244.12        75.45 o                         
   1   3   8       1012.74       1118.87        22.59 o                         
   2   3   8       2205.69       2551.99        45.55 o                         
   3   3   8       2480.77       2788.18        62.42 o                         
   4   3   8       4393.29       4396.43        80.12 o                         
   5   3   8       2923.69       2821.54        55.31 o                         
   6   3   8        453.52        439.74        12.74 o                         
   7   3   8        153.30        154.92        10.61 o                         
   8   3   8        341.86        356.08        14.10 o                         
   9   3   8        375.89        415.32        18.61 o                         
  10   3   8         97.81        138.06        22.34 o                         
 -10   4   8         84.71         82.35        18.36 o                         
  -9   4   8         47.60         82.46        11.37 o                         
  -8   4   8        681.06        620.57        25.31 o                         
  -7   4   8       1181.75       1056.77        21.45 o                         
  -6   4   8        246.44        271.96        10.14 o                         
  -5   4   8        795.83        804.77        16.34 o                         
  -4   4   8        423.56        479.64        16.16 o                         
  -3   4   8       1027.82       1051.54        36.55 o                         
  -2   4   8       1406.34       1773.50        30.34 o                         
  -1   4   8      13802.99      14070.35       244.79 o                         
   0   4   8        559.78        646.04        13.15 o                         
   1   4   8      13832.32      14248.84       283.71 o                         
   2   4   8       1369.33       1804.71        34.88 o                         
   3   4   8       1016.45       1088.08        26.09 o                         
   4   4   8        437.29        513.59        13.53 o                         
   5   4   8        802.00        827.87        22.03 o                         
   6   4   8        253.42        256.78         9.77 o                         
   7   4   8       1202.11       1044.03        19.60 o                         
   8   4   8        672.27        631.16        29.12 o                         
   9   4   8         48.65         87.73        12.47 o                         
  10   4   8         83.88         89.48        15.62 o                         
 -10   5   8         52.12         63.62        17.60 o                         
  -9   5   8          6.64         15.09        10.33 o                         
  -8   5   8        465.50        444.97        17.27 o                         
  -7   5   8        389.35        327.07        13.76 o                         
  -6   5   8       2460.53       2320.34        35.26 o                         
  -5   5   8       1466.08       1318.76        23.06 o                         
  -4   5   8       2301.29       2186.34        35.47 o                         
  -3   5   8        159.12        193.39         8.03 o                         
  -2   5   8        820.22        784.27        14.69 o                         
  -1   5   8      11230.96      12037.39       185.28 o                         
   0   5   8         10.86         14.67         3.81 o                         
   1   5   8      11202.74      11822.46       240.73 o                         
   2   5   8        742.71        708.53        17.28 o                         
   3   5   8        177.96        198.30        10.61 o                         
   4   5   8       2292.44       2185.41        32.64 o                         
   5   5   8       1414.30       1303.03        19.34 o                         
   6   5   8       2482.03       2291.89        34.27 o                         
   7   5   8        377.60        330.58        12.32 o                         
   8   5   8        455.03        476.02        23.14 o                         
   9   5   8          5.09          9.73        10.10 o                         
  10   5   8         50.27         64.57        13.28 o                         
 -10   6   8        118.52         92.46        19.10 o                         
  -9   6   8        163.04        204.64        16.49 o                         
  -8   6   8        213.29        260.38        13.14 o                         
  -7   6   8        151.40        143.20         7.93 o                         
  -6   6   8        683.99        643.19        13.88 o                         
  -5   6   8        246.76        194.28         9.29 o                         
  -4   6   8        608.58        597.68        15.95 o                         
  -3   6   8         55.19         99.82         5.93 o                         
  -2   6   8        775.06        893.32        15.81 o                         
  -1   6   8       2472.58       2669.25        37.44 o                         
   0   6   8       9612.58       9589.89       149.50 o                         
   1   6   8       2584.09       2806.59        59.17 o                         
   2   6   8        807.14        929.77        26.09 o                         
   3   6   8         61.00        130.46        17.99 o                         
   4   6   8        596.51        550.54        17.23 o                         
   5   6   8        247.24        204.44         6.74 o                         
   6   6   8        677.55        633.58        15.03 o                         
   7   6   8        151.06        161.64        10.80 o                         
   8   6   8        207.64        238.06        15.78 o                         
   9   6   8        163.30        181.72        22.85 o                         
  10   6   8        122.76        104.89        14.71 o                         
 -10   7   8         72.90         88.99        21.55 o                         
  -9   7   8        101.60        113.48        14.15 o                         
  -8   7   8        119.66        151.72        15.26 o                         
  -7   7   8        297.83        276.54        12.44 o                         
  -6   7   8        137.51        187.77        10.17 o                         
  -5   7   8        347.70        344.34        11.16 o                         
  -4   7   8       1771.55       1760.88        29.12 o                         
  -3   7   8       2197.78       1994.58        25.14 o                         
  -2   7   8       8060.91       8313.38       110.49 o                         
  -1   7   8       2726.55       3022.49        41.48 o                         
   0   7   8          3.22          6.07         4.04 o                         
   1   7   8       2686.11       2955.54        65.17 o                         
   2   7   8       7980.46       8337.87       146.98 o                         
   3   7   8       2200.57       2013.27        39.70 o                         
   4   7   8       1764.56       1746.91        31.63 o                         
   5   7   8        327.90        323.87        14.56 o                         
   6   7   8        132.70        170.54        11.13 o                         
   7   7   8        285.19        225.23        13.76 o                         
   8   7   8        134.33        148.52        13.60 o                         
   9   7   8         99.43        113.65        13.95 o                         
  10   7   8         69.99         54.44        13.45 o                         
 -10   8   8          4.86        -16.19        16.19 o                         
  -9   8   8        236.28        213.79        18.53 o                         
  -8   8   8         35.30         77.82        10.03 o                         
  -7   8   8         25.50         40.91         8.16 o                         
  -6   8   8        635.72        628.55        20.96 o                         
  -5   8   8       2446.16       2323.13        35.58 o                         
  -4   8   8       2889.89       2772.55        42.91 o                         
  -3   8   8       3654.21       3545.09        46.09 o                         
  -2   8   8       1179.64       1193.59        18.16 o                         
  -1   8   8       1221.89       1307.27        21.41 o                         
   0   8   8        171.21        182.74         6.85 o                         
   1   8   8       1291.14       1314.33        32.74 o                         
   2   8   8       1149.80       1188.51        25.64 o                         
   3   8   8       3699.43       3665.23        66.99 o                         
   4   8   8       2804.45       2686.47        56.07 o                         
   5   8   8       2483.12       2360.92        47.39 o                         
   6   8   8        632.03        652.86        46.40 o                         
   7   8   8         27.59         52.29        10.31 o                         
   8   8   8         35.24         84.21        12.26 o                         
   9   8   8        237.39        215.83        16.41 o                         
  10   8   8          5.60         -8.37        12.57 o                         
 -10   9   8        184.33        233.14        32.42 o                         
  -9   9   8         27.09         12.65        14.64 o                         
  -8   9   8        279.80        264.39        14.03 o                         
  -7   9   8        349.58        349.68        12.02 o                         
  -6   9   8         68.18         93.86         7.39 o                         
  -5   9   8       1781.30       1666.75        27.58 o                         
  -4   9   8        948.92        897.37        20.30 o                         
  -3   9   8       1567.53       1602.86        22.49 o                         
  -2   9   8       1385.86       1231.15        18.30 o                         
  -1   9   8        161.81        192.87         7.37 o                         
   0   9   8        663.47        822.56        23.15 o                         
   1   9   8        172.38        202.97        15.58 o                         
   2   9   8       1386.77       1261.78        27.21 o                         
   3   9   8       1605.75       1693.08        34.02 o                         
   4   9   8        930.66        900.62        36.49 o                         
   5   9   8       1806.41       1774.45        37.10 o                         
   6   9   8         62.84         94.81        14.97 o                         
   7   9   8        344.83        355.65        33.69 o                         
   8   9   8        282.17        276.52        19.04 o                         
   9   9   8         29.29         20.54        12.27 o                         
  10   9   8        181.34        220.45        24.43 o                         
  -9  10   8         16.29         23.94        14.94 o                         
  -8  10   8         60.96         82.18        15.06 o                         
  -7  10   8        163.56        183.34         9.66 o                         
  -6  10   8       1604.78       1489.46        25.61 o                         
  -5  10   8        133.80        130.72         6.88 o                         
  -4  10   8       1207.47       1120.25        23.73 o                         
  -3  10   8       6271.84       5953.02        70.65 o                         
  -2  10   8       4458.05       4267.93        58.57 o                         
  -1  10   8       1974.16       1840.76        30.27 o                         
   0  10   8         51.87         47.62         4.99 o                         
   1  10   8       1995.16       1889.34        44.36 o                         
   2  10   8       4430.33       4184.85        91.77 o                         
   3  10   8       6214.78       5947.04       108.06 o                         
   4  10   8       1172.64       1062.27        32.69 o                         
   5  10   8        127.23        129.92        14.85 o                         
   6  10   8       1596.95       1498.05        43.54 o                         
   7  10   8        176.39        135.01        14.50 o                         
   8  10   8         61.79         88.16        17.99 o                         
   9  10   8         15.18         28.44        15.12 o                         
  -9  11   8         20.56         14.90        20.99 o                         
  -8  11   8         35.61         75.73        15.26 o                         
  -7  11   8         25.73         45.81        10.38 o                         
  -6  11   8         47.74         62.68         8.59 o                         
  -5  11   8        918.87        884.16        19.87 o                         
  -4  11   8        371.01        424.16        14.27 o                         
  -3  11   8        449.09        526.86         9.41 o                         
  -2  11   8       2074.81       2089.48        30.92 o                         
  -1  11   8        779.05        805.92        16.22 o                         
   0  11   8          1.14         -0.01         4.03 o                         
   1  11   8        776.82        815.43        21.02 o                         
   2  11   8       2085.71       2076.64        49.97 o                         
   3  11   8        451.17        516.35        15.62 o                         
   4  11   8        350.64        373.82        41.83 o                         
   5  11   8        909.18        922.44        37.22 o                         
   6  11   8         54.10         74.74        10.06 o                         
   7  11   8         29.09         32.04        12.97 o                         
   8  11   8         35.32         76.73        22.34 o                         
   9  11   8         20.07         28.98        16.31 o                         
  -9  12   8         17.49         28.91        15.62 o                         
  -8  12   8         38.25         81.82        16.10 o                         
  -7  12   8        406.40        354.37        16.87 o                         
  -6  12   8        643.97        606.42        17.23 o                         
  -5  12   8       1088.29       1083.10        22.91 o                         
  -4  12   8        354.42        435.61        19.88 o                         
  -3  12   8       4462.13       4274.23        54.99 o                         
  -2  12   8       1697.09       1606.86        27.87 o                         
  -1  12   8        341.38        311.28        10.38 o                         
   0  12   8        471.97        466.09        12.60 o                         
   1  12   8        346.18        314.08        11.54 o                         
   2  12   8       1721.22       1658.49        36.07 o                         
   3  12   8       4413.37       4249.25        81.12 o                         
   4  12   8        332.75        366.61        17.01 o                         
   5  12   8       1087.78       1098.49        28.82 o                         
   6  12   8        638.73        652.90        28.52 o                         
   7  12   8        416.47        361.25        21.25 o                         
   8  12   8         35.23         56.82        15.72 o                         
   9  12   8         17.66         30.51        15.78 o                         
  -9  13   8        133.32        153.23        19.51 o                         
  -8  13   8        115.53        139.22        17.63 o                         
  -7  13   8         62.57         74.07        14.86 o                         
  -6  13   8        246.24        234.42        14.26 o                         
  -5  13   8        218.67        198.54        12.96 o                         
  -4  13   8        675.39        659.51        19.09 o                         
  -3  13   8         31.89         66.72         4.81 o                         
  -2  13   8        117.37        133.64         9.93 o                         
  -1  13   8        450.47        408.40        11.29 o                         
   0  13   8       1489.02       1629.97        28.07 o                         
   1  13   8        428.92        388.88        10.29 o                         
   2  13   8        119.22        146.73        11.60 o                         
   3  13   8         27.48         90.17        10.76 o                         
   4  13   8        674.05        641.11        21.44 o                         
   5  13   8        211.82        192.47        23.39 o                         
   6  13   8        242.89        262.78        21.54 o                         
   7  13   8         63.87         75.56        14.67 o                         
   8  13   8        116.88         94.41        16.72 o                         
   9  13   8        131.84        109.62        18.15 o                         
  -8  14   8         58.86         45.64        17.24 o                         
  -7  14   8         33.99         52.55        18.14 o                         
  -6  14   8         66.30        104.28        15.96 o                         
  -5  14   8        852.40        800.55        22.20 o                         
  -4  14   8        268.12        237.23        11.28 o                         
  -3  14   8        322.83        349.03         9.35 o                         
  -2  14   8        285.76        290.61        13.36 o                         
  -1  14   8        143.54        126.81         8.27 o                         
   0  14   8        490.02        524.70        13.39 o                         
   1  14   8        148.70        139.50         9.06 o                         
   2  14   8        295.23        312.72        15.49 o                         
   3  14   8        333.28        379.67        17.90 o                         
   4  14   8        271.64        249.99        17.39 o                         
   5  14   8        851.82        799.96        24.86 o                         
   6  14   8         70.76         95.95        16.77 o                         
   7  14   8         35.72         17.00        13.49 o                         
   8  14   8         56.90         56.85        19.49 o                         
  -8  15   8         58.84         35.92        17.11 o                         
  -7  15   8        244.64        247.00        19.82 o                         
  -6  15   8         34.71         75.83        15.16 o                         
  -5  15   8        372.92        376.28        16.40 o                         
  -4  15   8       1137.21       1188.93        24.50 o                         
  -3  15   8          5.07         11.12         5.77 o                         
  -2  15   8       1100.03        993.15        20.36 o                         
  -1  15   8       2991.73       2765.17        44.95 o                         
   0  15   8         89.51        101.51         7.73 o                         
   1  15   8       2994.04       2794.85        44.51 o                         
   2  15   8       1110.84        999.11        27.48 o                         
   3  15   8          4.96         -1.58        13.95 o                         
   4  15   8       1145.42       1185.81        59.23 o                         
   5  15   8        379.29        333.77        17.58 o                         
   6  15   8         34.63         51.18        16.26 o                         
   7  15   8        244.66        204.21        19.04 o                         
   8  15   8         61.03         72.10        16.49 o                         
  -8  16   8         22.74         29.88        22.94 o                         
  -7  16   8         16.75         34.89        18.14 o                         
  -6  16   8        205.66        244.43        19.64 o                         
  -5  16   8        174.23        190.97        13.64 o                         
  -4  16   8        113.11        111.87         9.60 o                         
  -3  16   8        178.74        192.47         8.74 o                         
  -2  16   8        634.97        583.21        15.20 o                         
  -1  16   8        281.26        293.34        11.62 o                         
   0  16   8         40.99         66.25         9.52 o                         
   1  16   8        293.61        295.53        10.15 o                         
   2  16   8        637.52        599.51        21.48 o                         
   3  16   8        175.32        175.35        14.02 o                         
   4  16   8        118.41        140.52        13.40 o                         
   5  16   8        165.24        169.28        14.74 o                         
   6  16   8        206.38        233.75        22.53 o                         
   7  16   8         16.71         12.21        15.15 o                         
   8  16   8         21.59         -5.46        16.20 o                         
  -8  17   8          5.51          6.16        16.79 o                         
  -7  17   8        557.29        519.67        27.90 o                         
  -6  17   8        102.09        144.48        20.69 o                         
  -5  17   8         37.82         34.18        10.53 o                         
  -4  17   8         25.49         29.95         8.23 o                         
  -3  17   8         19.51         18.10         6.17 o                         
  -2  17   8        238.26        243.50        10.97 o                         
  -1  17   8       3082.92       2943.31        51.96 o                         
   0  17   8       4487.63       4224.70        65.59 o                         
   1  17   8       3063.92       2959.91       105.48 o                         
   2  17   8        256.34        243.26        15.67 o                         
   3  17   8         16.70          8.89        12.00 o                         
   4  17   8         25.23         16.97        10.91 o                         
   5  17   8         39.62         13.16        15.58 o                         
   6  17   8        104.56        152.83        21.72 o                         
   7  17   8        562.44        535.31        28.80 o                         
   8  17   8          5.16          7.98        16.27 o                         
  -7  18   8         11.50         52.81        17.75 o                         
  -6  18   8        374.84        434.53        24.78 o                         
  -5  18   8         81.85        120.09        16.30 o                         
  -4  18   8         97.48         74.37         9.69 o                         
  -3  18   8        444.05        414.25        15.26 o                         
  -2  18   8        506.40        483.80        15.94 o                         
  -1  18   8         11.12          8.89         7.02 o                         
   0  18   8        458.51        470.85        14.57 o                         
   1  18   8         12.10         10.85         8.47 o                         
   2  18   8        496.35        482.98        20.68 o                         
   3  18   8        429.48        400.58        20.36 o                         
   4  18   8         96.04         71.28        12.76 o                         
   5  18   8         83.05        132.54        19.57 o                         
   6  18   8        384.21        454.61        30.33 o                         
   7  18   8         11.58         42.99        20.39 o                         
  -7  19   8         86.84         74.05        17.89 o                         
  -6  19   8         29.55         45.29        16.31 o                         
  -5  19   8        151.16        210.08        18.63 o                         
  -4  19   8        700.40        742.37        22.58 o                         
  -3  19   8        173.90        207.42        14.50 o                         
  -2  19   8         79.61         76.79         8.49 o                         
  -1  19   8        116.92        104.83         8.62 o                         
   0  19   8        312.52        332.02        15.23 o                         
   1  19   8        134.68        130.44        11.52 o                         
   2  19   8         85.09         61.85        14.40 o                         
   3  19   8        169.56        208.18        19.76 o                         
   4  19   8        710.11        724.40        26.73 o                         
   5  19   8        157.26        171.17        27.12 o                         
   6  19   8         29.63         38.69        18.45 o                         
   7  19   8         83.56         70.12        28.64 o                         
  -6  20   8         36.19         47.85        16.25 o                         
  -5  20   8        137.98        138.54        18.06 o                         
  -4  20   8         85.43        116.56        16.11 o                         
  -3  20   8        323.36        333.43        15.18 o                         
  -2  20   8        173.61        171.54        10.15 o                         
  -1  20   8         32.07         35.03         7.80 o                         
   0  20   8         29.04          5.45         9.39 o                         
   1  20   8         29.22         32.57         9.46 o                         
   2  20   8        184.08        170.73        18.25 o                         
   3  20   8        318.49        324.06        19.58 o                         
   4  20   8         81.48        129.78        15.30 o                         
   5  20   8        135.00        174.73        22.78 o                         
   6  20   8         34.60         37.61        17.21 o                         
  -6  21   8         71.92        128.92        19.11 o                         
  -5  21   8        101.87        125.60        18.17 o                         
  -4  21   8        275.74        274.10        20.54 o                         
  -3  21   8        276.43        305.02        21.46 o                         
  -2  21   8        639.06        646.80        25.94 o                         
  -1  21   8        259.55        275.22        14.01 o                         
   0  21   8        712.44        565.46        18.14 o                         
   1  21   8        274.11        281.66        16.05 o                         
   2  21   8        636.31        618.26        31.19 o                         
   3  21   8        279.68        342.74        20.84 o                         
   4  21   8        276.74        294.30        25.37 o                         
   5  21   8         98.41        115.75        21.69 o                         
   6  21   8         74.79         91.13        18.52 o                         
  -5  22   8         34.64         22.72        14.94 o                         
  -4  22   8         87.34        103.75        21.74 o                         
  -3  22   8        171.86        177.94        13.33 o                         
  -2  22   8         55.83         68.07        12.07 o                         
  -1  22   8        133.79        138.10        11.65 o                         
   0  22   8         46.75         30.87         9.74 o                         
   1  22   8        135.29        164.69        14.19 o                         
   2  22   8         53.35         58.23        11.77 o                         
   3  22   8        165.96        193.65        17.95 o                         
   4  22   8         94.36         93.19        20.50 o                         
   5  22   8         35.70         30.89        24.91 o                         
  -4  23   8        590.20        563.64        28.10 o                         
  -3  23   8        132.64        128.48        18.45 o                         
  -2  23   8        301.54        297.56        17.77 o                         
  -1  23   8         25.40         11.74        11.81 o                         
   0  23   8          0.07         -7.86         9.40 o                         
   1  23   8         25.77         21.47        11.83 o                         
   2  23   8        303.62        321.92        18.38 o                         
   3  23   8        136.10        106.70        16.34 o                         
   4  23   8        583.67        625.62        35.05 o                         
  -3  24   8        146.43        141.25        20.87 o                         
  -2  24   8         59.28         44.08        12.61 o                         
  -1  24   8        136.44        157.87        21.09 o                         
   0  24   8         30.28         46.10        11.54 o                         
   1  24   8        136.78        142.15        16.50 o                         
   2  24   8         58.24         42.71        17.75 o                         
   3  24   8        141.95        154.99        25.55 o                         
  -2  25   8          3.92          4.19        14.15 o                         
  -1  25   8        175.14        194.72        16.53 o                         
   0  25   8          0.42          6.01        12.63 o                         
   1  25   8        171.03        150.92        16.22 o                         
   2  25   8          4.66         10.92        15.20 o                         
   1   0   9        135.77        182.22         8.54 o                         
   2   0   9      17534.38      18946.16       327.08 o                         
   3   0   9        244.85        295.46        11.88 o                         
   4   0   9       1551.52       1420.16        34.34 o                         
   5   0   9        352.15        352.48        13.12 o                         
   6   0   9         24.10         35.97         6.67 o                         
   7   0   9        288.07        289.29        11.55 o                         
   8   0   9         59.26        106.48         9.13 o                         
   9   0   9          0.30         52.69        10.30 o                         
  10   0   9         57.60         56.59        17.21 o                         
 -10   1   9          0.83         -3.84        14.68 o                         
  -9   1   9        489.37        489.45        18.23 o                         
  -8   1   9         97.27        139.08         9.70 o                         
  -7   1   9        595.33        550.41        15.01 o                         
  -6   1   9        220.08        245.21        10.14 o                         
  -5   1   9       2009.00       1915.43        39.02 o                         
  -4   1   9       3361.97       3124.14        68.94 o                         
  -3   1   9       9529.18       9354.54       191.94 o                         
  -2   1   9      10316.71      11185.42       195.83 o                         
  -1   1   9       4135.37       4283.83        96.05 o                         
   0   1   9       4704.74       4767.20        98.17 o                         
   1   1   9       4266.86       4425.59        89.97 o                         
   2   1   9      10470.82      11359.87       226.53 o                         
   3   1   9       9774.39       9610.44       192.34 o                         
   4   1   9       3407.22       3244.58        60.25 o                         
   5   1   9       2023.22       1937.20        35.27 o                         
   6   1   9        209.77        240.13         9.52 o                         
   7   1   9        594.49        573.07        13.96 o                         
   8   1   9         91.67        126.02         9.69 o                         
   9   1   9        484.43        470.48        18.48 o                         
  10   1   9          0.74         -8.58        11.94 o                         
 -10   2   9          6.57          7.61        20.69 o                         
  -9   2   9        201.36        229.41        14.95 o                         
  -8   2   9        282.92        271.57        12.25 o                         
  -7   2   9        134.17        161.26         9.29 o                         
  -6   2   9        501.58        459.93        13.07 o                         
  -5   2   9       1491.65       1402.16        30.25 o                         
  -4   2   9        716.45        615.71        52.59 o                         
  -3   2   9        347.82        292.93        15.68 o                         
  -2   2   9       2472.03       2220.31        67.18 o                         
  -1   2   9       1871.43       1675.48        29.45 o                         
   0   2   9        694.82        470.63        20.08 o                         
   1   2   9       1940.51       1800.40        54.57 o                         
   2   2   9       2466.31       2174.26        48.58 o                         
   3   2   9        381.71        356.64        11.86 o                         
   4   2   9        774.47        687.86        17.74 o                         
   5   2   9       1458.62       1416.00        35.39 o                         
   6   2   9        510.93        439.37        12.71 o                         
   7   2   9        136.81        134.04         8.01 o                         
   8   2   9        281.02        267.09        12.62 o                         
   9   2   9        197.00        194.03        31.04 o                         
  10   2   9          7.98         30.61        13.45 o                         
 -10   3   9         12.01         51.41        16.18 o                         
  -9   3   9        112.06        153.78        13.09 o                         
  -8   3   9        572.60        587.11        16.56 o                         
  -7   3   9        595.89        550.67        15.23 o                         
  -6   3   9        753.97        722.87        16.24 o                         
  -5   3   9       1772.90       1592.39        30.01 o                         
  -4   3   9        487.23        538.77        17.68 o                         
  -3   3   9       7217.37       7720.55       158.94 o                         
  -2   3   9       3009.58       2856.68        53.23 o                         
  -1   3   9       2036.25       1975.81        33.35 o                         
   0   3   9       1838.59       1646.78        36.99 o                         
   1   3   9       1987.27       1975.28        38.05 o                         
   2   3   9       2934.98       2995.72        63.17 o                         
   3   3   9       7324.20       7908.85       138.95 o                         
   4   3   9        469.06        542.75        16.18 o                         
   5   3   9       1827.15       1630.41        35.03 o                         
   6   3   9        765.32        711.32        16.22 o                         
   7   3   9        609.04        580.95        17.16 o                         
   8   3   9        570.32        597.52        25.12 o                         
   9   3   9        115.80        141.49        15.60 o                         
  10   3   9         10.35         46.35        14.12 o                         
 -10   4   9         10.12         30.05        16.99 o                         
  -9   4   9        363.81        416.59        18.11 o                         
  -8   4   9        350.09        342.89        18.82 o                         
  -7   4   9         93.40        112.99         8.50 o                         
  -6   4   9        755.69        733.92        16.60 o                         
  -5   4   9       1264.04       1286.23        24.81 o                         
  -4   4   9       2045.80       1944.06        38.86 o                         
  -3   4   9        263.74        263.80        15.16 o                         
  -2   4   9       1275.26       1333.99        23.63 o                         
  -1   4   9       7996.14       8030.49       139.99 o                         
   0   4   9         27.18         29.91        13.28 o                         
   1   4   9       7833.61       7919.58       162.35 o                         
   2   4   9       1208.16       1307.32        47.40 o                         
   3   4   9        279.27        283.61        17.39 o                         
   4   4   9       2048.15       2003.13        35.41 o                         
   5   4   9       1260.01       1275.23        29.98 o                         
   6   4   9        764.43        742.00        16.43 o                         
   7   4   9         92.39        109.70         7.44 o                         
   8   4   9        340.61        332.66        16.28 o                         
   9   4   9        349.95        387.52        22.02 o                         
  10   4   9         10.92         28.18        13.88 o                         
 -10   5   9         22.32          2.89        16.26 o                         
  -9   5   9         38.07         45.26        10.92 o                         
  -8   5   9        132.66        182.38        12.80 o                         
  -7   5   9        816.68        777.17        17.46 o                         
  -6   5   9        799.05        773.94        23.54 o                         
  -5   5   9        658.88        612.12        14.97 o                         
  -4   5   9        443.63        463.79        13.30 o                         
  -3   5   9       1585.83       1780.72        30.95 o                         
  -2   5   9        793.54       1009.52        18.97 o                         
  -1   5   9       7915.90       8456.73       131.20 o                         
   0   5   9       7201.80       7603.43       119.87 o                         
   1   5   9       7862.13       8272.60       170.75 o                         
   2   5   9        813.34       1020.95        26.94 o                         
   3   5   9       1613.65       1813.89        35.86 o                         
   4   5   9        452.86        490.91        14.97 o                         
   5   5   9        663.36        636.52        15.84 o                         
   6   5   9        794.08        780.22        18.54 o                         
   7   5   9        793.18        729.34        18.21 o                         
   8   5   9        139.90        181.15        13.29 o                         
   9   5   9         39.92         43.90        11.79 o                         
  10   5   9         23.54          1.61        13.67 o                         
 -10   6   9         24.85         31.36        35.84 o                         
  -9   6   9         47.67         54.63        13.50 o                         
  -8   6   9        162.99        206.97        13.33 o                         
  -7   6   9        539.39        532.44        13.64 o                         
  -6   6   9        746.03        710.80        15.14 o                         
  -5   6   9        414.41        400.59        10.75 o                         
  -4   6   9        349.93        324.61         8.29 o                         
  -3   6   9        436.90        364.36         9.89 o                         
  -2   6   9        816.86        889.03        17.57 o                         
  -1   6   9        125.03        200.38        11.23 o                         
   0   6   9        211.43        180.66         8.73 o                         
   1   6   9        118.34        202.41        15.87 o                         
   2   6   9        876.22        980.44        25.57 o                         
   3   6   9        439.81        383.05        13.95 o                         
   4   6   9        350.79        323.54        20.39 o                         
   5   6   9        430.26        399.43        13.16 o                         
   6   6   9        776.52        761.29        14.69 o                         
   7   6   9        552.78        559.78        19.92 o                         
   8   6   9        162.22        218.68        14.47 o                         
   9   6   9         51.15         44.89        12.39 o                         
  10   6   9         26.83         40.49        12.73 o                         
 -10   7   9         72.19        126.79        25.27 o                         
  -9   7   9        218.71        245.04        19.38 o                         
  -8   7   9        458.17        519.39        18.68 o                         
  -7   7   9        231.12        257.71        14.86 o                         
  -6   7   9        247.63        254.97         8.51 o                         
  -5   7   9        450.69        494.02        11.59 o                         
  -4   7   9       2906.77       2785.88        40.20 o                         
  -3   7   9       1746.39       1741.92        26.05 o                         
  -2   7   9        694.36        599.52        10.65 o                         
  -1   7   9       1512.45       1503.61        23.90 o                         
   0   7   9        363.95        325.67        13.04 o                         
   1   7   9       1447.77       1443.32        35.78 o                         
   2   7   9        667.04        595.77        19.74 o                         
   3   7   9       1717.71       1748.07        42.95 o                         
   4   7   9       2955.72       2855.24        54.43 o                         
   5   7   9        453.50        502.23        11.58 o                         
   6   7   9        258.20        274.82         8.89 o                         
   7   7   9        226.94        235.54        14.36 o                         
   8   7   9        466.33        533.25        20.40 o                         
   9   7   9        219.30        189.59        15.95 o                         
  10   7   9         73.62        110.62        14.97 o                         
 -10   8   9         16.48          2.74        32.23 o                         
  -9   8   9         59.22         64.91        17.75 o                         
  -8   8   9          6.32         32.37         9.40 o                         
  -7   8   9        388.88        354.82        12.49 o                         
  -6   8   9         71.84        112.25        10.61 o                         
  -5   8   9        404.38        447.04        12.81 o                         
  -4   8   9         43.70         55.50         5.59 o                         
  -3   8   9       2542.15       2446.40        32.49 o                         
  -2   8   9       5767.84       5879.13        73.90 o                         
  -1   8   9       4060.42       4071.49        59.92 o                         
   0   8   9       5187.64       4821.76        77.47 o                         
   1   8   9       4019.76       4055.51        86.77 o                         
   2   8   9       5693.69       5754.66       184.76 o                         
   3   8   9       2482.83       2386.45        47.35 o                         
   4   8   9         48.16         50.25         6.05 o                         
   5   8   9        385.06        418.12        23.69 o                         
   6   8   9         72.02         94.96        16.02 o                         
   7   8   9        373.34        313.19        18.11 o                         
   8   8   9          8.16         20.14        11.36 o                         
   9   8   9         55.50         43.87        12.51 o                         
  10   8   9         17.31         38.83        14.20 o                         
  -9   9   9         31.32         24.75        16.50 o                         
  -8   9   9        219.30        215.72        14.96 o                         
  -7   9   9          9.29         13.94         6.98 o                         
  -6   9   9        391.45        431.99        18.79 o                         
  -5   9   9        206.08        229.93         9.58 o                         
  -4   9   9        110.07         70.33         8.39 o                         
  -3   9   9        789.36        813.81        13.04 o                         
  -2   9   9        724.26        692.28        17.91 o                         
  -1   9   9        123.63        171.41         6.25 o                         
   0   9   9       5797.59       6227.61       110.01 o                         
   1   9   9        128.22        165.31        11.53 o                         
   2   9   9        746.78        736.74        23.13 o                         
   3   9   9        767.73        809.99        20.37 o                         
   4   9   9        112.32        113.46        11.85 o                         
   5   9   9        207.43        202.48        11.81 o                         
   6   9   9        394.79        397.32        22.13 o                         
   7   9   9         11.53         17.35        16.20 o                         
   8   9   9        212.49        223.46        18.04 o                         
   9   9   9         33.58         30.01        14.04 o                         
  -9  10   9         39.82         29.67        15.38 o                         
  -8  10   9         58.30         62.39        12.41 o                         
  -7  10   9        142.69        133.95        10.90 o                         
  -6  10   9        927.63        837.25        17.36 o                         
  -5  10   9        836.28        782.17        16.05 o                         
  -4  10   9         86.35         92.50        12.36 o                         
  -3  10   9       2489.84       2514.98        33.55 o                         
  -2  10   9       2071.10       2055.22        30.60 o                         
  -1  10   9       1917.52       2017.62        33.10 o                         
   0  10   9         36.72         20.84         5.48 o                         
   1  10   9       1974.89       2131.46        48.56 o                         
   2  10   9       2102.21       2083.26        49.55 o                         
   3  10   9       2416.46       2462.62        49.38 o                         
   4  10   9         85.22         91.37        13.49 o                         
   5  10   9        838.67        812.37        29.12 o                         
   6  10   9        913.85        855.00        30.92 o                         
   7  10   9        145.46        137.66        14.90 o                         
   8  10   9         54.97         67.74        15.27 o                         
   9  10   9         41.25         37.07        15.16 o                         
  -9  11   9          8.91         20.29        15.40 o                         
  -8  11   9        675.97        656.28        52.63 o                         
  -7  11   9        209.27        249.18        14.78 o                         
  -6  11   9        407.21        393.54        14.80 o                         
  -5  11   9        431.16        413.73        14.64 o                         
  -4  11   9       1003.68        962.99        39.06 o                         
  -3  11   9        681.30        614.38        10.97 o                         
  -2  11   9        512.61        487.06        12.33 o                         
  -1  11   9        176.93        212.34         8.54 o                         
   0  11   9        398.77        418.80        10.71 o                         
   1  11   9        182.03        203.52        19.37 o                         
   2  11   9        504.89        496.71        22.78 o                         
   3  11   9        688.53        676.53        18.69 o                         
   4  11   9       1020.47        983.91        31.80 o                         
   5  11   9        440.34        425.97        25.72 o                         
   6  11   9        419.28        448.89        24.17 o                         
   7  11   9        203.51        212.62        17.13 o                         
   8  11   9        666.14        582.91        34.27 o                         
   9  11   9          9.32          3.09        14.54 o                         
  -9  12   9        242.95        241.74        23.54 o                         
  -8  12   9        224.72        197.67        18.82 o                         
  -7  12   9         67.93        129.27        12.84 o                         
  -6  12   9        120.33        141.57        10.37 o                         
  -5  12   9       1866.30       1724.91        31.83 o                         
  -4  12   9        309.35        309.81        19.49 o                         
  -3  12   9       4436.12       4121.72        53.19 o                         
  -2  12   9       1809.67       1832.23        30.92 o                         
  -1  12   9       1047.93       1004.11        19.48 o                         
   0  12   9        448.79        450.21        11.53 o                         
   1  12   9       1049.22       1014.27        25.15 o                         
   2  12   9       1782.45       1801.55        39.44 o                         
   3  12   9       4439.62       4048.22        77.32 o                         
   4  12   9        344.36        330.30        20.38 o                         
   5  12   9       1855.44       1749.04        61.78 o                         
   6  12   9        133.98        159.86        19.49 o                         
   7  12   9         66.39        130.39        15.67 o                         
   8  12   9        219.92        218.60        19.24 o                         
   9  12   9        239.58        181.83        19.64 o                         
  -9  13   9         10.80         26.72        17.30 o                         
  -8  13   9         80.36        106.75        21.44 o                         
  -7  13   9         65.09         61.37        14.59 o                         
  -6  13   9        508.09        501.97        19.30 o                         
  -5  13   9        332.75        327.55        15.21 o                         
  -4  13   9        435.23        409.41        17.83 o                         
  -3  13   9       1299.64       1249.15        20.69 o                         
  -2  13   9        322.29        302.99        12.16 o                         
  -1  13   9       1094.89       1024.36        20.19 o                         
   0  13   9        373.25        389.61        11.29 o                         
   1  13   9       1131.73       1062.52        26.34 o                         
   2  13   9        318.06        287.41        17.20 o                         
   3  13   9       1293.44       1206.94        30.83 o                         
   4  13   9        453.98        442.34        18.76 o                         
   5  13   9        340.11        337.43        22.19 o                         
   6  13   9        522.65        532.03        28.34 o                         
   7  13   9         68.45        107.99        20.53 o                         
   8  13   9         81.43         48.06        15.22 o                         
   9  13   9         11.44         61.38        17.31 o                         
  -8  14   9         59.23         87.61        17.22 o                         
  -7  14   9         39.35         59.14        15.49 o                         
  -6  14   9        102.47        100.02        11.67 o                         
  -5  14   9        147.04        137.91        11.98 o                         
  -4  14   9       1412.37       1263.83        33.00 o                         
  -3  14   9       3269.66       3129.11        50.32 o                         
  -2  14   9        173.63        160.73         8.92 o                         
  -1  14   9       1246.45       1171.46        22.50 o                         
   0  14   9        889.07        798.70        17.24 o                         
   1  14   9       1250.57       1171.58        29.44 o                         
   2  14   9        178.60        146.24        12.94 o                         
   3  14   9       3376.73       3259.86        64.49 o                         
   4  14   9       1410.31       1278.38        32.42 o                         
   5  14   9        136.93        145.45        16.50 o                         
   6  14   9        105.58        134.87        18.57 o                         
   7  14   9         40.97         52.61        15.30 o                         
   8  14   9         55.91         53.02        17.69 o                         
  -8  15   9        141.70        182.56        21.51 o                         
  -7  15   9         48.08         71.68        16.23 o                         
  -6  15   9         79.54         91.38        13.16 o                         
  -5  15   9         79.96         71.93        10.33 o                         
  -4  15   9       1807.20       1652.70        34.99 o                         
  -3  15   9        341.80        312.23        11.18 o                         
  -2  15   9         31.40         34.72         7.98 o                         
  -1  15   9       3232.53       3219.81        51.39 o                         
   0  15   9       2293.70       2227.62        37.18 o                         
   1  15   9       3303.81       3272.09        57.25 o                         
   2  15   9         21.74         29.03        13.95 o                         
   3  15   9        334.00        329.54        17.11 o                         
   4  15   9       1811.74       1706.73        40.30 o                         
   5  15   9         80.57         47.18        11.42 o                         
   6  15   9         77.75         99.42        18.15 o                         
   7  15   9         46.10         64.28        15.68 o                         
   8  15   9        146.69        195.61        20.23 o                         
  -8  16   9         44.12         46.74        17.64 o                         
  -7  16   9         52.32         81.43        17.40 o                         
  -6  16   9        105.19        145.11        17.28 o                         
  -5  16   9         53.76         66.19        10.76 o                         
  -4  16   9        189.74        224.57        12.29 o                         
  -3  16   9       1114.95       1051.15        23.85 o                         
  -2  16   9       1594.26       1478.38        38.55 o                         
  -1  16   9       1638.39       1577.50        28.44 o                         
   0  16   9       1063.46       1082.48        31.13 o                         
   1  16   9       1637.75       1506.22        31.99 o                         
   2  16   9       1562.00       1441.67        35.98 o                         
   3  16   9       1119.93        995.16        28.88 o                         
   4  16   9        187.27        201.69        19.84 o                         
   5  16   9         57.97         75.96        12.68 o                         
   6  16   9        104.71        141.66        20.34 o                         
   7  16   9         52.55         43.67        16.23 o                         
   8  16   9         44.31         70.48        18.04 o                         
  -7  17   9         37.41        131.53        19.33 o                         
  -6  17   9         20.60         37.66        17.99 o                         
  -5  17   9        373.98        347.95        18.07 o                         
  -4  17   9        843.00        860.44        21.31 o                         
  -3  17   9        238.34        217.79        11.79 o                         
  -2  17   9        341.89        362.51        16.65 o                         
  -1  17   9       1171.42       1253.26        34.46 o                         
   0  17   9       3426.21       3193.76        61.33 o                         
   1  17   9       1131.34       1214.10        27.67 o                         
   2  17   9        330.43        340.93        17.74 o                         
   3  17   9        247.35        251.42        16.76 o                         
   4  17   9        836.11        847.00        27.16 o                         
   5  17   9        375.15        348.58        25.18 o                         
   6  17   9         21.67         15.12        16.36 o                         
   7  17   9         38.39         94.58        17.79 o                         
  -7  18   9         59.08         88.37        18.13 o                         
  -6  18   9         49.56         89.18        17.27 o                         
  -5  18   9        251.27        294.51        20.99 o                         
  -4  18   9        141.08        170.73        11.70 o                         
  -3  18   9        545.13        516.89        19.04 o                         
  -2  18   9        492.11        439.57        14.35 o                         
  -1  18   9       1113.05       1077.33        22.58 o                         
   0  18   9        350.35        387.53        13.36 o                         
   1  18   9       1117.70       1080.60        25.95 o                         
   2  18   9        512.61        471.24        20.84 o                         
   3  18   9        554.23        532.63        23.11 o                         
   4  18   9        140.03        167.41        15.58 o                         
   5  18   9        247.53        291.78        24.70 o                         
   6  18   9         45.67         51.28        17.91 o                         
   7  18   9         60.09        120.35        19.05 o                         
  -7  19   9        122.12        168.54        21.93 o                         
  -6  19   9        110.31        136.86        18.95 o                         
  -5  19   9         55.30        100.21        16.64 o                         
  -4  19   9          0.31         27.11        13.29 o                         
  -3  19   9        196.70        196.30        12.52 o                         
  -2  19   9        705.37        656.84        16.28 o                         
  -1  19   9        336.32        357.48        13.75 o                         
   0  19   9        213.52        227.18        13.20 o                         
   1  19   9        331.97        354.70        15.58 o                         
   2  19   9        683.34        615.17        23.76 o                         
   3  19   9        204.01        219.63        17.18 o                         
   4  19   9          1.10         47.85        13.35 o                         
   5  19   9         52.14         36.36        27.92 o                         
   6  19   9        113.24        143.02        21.39 o                         
   7  19   9        124.24        144.76        20.79 o                         
  -6  20   9         27.58         56.03        23.67 o                         
  -5  20   9        209.21        287.18        21.79 o                         
  -4  20   9        109.92        128.01        14.25 o                         
  -3  20   9       1062.24        973.66        23.75 o                         
  -2  20   9         87.46         96.81         9.53 o                         
  -1  20   9        294.37        293.44        12.95 o                         
   0  20   9        292.48        268.15        14.55 o                         
   1  20   9        290.87        268.86        14.94 o                         
   2  20   9         83.62         88.90        14.37 o                         
   3  20   9       1060.37        979.89        30.90 o                         
   4  20   9        110.07        137.43        15.93 o                         
   5  20   9        215.71        232.84        23.77 o                         
   6  20   9         27.47         22.10        18.79 o                         
  -5  21   9         21.29         21.31        15.88 o                         
  -4  21   9        169.05        245.86        19.54 o                         
  -3  21   9         63.85        107.25        11.57 o                         
  -2  21   9        215.07        185.18        12.53 o                         
  -1  21   9         45.27         29.94         9.63 o                         
   0  21   9         66.53         77.26        11.61 o                         
   1  21   9         51.13         56.76        11.60 o                         
   2  21   9        213.20        181.88        16.85 o                         
   3  21   9         63.81         78.07        14.54 o                         
   4  21   9        168.30        228.78        24.05 o                         
   5  21   9         20.03         35.90        19.43 o                         
  -5  22   9         49.29         49.17        16.80 o                         
  -4  22   9         32.72         62.53        16.01 o                         
  -3  22   9        271.77        291.25        16.03 o                         
  -2  22   9        290.24        289.19        17.17 o                         
  -1  22   9         29.25         16.99         9.55 o                         
   0  22   9          0.50         -2.86         9.05 o                         
   1  22   9         28.79         22.95        12.16 o                         
   2  22   9        293.44        274.31        19.87 o                         
   3  22   9        262.20        291.89        20.93 o                         
   4  22   9         33.09         37.24        18.47 o                         
   5  22   9         51.97         46.34        20.52 o                         
  -4  23   9         12.87         10.49        14.90 o                         
  -3  23   9         94.53         96.67        20.34 o                         
  -2  23   9         85.21         90.55        13.33 o                         
  -1  23   9        160.95        185.16        16.44 o                         
   0  23   9          2.07          1.07         9.94 o                         
   1  23   9        158.98        191.39        15.88 o                         
   2  23   9         86.20         69.35        13.11 o                         
   3  23   9         93.87        118.37        17.30 o                         
   4  23   9         14.06         46.82        19.95 o                         
  -3  24   9         56.31         24.15        18.35 o                         
  -2  24   9        144.50        124.60        14.54 o                         
  -1  24   9        116.97        131.06        14.78 o                         
   0  24   9         17.91         24.98        19.42 o                         
   1  24   9        116.46        179.21        16.15 o                         
   2  24   9        141.94        138.15        15.41 o                         
   3  24   9         56.20         79.68        16.57 o                         
  -1  25   9        166.49        199.79        17.49 o                         
   0  25   9         13.55         24.60        14.88 o                         
   1  25   9        165.21        181.41        16.46 o                         
   0   0  10      11227.53      10087.65       249.04 o                         
   1   0  10         77.67        119.46         7.90 o                         
   2   0  10          2.42        102.39         6.94 o                         
   3   0  10         14.69         23.90         6.72 o                         
   4   0  10       2621.79       2315.61        52.16 o                         
   5   0  10        151.97        198.88        15.04 o                         
   6   0  10       2566.66       2206.79        45.11 o                         
   7   0  10        238.71        233.83        10.83 o                         
   8   0  10        256.03        264.10        12.26 o                         
   9   0  10         11.04         27.94        10.27 o                         
  10   0  10          8.98        -14.63        14.63 o                         
 -10   1  10        129.05        132.38        19.57 o                         
  -9   1  10         83.58        104.34        13.15 o                         
  -8   1  10        187.12        186.00        10.84 o                         
  -7   1  10        125.21        137.54         9.21 o                         
  -6   1  10       1413.17       1340.17        27.16 o                         
  -5   1  10        518.05        471.32        15.14 o                         
  -4   1  10         44.51         50.18         7.61 o                         
  -3   1  10       3335.06       3455.42        72.56 o                         
  -2   1  10      18971.39      19623.62       341.23 o                         
  -1   1  10       2593.06       2759.01        89.61 o                         
   0   1  10       1776.99       1512.29        42.61 o                         
   1   1  10       2539.45       2656.89        73.52 o                         
   2   1  10      18960.62      19927.57       394.42 o                         
   3   1  10       3211.49       3341.83        92.82 o                         
   4   1  10         45.56         58.34         8.09 o                         
   5   1  10        524.91        490.15        18.62 o                         
   6   1  10       1398.22       1338.58        27.89 o                         
   7   1  10        138.92        139.37         9.00 o                         
   8   1  10        185.58        169.43        10.75 o                         
   9   1  10         81.54        101.62        11.89 o                         
  10   1  10        125.88         74.42        18.28 o                         
 -10   2  10         68.56         69.06        14.84 o                         
  -9   2  10        110.37        107.86        14.67 o                         
  -8   2  10        169.48        161.06        10.26 o                         
  -7   2  10        170.48        143.79         9.39 o                         
  -6   2  10        289.28        320.27        12.73 o                         
  -5   2  10        156.56        114.99         9.13 o                         
  -4   2  10        391.67        409.12        14.98 o                         
  -3   2  10       2754.60       3043.49        65.15 o                         
  -2   2  10       3252.20       3537.54        64.41 o                         
  -1   2  10        108.37        127.31         6.94 o                         
   0   2  10       1335.65       1553.55        38.78 o                         
   1   2  10        103.42        134.34        19.76 o                         
   2   2  10       3348.16       3529.20        91.82 o                         
   3   2  10       2701.27       3015.62        66.17 o                         
   4   2  10        391.79        423.36        14.20 o                         
   5   2  10        153.25        148.10        17.11 o                         
   6   2  10        301.83        318.45        11.39 o                         
   7   2  10        178.43        155.42         9.29 o                         
   8   2  10        169.38        177.77        12.08 o                         
   9   2  10        109.88        108.11        14.20 o                         
  10   2  10         76.04        106.64        14.91 o                         
 -10   3  10         76.37         71.51        15.17 o                         
  -9   3  10         62.71         90.90        11.98 o                         
  -8   3  10         52.70         94.16         9.10 o                         
  -7   3  10         15.73         46.41         7.38 o                         
  -6   3  10       1956.65       1838.24        34.17 o                         
  -5   3  10        852.73        777.56        20.13 o                         
  -4   3  10        376.72        385.06        13.91 o                         
  -3   3  10       5286.89       4957.89       103.74 o                         
  -2   3  10      11702.04      12832.41       222.97 o                         
  -1   3  10       3147.31       3241.75        56.45 o                         
   0   3  10       4991.21       5299.82       109.57 o                         
   1   3  10       3173.00       3427.21        76.92 o                         
   2   3  10      11666.75      12840.93       258.92 o                         
   3   3  10       5335.20       5033.27       105.36 o                         
   4   3  10        365.28        364.67        16.65 o                         
   5   3  10        856.68        769.10        21.27 o                         
   6   3  10       1908.75       1781.51        31.23 o                         
   7   3  10         13.43         42.49         6.68 o                         
   8   3  10         56.58         79.62        13.96 o                         
   9   3  10         64.46         76.68        12.54 o                         
  10   3  10         73.71         70.44        19.64 o                         
 -10   4  10         53.61         56.18        26.22 o                         
  -9   4  10         55.14        101.80        12.28 o                         
  -8   4  10        399.89        396.19        16.81 o                         
  -7   4  10        290.14        363.54        18.04 o                         
  -6   4  10         86.15        109.93         8.01 o                         
  -5   4  10        283.05        331.09        14.75 o                         
  -4   4  10       1172.43       1054.30        24.14 o                         
  -3   4  10       2457.66       2558.90        47.85 o                         
  -2   4  10       4552.63       4169.44        67.82 o                         
  -1   4  10        446.13        445.68        21.14 o                         
   0   4  10        326.91        298.07        13.20 o                         
   1   4  10        424.00        420.05        12.97 o                         
   2   4  10       4530.66       4252.34        89.17 o                         
   3   4  10       2503.38       2559.75        57.58 o                         
   4   4  10       1196.90       1152.06        40.04 o                         
   5   4  10        285.54        314.08        14.69 o                         
   6   4  10         87.94        124.50         9.21 o                         
   7   4  10        310.29        344.11        11.37 o                         
   8   4  10        408.63        402.24        17.93 o                         
   9   4  10         52.60        120.32        13.57 o                         
  10   4  10         55.92         71.60        15.61 o                         
 -10   5  10         27.82         27.58        16.66 o                         
  -9   5  10        246.95        253.88        15.25 o                         
  -8   5  10        109.78        125.28        12.53 o                         
  -7   5  10        137.21        167.08        11.62 o                         
  -6   5  10       2696.79       2330.51        38.93 o                         
  -5   5  10       1070.38       1009.91        22.01 o                         
  -4   5  10       1101.41       1094.03        24.17 o                         
  -3   5  10         55.09         65.08         5.47 o                         
  -2   5  10       2355.18       2397.03        40.39 o                         
  -1   5  10       8020.28       8787.06       136.31 o                         
   0   5  10       8252.13       9338.02       164.02 o                         
   1   5  10       7762.35       8572.63       177.54 o                         
   2   5  10       2344.56       2391.36        53.98 o                         
   3   5  10         60.11         58.36         9.14 o                         
   4   5  10       1125.41       1056.74        29.57 o                         
   5   5  10       1049.83        929.44        28.94 o                         
   6   5  10       2780.68       2429.74        39.31 o                         
   7   5  10        137.55        160.44        10.45 o                         
   8   5  10        110.67        103.96        12.51 o                         
   9   5  10        249.00        239.84        15.99 o                         
  10   5  10         27.87         67.94        13.96 o                         
 -10   6  10        148.62        128.28        26.45 o                         
  -9   6  10         76.93         78.17        12.86 o                         
  -8   6  10        590.16        544.83        23.20 o                         
  -7   6  10        701.45        675.31        19.21 o                         
  -6   6  10        376.00        435.32        15.80 o                         
  -5   6  10         25.32         87.54         7.14 o                         
  -4   6  10        244.57        233.16         9.60 o                         
  -3   6  10       1313.10       1241.95        22.80 o                         
  -2   6  10       3807.77       3449.17        56.47 o                         
  -1   6  10       6898.41       7101.49       112.43 o                         
   0   6  10      18607.06      19403.17       336.17 o                         
   1   6  10       7039.40       7204.07       146.95 o                         
   2   6  10       3784.15       3461.14        75.17 o                         
   3   6  10       1307.53       1228.01        32.58 o                         
   4   6  10        227.03        209.08        14.13 o                         
   5   6  10         21.35        105.10        22.32 o                         
   6   6  10        384.32        389.68        11.91 o                         
   7   6  10        692.50        657.55        23.07 o                         
   8   6  10        598.01        528.44        23.64 o                         
   9   6  10         78.23         77.93        12.92 o                         
  10   6  10        146.58        174.27        16.03 o                         
 -10   7  10         25.40         40.90        24.21 o                         
  -9   7  10         49.47         55.00        16.71 o                         
  -8   7  10        108.62        145.98        12.28 o                         
  -7   7  10        233.29        269.32        13.60 o                         
  -6   7  10        927.05        895.29        19.16 o                         
  -5   7  10       3705.93       3558.57        50.55 o                         
  -4   7  10        347.73        362.30         8.95 o                         
  -3   7  10        371.14        400.88         9.60 o                         
  -2   7  10        411.98        488.44        10.10 o                         
  -1   7  10       1713.12       1850.73        29.22 o                         
   0   7  10       8109.97       8404.74       148.16 o                         
   1   7  10       1707.99       1829.30        43.37 o                         
   2   7  10        425.14        518.29        22.96 o                         
   3   7  10        362.93        368.77        16.59 o                         
   4   7  10        324.43        339.54        13.05 o                         
   5   7  10       3750.87       3531.50        67.71 o                         
   6   7  10        909.62        872.56        25.94 o                         
   7   7  10        222.71        264.16        16.83 o                         
   8   7  10        110.44        120.37        12.68 o                         
   9   7  10         48.72         36.56        12.44 o                         
  10   7  10         26.39         41.66        13.32 o                         
  -9   8  10         56.51         55.74        17.30 o                         
  -8   8  10         15.31         28.25         8.95 o                         
  -7   8  10         55.12         86.23         8.65 o                         
  -6   8  10        248.79        264.91        12.36 o                         
  -5   8  10       1650.66       1488.70        26.90 o                         
  -4   8  10       3720.48       3574.22        46.48 o                         
  -3   8  10        314.36        315.88         6.60 o                         
  -2   8  10       1501.57       1436.69        25.53 o                         
  -1   8  10       3328.91       3490.55        51.64 o                         
   0   8  10       7100.91       7512.78       133.09 o                         
   1   8  10       3188.90       3334.94        74.96 o                         
   2   8  10       1510.85       1418.48        36.55 o                         
   3   8  10        318.04        339.49        12.78 o                         
   4   8  10       3722.69       3496.23        76.91 o                         
   5   8  10       1615.06       1502.17        33.17 o                         
   6   8  10        236.68        209.05        17.24 o                         
   7   8  10         55.99         97.04        20.96 o                         
   8   8  10         16.70         15.71        10.86 o                         
   9   8  10         56.30         51.79        12.71 o                         
  -9   9  10         98.54        134.95        20.15 o                         
  -8   9  10          1.44          1.95        12.01 o                         
  -7   9  10        187.68        196.08        10.47 o                         
  -6   9  10        310.10        359.95        11.85 o                         
  -5   9  10        418.38        401.12        12.31 o                         
  -4   9  10        569.49        558.53        16.05 o                         
  -3   9  10       3966.62       3962.59        51.83 o                         
  -2   9  10        328.93        346.34         9.33 o                         
  -1   9  10        138.86        167.03         9.33 o                         
   0   9  10       1717.87       1768.58        35.32 o                         
   1   9  10        136.69        138.68        10.95 o                         
   2   9  10        323.26        349.20        16.54 o                         
   3   9  10       4013.89       4099.14        75.20 o                         
   4   9  10        564.85        567.32        16.49 o                         
   5   9  10        432.86        434.73        25.58 o                         
   6   9  10        290.92        316.73        20.75 o                         
   7   9  10        194.84        196.69        18.97 o                         
   8   9  10          1.59         13.97        12.94 o                         
   9   9  10         97.79        126.14        16.75 o                         
  -9  10  10        151.51        173.72        21.15 o                         
  -8  10  10         65.63         78.35        15.94 o                         
  -7  10  10        155.92        226.87        12.72 o                         
  -6  10  10        130.66        151.57         8.63 o                         
  -5  10  10        334.64        361.30        13.32 o                         
  -4  10  10        505.67        475.06        15.35 o                         
  -3  10  10        295.03        373.86         8.32 o                         
  -2  10  10       2181.45       2118.29        31.75 o                         
  -1  10  10        942.71       1019.77        18.17 o                         
   0  10  10         70.47         58.44         6.52 o                         
   1  10  10        929.41        936.65        33.71 o                         
   2  10  10       2197.66       2026.41        50.15 o                         
   3  10  10        324.13        421.64        14.31 o                         
   4  10  10        475.30        440.70        14.50 o                         
   5  10  10        315.09        299.73        19.99 o                         
   6  10  10        130.70        146.57        16.88 o                         
   7  10  10        158.81        235.00        20.28 o                         
   8  10  10         70.29        105.15        15.79 o                         
   9  10  10        144.40        166.37        21.63 o                         
  -9  11  10          8.55         61.69        27.59 o                         
  -8  11  10        249.31        278.26        21.14 o                         
  -7  11  10        219.71        214.72        16.88 o                         
  -6  11  10        657.94        713.29        18.85 o                         
  -5  11  10        114.86        126.21        10.41 o                         
  -4  11  10        144.64        168.35        11.14 o                         
  -3  11  10        992.13       1027.30        16.08 o                         
  -2  11  10        664.10        639.92        15.56 o                         
  -1  11  10        999.54        940.73        18.40 o                         
   0  11  10        241.99        185.71        11.62 o                         
   1  11  10       1026.79        981.24        35.61 o                         
   2  11  10        658.08        664.64        23.56 o                         
   3  11  10        967.96       1006.68        25.54 o                         
   4  11  10        147.60        186.71        17.08 o                         
   5  11  10        110.90        123.04        15.94 o                         
   6  11  10        640.98        693.16        29.11 o                         
   7  11  10        207.73        173.32        18.99 o                         
   8  11  10        247.20        263.33        30.29 o                         
   9  11  10          9.13         50.47        15.67 o                         
  -9  12  10        338.14        364.03        30.44 o                         
  -8  12  10          7.12         47.75        15.70 o                         
  -7  12  10         22.95         52.30        11.40 o                         
  -6  12  10        213.76        201.52        14.01 o                         
  -5  12  10        569.58        511.67        16.17 o                         
  -4  12  10       2853.29       2773.77        69.48 o                         
  -3  12  10        471.08        436.09        12.22 o                         
  -2  12  10       1981.11       1982.29        37.75 o                         
  -1  12  10        795.31        774.16        16.78 o                         
   0  12  10        235.26        221.76        14.08 o                         
   1  12  10        811.97        861.26        26.39 o                         
   2  12  10       1968.39       2030.64        49.76 o                         
   3  12  10        494.97        467.48        17.62 o                         
   4  12  10       2849.66       2697.15        66.17 o                         
   5  12  10        566.30        501.21        24.16 o                         
   6  12  10        220.26        187.18        25.92 o                         
   7  12  10         22.50         53.28        16.54 o                         
   8  12  10          6.53         24.60        14.20 o                         
   9  12  10        339.07        363.81        23.91 o                         
  -9  13  10        129.51        129.66        19.70 o                         
  -8  13  10         38.68         71.39        16.98 o                         
  -7  13  10        449.40        427.60        23.33 o                         
  -6  13  10        250.87        287.45        13.27 o                         
  -5  13  10        664.31        617.27        19.65 o                         
  -4  13  10       1443.48       1461.77        35.53 o                         
  -3  13  10        722.64        739.86        12.90 o                         
  -2  13  10        761.49        735.16        16.80 o                         
  -1  13  10        200.27        229.53         9.91 o                         
   0  13  10        927.96        944.23        20.88 o                         
   1  13  10        179.33        187.91        13.07 o                         
   2  13  10        788.18        721.32        22.42 o                         
   3  13  10        716.25        718.75        23.07 o                         
   4  13  10       1423.77       1498.71        55.75 o                         
   5  13  10        661.44        604.40        29.20 o                         
   6  13  10        252.70        250.33        21.76 o                         
   7  13  10        440.40        375.07        25.59 o                         
   8  13  10         37.70         56.58        16.64 o                         
   9  13  10        137.16        172.10        20.91 o                         
  -8  14  10        326.90        335.05        23.88 o                         
  -7  14  10        226.15        278.44        21.27 o                         
  -6  14  10         19.84         25.05        10.37 o                         
  -5  14  10        263.35        242.37        22.89 o                         
  -4  14  10        394.40        391.96        17.94 o                         
  -3  14  10       1093.02       1114.80        22.09 o                         
  -2  14  10       1236.59       1189.77        23.14 o                         
  -1  14  10        141.81        135.14         8.71 o                         
   0  14  10        311.23        300.25        10.90 o                         
   1  14  10        140.17         91.90        11.64 o                         
   2  14  10       1230.46       1217.98        30.96 o                         
   3  14  10       1068.09       1047.10        28.90 o                         
   4  14  10        406.34        425.05        24.48 o                         
   5  14  10        265.22        268.79        16.58 o                         
   6  14  10         18.95          4.02        16.68 o                         
   7  14  10        219.19        179.46        21.63 o                         
   8  14  10        329.02        353.72        23.83 o                         
  -8  15  10        254.08        274.46        23.27 o                         
  -7  15  10        302.80        354.15        23.60 o                         
  -6  15  10        128.52        173.58        14.66 o                         
  -5  15  10        103.18        122.67        12.13 o                         
  -4  15  10        573.97        612.43        21.80 o                         
  -3  15  10        364.19        350.93        14.44 o                         
  -2  15  10        121.83        151.28        12.53 o                         
  -1  15  10        803.19        850.09        21.22 o                         
   0  15  10        304.55        323.55        12.01 o                         
   1  15  10        806.56        873.28        25.26 o                         
   2  15  10        130.72        166.34        13.87 o                         
   3  15  10        376.53        358.85        18.34 o                         
   4  15  10        562.44        602.72        22.39 o                         
   5  15  10        100.20        103.90        13.35 o                         
   6  15  10        130.10        157.01        20.17 o                         
   7  15  10        309.15        285.43        24.79 o                         
   8  15  10        248.41        248.78        22.00 o                         
  -8  16  10         34.95         42.66        18.35 o                         
  -7  16  10         42.09         54.36        16.00 o                         
  -6  16  10        358.39        468.48        24.91 o                         
  -5  16  10         62.89         90.51        11.67 o                         
  -4  16  10        304.49        292.73        15.41 o                         
  -3  16  10        204.85        203.93        13.86 o                         
  -2  16  10        354.67        378.45        12.97 o                         
  -1  16  10        907.47        850.61        19.58 o                         
   0  16  10         95.19         67.07         7.87 o                         
   1  16  10        917.41        890.57        26.28 o                         
   2  16  10        345.86        335.86        17.74 o                         
   3  16  10        191.01        187.98        14.67 o                         
   4  16  10        325.02        319.10        17.97 o                         
   5  16  10         59.25         75.53        13.12 o                         
   6  16  10        355.47        382.72        27.12 o                         
   7  16  10         42.13         43.94        19.72 o                         
   8  16  10         36.39         48.75        17.13 o                         
  -7  17  10         38.17         59.13        18.02 o                         
  -6  17  10         71.67         85.31        29.42 o                         
  -5  17  10        220.70        248.41        15.65 o                         
  -4  17  10        220.44        230.81        12.65 o                         
  -3  17  10        130.55        134.12        11.22 o                         
  -2  17  10       1525.40       1463.15        27.63 o                         
  -1  17  10        468.58        425.27        20.11 o                         
   0  17  10         32.42         37.04         7.51 o                         
   1  17  10        479.08        444.01        24.59 o                         
   2  17  10       1525.80       1456.75        36.79 o                         
   3  17  10        128.74        115.79        20.99 o                         
   4  17  10        236.56        227.64        16.46 o                         
   5  17  10        225.47        222.24        22.53 o                         
   6  17  10         70.99         79.02        19.95 o                         
   7  17  10         36.79         35.91        18.72 o                         
  -7  18  10         58.45         78.58        18.37 o                         
  -6  18  10         61.91         89.65        16.88 o                         
  -5  18  10        105.16        160.77        20.62 o                         
  -4  18  10        372.21        374.27        16.06 o                         
  -3  18  10        229.66        190.87        12.22 o                         
  -2  18  10         18.13          7.88         7.13 o                         
  -1  18  10        436.67        435.00        14.41 o                         
   0  18  10         34.71         30.10         9.29 o                         
   1  18  10        430.52        445.09        20.37 o                         
   2  18  10         18.23          3.30        10.81 o                         
   3  18  10        214.88        228.52        16.96 o                         
   4  18  10        373.04        411.63        21.40 o                         
   5  18  10         97.76        128.16        21.09 o                         
   6  18  10         62.13         88.22        27.16 o                         
   7  18  10         59.28         76.08        17.49 o                         
  -6  19  10        174.96        138.40        21.29 o                         
  -5  19  10        387.63        430.82        38.18 o                         
  -4  19  10        595.24        639.54        22.62 o                         
  -3  19  10        118.30        119.52        11.18 o                         
  -2  19  10         29.45         31.17         7.84 o                         
  -1  19  10        115.80        113.16         9.72 o                         
   0  19  10         34.80         37.82         9.79 o                         
   1  19  10        124.71        135.62        13.79 o                         
   2  19  10         31.25         30.77        12.24 o                         
   3  19  10        127.87        138.51        15.55 o                         
   4  19  10        602.02        622.24        26.08 o                         
   5  19  10        386.91        408.15        28.71 o                         
   6  19  10        175.07        132.55        21.79 o                         
  -6  20  10         10.71          9.75        16.36 o                         
  -5  20  10         14.35         11.45        14.40 o                         
  -4  20  10        230.43        251.84        19.89 o                         
  -3  20  10         82.70        122.07        12.00 o                         
  -2  20  10         33.66         44.57         9.66 o                         
  -1  20  10        149.32        165.93        12.39 o                         
   0  20  10        147.89        143.13        12.40 o                         
   1  20  10        147.27        127.97        14.26 o                         
   2  20  10         37.32         73.68        14.07 o                         
   3  20  10         76.44        111.94        15.55 o                         
   4  20  10        232.81        260.53        19.11 o                         
   5  20  10         14.19         -5.45        17.97 o                         
   6  20  10         11.24          4.87        29.22 o                         
  -5  21  10          1.30        -14.55        14.55 o                         
  -4  21  10        171.50        186.40        18.32 o                         
  -3  21  10        381.20        366.18        16.95 o                         
  -2  21  10         39.96         55.76        11.43 o                         
  -1  21  10        237.14        255.57        13.89 o                         
   0  21  10        341.58        359.45        17.53 o                         
   1  21  10        229.61        271.88        18.57 o                         
   2  21  10         38.36         57.89        14.55 o                         
   3  21  10        380.75        357.10        23.18 o                         
   4  21  10        171.90        188.16        18.75 o                         
   5  21  10          0.88          7.80        19.17 o                         
  -5  22  10         36.42         24.74        20.54 o                         
  -4  22  10        100.98         63.95        16.24 o                         
  -3  22  10        143.78        192.51        13.61 o                         
  -2  22  10        222.15        216.86        15.78 o                         
  -1  22  10          8.74         10.69         9.70 o                         
   0  22  10        311.87        359.61        16.04 o                         
   1  22  10          8.26         15.04        13.26 o                         
   2  22  10        219.90        245.50        19.12 o                         
   3  22  10        147.28        193.49        18.76 o                         
   4  22  10        101.44        125.61        27.20 o                         
   5  22  10         36.89         38.63        20.38 o                         
  -4  23  10         77.30         39.85        15.73 o                         
  -3  23  10        145.21        144.65        21.74 o                         
  -2  23  10          2.36         -4.63        11.51 o                         
  -1  23  10        138.24        171.29        15.29 o                         
   0  23  10         21.45         26.43        10.44 o                         
   1  23  10        133.39        139.87        15.02 o                         
   2  23  10          2.63          5.84        12.05 o                         
   3  23  10        143.73        171.14        18.64 o                         
   4  23  10         82.99         82.48        23.36 o                         
  -3  24  10         41.31         61.06        20.65 o                         
  -2  24  10        122.97        124.03        16.45 o                         
  -1  24  10         26.79         22.39        12.64 o                         
   0  24  10        305.98        305.12        18.48 o                         
   1  24  10         28.38         17.18        12.47 o                         
   2  24  10        120.14        104.24        25.18 o                         
   3  24  10         43.04         80.00        17.13 o                         
  -1  25  10         88.93        113.67        14.53 o                         
   0  25  10         64.14         45.75        15.59 o                         
   1  25  10         89.40        108.20        18.61 o                         
   1   0  11        825.36        855.47        27.15 o                         
   2   0  11        809.74        882.29        22.99 o                         
   3   0  11        160.81        280.71        15.22 o                         
   4   0  11          7.20         13.61         7.43 o                         
   5   0  11        104.85        104.99        10.99 o                         
   6   0  11        221.26        233.63        15.60 o                         
   7   0  11         77.27         68.93         7.96 o                         
   8   0  11        317.34        323.79        13.14 o                         
   9   0  11        150.12        125.56        12.33 o                         
  10   0  11        109.15        113.34        18.45 o                         
 -10   1  11         58.50         56.37        17.37 o                         
  -9   1  11         85.66         89.39        11.51 o                         
  -8   1  11        262.77        234.41        15.10 o                         
  -7   1  11        158.58        174.85        11.07 o                         
  -6   1  11       1834.91       1802.34        38.96 o                         
  -5   1  11       1823.79       1688.29        43.65 o                         
  -4   1  11       1868.07       1898.05        44.93 o                         
  -3   1  11       4059.56       4286.77       114.46 o                         
  -2   1  11       6280.10       6811.85       138.95 o                         
  -1   1  11       3566.46       4217.03       108.72 o                         
   0   1  11       4538.57       5019.29        90.00 o                         
   1   1  11       3626.19       4305.23        89.37 o                         
   2   1  11       6342.03       6780.42       139.36 o                         
   3   1  11       4106.69       4343.50        91.37 o                         
   4   1  11       1947.80       1995.14        45.75 o                         
   5   1  11       1867.38       1764.84        76.63 o                         
   6   1  11       1860.70       1858.07        39.01 o                         
   7   1  11        167.92        173.86         9.88 o                         
   8   1  11        265.15        236.94        11.87 o                         
   9   1  11         83.85        107.15        13.82 o                         
  10   1  11         57.96         96.26        22.86 o                         
 -10   2  11         24.13         34.69        14.68 o                         
  -9   2  11         42.20         59.23        13.33 o                         
  -8   2  11        117.75        134.83         9.97 o                         
  -7   2  11        227.16        224.72        10.73 o                         
  -6   2  11        304.31        371.93        13.35 o                         
  -5   2  11        341.51        401.02        14.33 o                         
  -4   2  11       1001.56        855.48        32.19 o                         
  -3   2  11        417.95        424.50        14.98 o                         
  -2   2  11       3006.03       3149.77        59.83 o                         
  -1   2  11         83.05        175.63        10.33 o                         
   0   2  11         57.74         66.26        16.60 o                         
   1   2  11         86.30        158.62         9.79 o                         
   2   2  11       2962.20       3131.60        82.64 o                         
   3   2  11        419.20        417.61        21.54 o                         
   4   2  11        958.82        831.18        28.39 o                         
   5   2  11        342.58        405.97        15.42 o                         
   6   2  11        314.56        345.02        13.25 o                         
   7   2  11        210.49        200.37         9.63 o                         
   8   2  11        113.08        134.33        11.34 o                         
   9   2  11         41.23         70.92        13.27 o                         
  10   2  11         24.51         27.84        14.55 o                         
 -10   3  11         57.62         66.94        14.92 o                         
  -9   3  11         12.27         44.22        14.62 o                         
  -8   3  11        101.07        134.66        15.50 o                         
  -7   3  11        543.43        456.91        19.27 o                         
  -6   3  11        563.24        607.04        16.65 o                         
  -5   3  11        343.22        375.03        13.83 o                         
  -4   3  11        344.03        365.91        14.06 o                         
  -3   3  11       3491.03       3733.03        69.32 o                         
  -2   3  11       2094.20       2023.39        35.85 o                         
  -1   3  11       8189.22       9541.52       167.91 o                         
   0   3  11      16715.50      15538.42       384.86 o                         
   1   3  11       8264.32       9641.92       194.34 o                         
   2   3  11       2133.27       2170.85        73.04 o                         
   3   3  11       3533.75       3856.91        81.77 o                         
   4   3  11        339.96        339.81        14.06 o                         
   5   3  11        347.11        434.54        16.16 o                         
   6   3  11        561.59        586.48        17.17 o                         
   7   3  11        540.58        467.10        19.23 o                         
   8   3  11         97.18        102.47        10.84 o                         
   9   3  11         12.61         69.67        13.08 o                         
  10   3  11         61.49         38.18        14.54 o                         
 -10   4  11         11.17          0.41        16.26 o                         
  -9   4  11        242.29        256.96        24.97 o                         
  -8   4  11         42.39         62.93        14.40 o                         
  -7   4  11        348.99        384.16        13.75 o                         
  -6   4  11        469.85        462.95        14.25 o                         
  -5   4  11        260.67        272.31        12.04 o                         
  -4   4  11       4163.72       3762.55        80.50 o                         
  -3   4  11        176.77        172.23         8.16 o                         
  -2   4  11        512.32        710.85        15.15 o                         
  -1   4  11       4018.04       3765.60        69.85 o                         
   0   4  11       3094.53       3097.25        66.57 o                         
   1   4  11       3982.19       3935.91        81.96 o                         
   2   4  11        500.30        687.34        36.66 o                         
   3   4  11        177.83        152.63        11.55 o                         
   4   4  11       4195.83       3776.11        82.56 o                         
   5   4  11        271.19        281.44        28.63 o                         
   6   4  11        471.51        420.07        17.89 o                         
   7   4  11        341.75        376.91        12.77 o                         
   8   4  11         45.35         63.03        11.28 o                         
   9   4  11        243.22        228.40        15.98 o                         
  10   4  11          9.78         13.37        13.91 o                         
 -10   5  11        140.09        194.73        47.27 o                         
  -9   5  11         49.76         59.23        11.48 o                         
  -8   5  11        221.77        221.68        13.85 o                         
  -7   5  11         30.84         57.05         8.36 o                         
  -6   5  11        184.79        218.72        10.50 o                         
  -5   5  11       2891.80       2787.72        48.49 o                         
  -4   5  11        965.91        940.15        24.60 o                         
  -3   5  11       1079.65       1070.42        20.77 o                         
  -2   5  11       3714.94       3878.74        63.54 o                         
  -1   5  11       3510.18       3649.64        66.87 o                         
   0   5  11      12489.40      13807.66       277.91 o                         
   1   5  11       3529.01       3644.50        78.17 o                         
   2   5  11       3669.08       3929.26        83.96 o                         
   3   5  11       1116.17       1104.58        29.34 o                         
   4   5  11        971.74        944.90        27.76 o                         
   5   5  11       2914.63       2863.54        59.96 o                         
   6   5  11        183.31        222.04        11.69 o                         
   7   5  11         29.19         32.46         8.90 o                         
   8   5  11        220.08        222.65        15.08 o                         
   9   5  11         48.43         61.67        12.29 o                         
  10   5  11        137.14        160.80        25.43 o                         
 -10   6  11         53.02         73.48        24.96 o                         
  -9   6  11         14.89         24.36        15.54 o                         
  -8   6  11        199.97        250.38        15.06 o                         
  -7   6  11          0.66         40.97         9.04 o                         
  -6   6  11       1526.15       1375.00        27.67 o                         
  -5   6  11       4169.25       3793.27        63.52 o                         
  -4   6  11       1714.20       1650.24        30.85 o                         
  -3   6  11        809.75        749.54        20.10 o                         
  -2   6  11       1414.95       1400.06        25.58 o                         
  -1   6  11       1775.55       2054.81        44.99 o                         
   0   6  11        337.78        397.73        20.00 o                         
   1   6  11       1837.72       2134.10        48.17 o                         
   2   6  11       1371.75       1404.27        35.38 o                         
   3   6  11        814.33        778.47        23.73 o                         
   4   6  11       1697.31       1646.75        42.33 o                         
   5   6  11       4190.62       3805.53        85.35 o                         
   6   6  11       1574.81       1376.69        28.82 o                         
   7   6  11          0.67         57.76        11.48 o                         
   8   6  11        204.69        215.97        15.36 o                         
   9   6  11         13.87         53.35        12.37 o                         
  10   6  11         53.17         83.05        14.54 o                         
  -9   7  11        139.19        161.71        19.28 o                         
  -8   7  11        175.74        235.07        14.30 o                         
  -7   7  11        159.06        206.19        12.30 o                         
  -6   7  11        381.48        448.32        26.84 o                         
  -5   7  11       1723.52       1730.40        29.47 o                         
  -4   7  11        162.44        162.43         7.88 o                         
  -3   7  11        473.46        472.02        11.75 o                         
  -2   7  11        356.96        356.42         9.23 o                         
  -1   7  11       2712.67       2734.83        45.78 o                         
   0   7  11         71.26         39.88         6.67 o                         
   1   7  11       2754.40       2766.33        61.37 o                         
   2   7  11        348.43        354.14        15.52 o                         
   3   7  11        470.53        473.60        18.95 o                         
   4   7  11        164.32        199.33        15.26 o                         
   5   7  11       1728.12       1805.45        90.12 o                         
   6   7  11        352.24        384.35        18.29 o                         
   7   7  11        163.49        228.18        16.05 o                         
   8   7  11        181.72        228.07        15.71 o                         
   9   7  11        143.27        119.31        14.58 o                         
  -9   8  11         69.62         69.49        15.27 o                         
  -8   8  11        208.55        215.51        18.75 o                         
  -7   8  11        857.09        809.95        19.64 o                         
  -6   8  11        178.40        178.19         9.86 o                         
  -5   8  11        906.86        860.61        33.76 o                         
  -4   8  11        635.55        602.77        11.47 o                         
  -3   8  11        658.84        720.73        13.16 o                         
  -2   8  11        496.30        508.75        11.86 o                         
  -1   8  11       1601.52       1616.40        26.50 o                         
   0   8  11        249.54        264.70        14.50 o                         
   1   8  11       1614.36       1638.87        39.95 o                         
   2   8  11        506.20        509.46        20.88 o                         
   3   8  11        662.12        740.98        26.61 o                         
   4   8  11        603.56        607.13        18.12 o                         
   5   8  11        870.28        793.33        39.74 o                         
   6   8  11        166.61        161.37        16.26 o                         
   7   8  11        842.65        796.75        31.39 o                         
   8   8  11        213.03        202.74        17.05 o                         
   9   8  11         72.30         58.07        15.32 o                         
  -9   9  11         74.01         95.51        19.30 o                         
  -8   9  11         44.40         82.17        13.59 o                         
  -7   9  11        363.02        352.51        23.47 o                         
  -6   9  11       1300.69       1209.85        25.20 o                         
  -5   9  11        431.67        472.80        13.33 o                         
  -4   9  11       1342.00       1338.22        19.81 o                         
  -3   9  11        678.67        717.74        17.62 o                         
  -2   9  11        408.20        409.39        11.95 o                         
  -1   9  11          2.78         16.49         5.10 o                         
   0   9  11        716.52        687.39        20.39 o                         
   1   9  11          3.14          1.44         9.40 o                         
   2   9  11        402.54        400.80        17.64 o                         
   3   9  11        680.87        726.08        37.23 o                         
   4   9  11       1319.69       1355.51        34.64 o                         
   5   9  11        427.79        481.91        23.05 o                         
   6   9  11       1289.81       1258.60        67.48 o                         
   7   9  11        369.89        372.21        23.34 o                         
   8   9  11         47.49         59.27        22.36 o                         
   9   9  11         71.62         81.98        18.74 o                         
  -9  10  11        344.95        354.57        26.46 o                         
  -8  10  11         51.97         40.66        12.95 o                         
  -7  10  11        328.98        335.78        14.94 o                         
  -6  10  11        551.51        514.62        19.04 o                         
  -5  10  11        327.06        324.29        14.50 o                         
  -4  10  11       2809.98       2613.39        47.60 o                         
  -3  10  11        374.57        381.97         8.69 o                         
  -2  10  11         68.98         73.77         9.99 o                         
  -1  10  11       1191.21       1270.43        23.89 o                         
   0  10  11         54.47         70.58         6.93 o                         
   1  10  11       1201.67       1291.88        33.94 o                         
   2  10  11         81.20         83.28        11.16 o                         
   3  10  11        363.11        404.73        20.58 o                         
   4  10  11       2809.59       2639.12        52.75 o                         
   5  10  11        333.94        370.40        35.39 o                         
   6  10  11        549.93        512.17        29.59 o                         
   7  10  11        336.13        316.12        25.89 o                         
   8  10  11         51.74         58.36        14.08 o                         
   9  10  11        340.59        320.80        22.33 o                         
  -9  11  11         21.79         49.08        18.71 o                         
  -8  11  11         91.39         77.61        16.11 o                         
  -7  11  11        533.55        458.29        16.78 o                         
  -6  11  11        978.31        866.61        21.88 o                         
  -5  11  11         71.79         66.90        10.00 o                         
  -4  11  11       2088.73       1997.03        38.18 o                         
  -3  11  11        394.80        398.93         9.77 o                         
  -2  11  11        154.20        148.93         8.12 o                         
  -1  11  11       1463.38       1488.23        28.49 o                         
   0  11  11        596.22        554.79        29.21 o                         
   1  11  11       1468.00       1452.70        45.64 o                         
   2  11  11        172.73        145.32        13.34 o                         
   3  11  11        381.50        367.02        22.59 o                         
   4  11  11       2099.56       1954.56        58.90 o                         
   5  11  11         70.85         65.37        22.02 o                         
   6  11  11        979.62        848.56        31.75 o                         
   7  11  11        531.71        436.87        26.89 o                         
   8  11  11         94.58         66.12        15.28 o                         
   9  11  11         21.42         40.32        16.64 o                         
  -9  12  11         26.87         81.50        20.94 o                         
  -8  12  11         36.50         90.31        17.13 o                         
  -7  12  11        398.03        397.73        18.99 o                         
  -6  12  11        139.15        186.22        12.07 o                         
  -5  12  11        115.70        132.81        11.02 o                         
  -4  12  11        567.21        549.20        17.42 o                         
  -3  12  11       2321.93       2149.78        32.26 o                         
  -2  12  11         44.24         54.88         6.73 o                         
  -1  12  11         80.92         75.97         7.61 o                         
   0  12  11        264.75        280.48        12.47 o                         
   1  12  11         76.67         81.22        11.53 o                         
   2  12  11         42.47         56.19        12.00 o                         
   3  12  11       2304.37       2180.96        54.51 o                         
   4  12  11        580.02        556.61        25.15 o                         
   5  12  11        118.88        120.24        15.79 o                         
   6  12  11        143.08        150.43        18.15 o                         
   7  12  11        392.67        397.15        26.13 o                         
   8  12  11         39.18         37.75        15.44 o                         
   9  12  11         25.40         23.62        16.22 o                         
  -8  13  11        323.72        302.58        31.49 o                         
  -7  13  11        116.69        139.30        14.26 o                         
  -6  13  11         20.45         33.90         8.89 o                         
  -5  13  11        237.33        251.70        13.73 o                         
  -4  13  11        532.86        562.68        20.49 o                         
  -3  13  11        465.86        450.67        11.43 o                         
  -2  13  11       1286.91       1268.54        24.08 o                         
  -1  13  11       7553.46       7293.91       107.56 o                         
   0  13  11         47.50         51.17        10.57 o                         
   1  13  11       7601.77       7323.73       133.61 o                         
   2  13  11       1234.34       1288.00        37.07 o                         
   3  13  11        472.39        443.49        22.53 o                         
   4  13  11        531.70        568.82        34.68 o                         
   5  13  11        244.76        245.13        20.75 o                         
   6  13  11         20.45         31.03        14.97 o                         
   7  13  11        118.58        135.84        20.38 o                         
   8  13  11        324.96        288.30        21.32 o                         
  -8  14  11          3.91         11.68        15.59 o                         
  -7  14  11        215.33        258.87        20.42 o                         
  -6  14  11        362.69        370.37        18.14 o                         
  -5  14  11        356.15        358.70        16.94 o                         
  -4  14  11        397.73        413.54        23.54 o                         
  -3  14  11        725.38        686.51        16.41 o                         
  -2  14  11       3688.33       3505.08        55.28 o                         
  -1  14  11       1217.68       1103.41        27.49 o
[truncated: 424,198 more chars]
